# Supplementary material for: Transcriptomic identification of IL-17/FOS-associated signaling in dartos fascia remodeling of pediatric concealed penis
Source: Front Pediatr. 2026 Jul 10;14:1867230. doi: 10.3389/fped.2026.1867230 (PMC13396118; doi:10.3389/fped.2026.1867230)
Supplement: Supplementary Table S1 — Complete list of differentially expressed genes identified from RNA-seq analysis. [file Datasheet1.zip]

Archive with 20 entries (19 files):
- Supplementary File/
- Supplementary File/1.Supplementary_Material.docx
- Supplementary File/Figure S1. RNA-seq quality assessment and sample-level overview.tif
- Supplementary File/Figure S2. Extended enrichment plots from transcriptomic analysis.tiff
- Supplementary File/Figure S3. Uncropped Western blot images with molecular weight markers.tif
- Supplementary File/Figure S4. Cell type marker based composition check.tif
- Supplementary File/Table S1. Complete list of differentially expressed genes identified from RNA-seq analysis..xls
- Supplementary File/Table S10. Clinical and specimen-use characteristics of enrolled participants.xlsx
- Supplementary File/Table S11. Comparative enrichment analysis of IL-17, TNF, and NF-κB signaling pathways in CP tissues..xlsx
- Supplementary File/Table S12. Summary of biological sample sizes and quantification procedures for validation assays..xlsx
- Supplementary File/Table S13. Transcriptome-based stability assessment of candidate reference genes..xlsx
- Supplementary File/Table S14. Raw Ct values and stability assessment of ACTB as an additional candidate reference gene..xlsx
- Supplementary File/Table S2. Top upregulated and downregulated genes in CP tissues..xlsx
- Supplementary File/Table S3. Primer Sequences for RT-qPCR.xlsx
- Supplementary File/Table S4. List of antibodies used for Western Blot..xlsx
- Supplementary File/Table S5. Summary of RNA-seq clean data and sequencing quality metrics.xls
- Supplementary File/Table S6. Full GO enrichment results..xls
- Supplementary File/Table S7. Full KEGG pathway enrichment results..xls
- Supplementary File/Table S8. GSEA results for the IL-17 signaling pathway.xlsx
- Supplementary File/Table S9. Protein–protein interaction pairs and hub-gene ranking information derived from the PPI network..txt
