# Supplementary material for: Transcriptomic identification of IL-17/FOS-associated signaling in dartos fascia remodeling of pediatric concealed penis
Source: Front Pediatr. 2026 Jul 10;14:1867230. doi: 10.3389/fped.2026.1867230 (PMC13396118; doi:10.3389/fped.2026.1867230)
Supplement: Supplementary Table S1 — Complete list of differentially expressed genes identified from RNA-seq analysis. [file Datasheet1.zip › Supplementary File/Table S1. Complete list of differentially expressed genes identified from RNA-seq analysis..xls]

gene_id	BaseMean_DESeq2	BaseMean_control_con	BaseMean_case_case	FoldChange	log2FoldChange	p-value	q-value	Regulation	Expression_case1	Expression_case2	Expression_case3	Expression_case4	Expression_case5	Expression_con1	Expression_con2	Expression_con3	Expression_con4	Expression_con5	gene_Dbxref	description	GO_id	GO_term	pathway	pathway_description	TF_family
AASS	471.4062327590008	247.40501868169065	695.4074468363114	2.8094088122822005	1.4902665741041228	2.4614107639256376e-07	5.483785454877768e-05	Up	2.534938689672906	4.053336579376073	7.2055421407214775	4.105752019568346	5.998700854936573	2.1925862951972617	2.221455440144639	1.4911407502092908	1.0699409270203497	0.9767130717611868	10157	aminoadipate-semialdehyde synthase	GO:0000122,GO:0003714,GO:0004753,GO:0004754,GO:0005634,GO:0005737,GO:0005739,GO:0005759,GO:0005829,GO:0006554,GO:0019878,GO:0031061,GO:0033512,GO:0042393,GO:0043231,GO:0047130,GO:0047131,GO:0055114	negative regulation of transcription by RNA polymerase II|transcription corepressor activity|saccharopine dehydrogenase activity|saccharopine dehydrogenase (NAD+, L-lysine-forming) activity|nucleus|cytoplasm|mitochondrion|mitochondrial matrix|cytosol|lysine catabolic process|lysine biosynthetic process via aminoadipic acid|negative regulation of histone methylation|L-lysine catabolic process to a…	hsa00310	Lysine degradation
ABCB11	9.707481105337228	4.269206544381641	15.14575566629282	3.5206434986357484	1.8158391468858976	0.0060788007886436	0.0471818880125667	Up	0.099038784741792	0.0405593154072202	0.0586525574861547	0.0895855200533079	0.1159162331603501	0.0197963465264808	0.0314002893199134	0.0144011665149028	0.032503256133922	0.0094136272173222	8647	ATP binding cassette subfamily B member 11	GO:0005215,GO:0005515,GO:0005524,GO:0005768,GO:0005886,GO:0005887,GO:0006631,GO:0006699,GO:0006855,GO:0008206,GO:0008554,GO:0008559,GO:0009986,GO:0015125,GO:0015126,GO:0015432,GO:0015721,GO:0015722,GO:0016020,GO:0016021,GO:0016323,GO:0016324,GO:0016567,GO:0016887,GO:0017144,GO:0031998,GO:0035725,GO:0042626,GO:0042632,GO:0042908,GO:0046581,GO:0046618,GO:0046691,GO:0055037,GO:0055038,GO:0055085,GO:…	transporter activity|protein binding|ATP binding|endosome|plasma membrane|integral component of plasma membrane|fatty acid metabolic process|bile acid biosynthetic process|drug transmembrane transport|bile acid metabolic process|sodium transmembrane transporter activity, phosphorylative mechanism|ATPase-coupled xenobiotic transmembrane transporter activity|cell surface|bile acid transmembrane tra…	hsa01522,hsa02010,hsa04976,hsa04979	Endocrine resistance|ABC transporters|Bile secretion|Cholesterol metabolism
ABHD18	146.07748428169697	96.32007015158084	195.8348984118132	2.0300849916764285	1.0215401286436128	4.52017925481374e-05	0.0020457721977727	Up	2.0331142093154453	3.2578522552030726	2.978933458633858	2.9065971176653016	3.512879792504378	1.2637516102720414	2.051721869574984	1.468243844766646	0.9250867328568096	1.0830191264595848	80167	abhydrolase domain containing 18	GO:0005576	extracellular region
ACTA1	32.65845739348092	52.10804918213538	13.208865604826494	0.2534835872898852	-1.980035757	0.0016635978850131	0.0214231450504236	Down	0.3632645714621105	0.2271362466944583	0.8175009984267428	0.0278715513847942	0.3462093692217781	1.3549742816188357	0.8931798307268285	2.1745085326399245	1.6179689270688762	0.4217380756959712	58	actin alpha 1, skeletal muscle	GO:0001725,GO:0005200,GO:0005515,GO:0005524,GO:0005615,GO:0005829,GO:0005865,GO:0005869,GO:0005884,GO:0006936,GO:0009612,GO:0009991,GO:0010226,GO:0010628,GO:0015629,GO:0017022,GO:0030017,GO:0030027,GO:0030049,GO:0030175,GO:0030240,GO:0043503,GO:0043531,GO:0044297,GO:0048545,GO:0048741,GO:0070062,GO:0071417,GO:0072562,GO:0090131	stress fiber|structural constituent of cytoskeleton|protein binding|ATP binding|extracellular space|cytosol|striated muscle thin filament|dynactin complex|actin filament|muscle contraction|response to mechanical stimulus|response to extracellular stimulus|response to lithium ion|positive regulation of gene expression|actin cytoskeleton|myosin binding|sarcomere|lamellipodium|muscle filament slidin…
ADAMTS4	227.28677263979344	139.34687586644975	315.2266694131373	2.2621416272231145	1.1776892558070282	0.0011784822623445	0.0174457091013274	Up	1.0446503724280147	0.7889869590012234	0.9661888526204993	2.873292685440961	0.7259614228043344	0.4621101442698041	0.6095424768406784	0.6413637648138526	0.3877366468366961	0.5323884238436083	9507	ADAM metallopeptidase with thrombospondin type 1 motif 4	GO:0001501,GO:0002020,GO:0004222,GO:0005515,GO:0005576,GO:0005615,GO:0006508,GO:0008233,GO:0008237,GO:0016607,GO:0022617,GO:0030198,GO:0031012,GO:0046872,GO:0062023	skeletal system development|protease binding|metalloendopeptidase activity|protein binding|extracellular region|extracellular space|proteolysis|peptidase activity|metallopeptidase activity|nuclear speck|extracellular matrix disassembly|extracellular matrix organization|extracellular matrix|metal ion binding|collagen-containing extracellular matrix
ADCY8	19.753155496636325	39.506310993272656	0	0.0048004024573758	-7.702628921	0.000203957174718	0.0057787931051527	Down	0	0	0	0	0	0.8232460162633332	0	0.1218067895995539	0.0654562927760058	0.3715673986315375	114	adenylate cyclase 8	GO:0003091,GO:0003779,GO:0004016,GO:0005516,GO:0005524,GO:0005886,GO:0005887,GO:0005901,GO:0005905,GO:0006171,GO:0007165,GO:0007186,GO:0007189,GO:0007190,GO:0007193,GO:0007204,GO:0007611,GO:0007613,GO:0007616,GO:0007626,GO:0008294,GO:0010255,GO:0014069,GO:0015629,GO:0016020,GO:0016323,GO:0016324,GO:0030424,GO:0030425,GO:0030665,GO:0031915,GO:0032793,GO:0032809,GO:0034199,GO:0035774,GO:0038003,GO:…	renal water homeostasis|actin binding|adenylate cyclase activity|calmodulin binding|ATP binding|plasma membrane|integral component of plasma membrane|caveola|clathrin-coated pit|cAMP biosynthetic process|signal transduction|G protein-coupled receptor signaling pathway|adenylate cyclase-activating G protein-coupled receptor signaling pathway|activation of adenylate cyclase activity|adenylate cycla…	hsa00230,hsa01522,hsa04015,hsa04020,hsa04022,hsa04024,hsa04062,hsa04072,hsa04114,hsa04211,hsa04213,hsa04261,hsa04270,hsa04371,hsa04540,hsa04611,hsa04713,hsa04714,hsa04720,hsa04723,hsa04724,hsa04725,hsa04727,hsa04742,hsa04750,hsa04911,hsa04912,hsa04913,hsa04914,hsa04915,hsa04916,hsa04918,hsa04921,hsa04923,hsa04925,hsa04926,hsa04927,hsa04928,hsa04934,hsa04935,hsa04970,hsa04971,hsa04972,hsa04976,hsa…	Purine metabolism|Endocrine resistance|Rap1 signaling pathway|Calcium signaling pathway|cGMP-PKG signaling pathway|cAMP signaling pathway|Chemokine signaling pathway|Phospholipase D signaling pathway|Oocyte meiosis|Longevity regulating pathway|Longevity regulating pathway - multiple species|Adrenergic signaling in cardiomyocytes|Vascular smooth muscle contraction|Apelin signaling pathway|Gap junc…
ADD2	47.59864189379701	75.4338180481346	19.76346573945947	0.2626408628211296	-1.9288367	2.533365424979283e-05	0.0014109238399187	Down	0.0445394792055696	0.1199646276377744	0.100232919971823	0.0625628952311707	0.0190473406508173	0.195175988203428	0.2270264276174615	0.1735358419839554	0.3509754593389313	0.2784322842998109	119	adducin 2	GO:0003779,GO:0005200,GO:0005516,GO:0005829,GO:0005856,GO:0005886,GO:0007416,GO:0008290,GO:0014069,GO:0019901,GO:0030036,GO:0030097,GO:0030507,GO:0031410,GO:0032092,GO:0042803,GO:0044853,GO:0046982,GO:0050900,GO:0050901,GO:0051015,GO:0051016,GO:0051017,GO:0055085,GO:0065003	actin binding|structural constituent of cytoskeleton|calmodulin binding|cytosol|cytoskeleton|plasma membrane|synapse assembly|F-actin capping protein complex|postsynaptic density|protein kinase binding|actin cytoskeleton organization|hemopoiesis|spectrin binding|cytoplasmic vesicle|positive regulation of protein binding|protein homodimerization activity|plasma membrane raft|protein heterodimeriza…
ADORA1	38.37793118395829	65.16105590470666	11.594806463209958	0.1779959424052592	-2.490083741	0.0009024880792737	0.0146370439672535	Down	0.1449881706210422	0.0705101277995913	0.2990950717229635	0.0389348686271657	0.1746454352390621	1.1242185684037307	0.0831812072213429	0.1557772652748824	0.5811954590614058	1.7128773843681515	134	adenosine A1 receptor	GO:0000186,GO:0001609,GO:0001659,GO:0001664,GO:0001666,GO:0001883,GO:0001973,GO:0002087,GO:0002674,GO:0002686,GO:0002793,GO:0003084,GO:0003085,GO:0003093,GO:0005515,GO:0005783,GO:0005886,GO:0005887,GO:0006612,GO:0006909,GO:0006954,GO:0007165,GO:0007186,GO:0007193,GO:0007267,GO:0007399,GO:0008285,GO:0014050,GO:0014069,GO:0016042,GO:0016323,GO:0030673,GO:0031072,GO:0031683,GO:0032229,GO:0032244,GO:…	activation of MAPKK activity|G protein-coupled adenosine receptor activity|temperature homeostasis|G protein-coupled receptor binding|response to hypoxia|purine nucleoside binding|G protein-coupled adenosine receptor signaling pathway|regulation of respiratory gaseous exchange by nervous system process|negative regulation of acute inflammatory response|negative regulation of leukocyte migration|p…	hsa04022,hsa04024,hsa04071,hsa04080,hsa04923,hsa04924,hsa05032	cGMP-PKG signaling pathway|cAMP signaling pathway|Sphingolipid signaling pathway|Neuroactive ligand-receptor interaction|Regulation of lipolysis in adipocytes|Renin secretion|Morphine addiction
AGBL3	77.94206063818831	45.86701400617966	110.017107270197	2.394720129157144	1.259857058103272	0.0005116222348049	0.0102007350939421	Up	0.1999609190438125	0.6158804267269828	0.5142831779421005	0.82335636001369	0.5399562442569782	0.1898534434106789	0.3195761381795124	0.201687220534334	0.1781239234747497	0.1633633870209638	340351	AGBL carboxypeptidase 3	GO:0004181,GO:0005829,GO:0006508,GO:0008270,GO:0035610	metallocarboxypeptidase activity|cytosol|proteolysis|zinc ion binding|protein side chain deglutamylation
AK6	188.09460484916767	124.71704159799656	251.4721681003389	2.0148707858859063	1.0106873213641825	0.0004182798092099	0.0091344447107876	Up	3.773881522087561	6.4812327784481685	5.726608164564593	7.945303070430201	3.860456395905661	2.825547767683474	3.9714389814566897	1.946260659905916	1.7096899080515433	2.511974474832386	102157402	adenylate kinase 6	GO:0004017,GO:0005515,GO:0005524,GO:0005634,GO:0005654,GO:0005730,GO:0005737,GO:0005813,GO:0005829,GO:0015030,GO:0015949,GO:0016020,GO:0016310,GO:0016607,GO:0016887,GO:0046940,GO:0050145	adenylate kinase activity|protein binding|ATP binding|nucleus|nucleoplasm|nucleolus|cytoplasm|centrosome|cytosol|Cajal body|nucleobase-containing small molecule interconversion|membrane|phosphorylation|nuclear speck|ATPase activity|nucleoside monophosphate phosphorylation|nucleoside monophosphate kinase activity	hsa00230,hsa03008	Purine metabolism|Ribosome biogenesis in eukaryotes
AKAP9	798.8564830866658	517.4999286852163	1080.2130374881149	2.0871086763355	1.061505723989962	2.4926113521115637e-06	0.0003088622422083	Up	1.5971265397409304	2.456166707742078	3.913262365930248	1.8630819512643688	2.5319768978716573	1.2598076419668602	1.2867427872019015	1.1893161931541905	0.9609707115590128	0.8100920752596961	10142	A-kinase anchoring protein 9	GO:0000086,GO:0003677,GO:0005102,GO:0005515,GO:0005794,GO:0005795,GO:0005801,GO:0005813,GO:0005829,GO:0005856,GO:0007020,GO:0007165,GO:0007268,GO:0008076,GO:0010389,GO:0015459,GO:0031116,GO:0033138,GO:0034237,GO:0043231,GO:0044325,GO:0051661,GO:0060090,GO:0060306,GO:0060307,GO:0061337,GO:0071320,GO:0086091,GO:0097060,GO:0097711,GO:0098909,GO:0098962,GO:0098978,GO:1901018,GO:1903358	G2/M transition of mitotic cell cycle|DNA binding|signaling receptor binding|protein binding|Golgi apparatus|Golgi stack|cis-Golgi network|centrosome|cytosol|cytoskeleton|microtubule nucleation|signal transduction|chemical synaptic transmission|voltage-gated potassium channel complex|regulation of G2/M transition of mitotic cell cycle|potassium channel regulator activity|positive regulation of mi…
ALDH1A2	171.52314775811232	243.03547674202943	100.01081877419536	0.4115907321025824	-1.280717598	0.0006114272194219	0.0114534765134273	Down	1.3123812846137564	0.8474012213953359	0.7569691043727672	1.030619735171424	1.6799493829063317	1.6439404201373915	1.8127183963384903	1.7062672864658155	2.4461863735733176	4.9194359971837445	8854	aldehyde dehydrogenase 1 family member A2	GO:0001568,GO:0001758,GO:0001822,GO:0001889,GO:0001936,GO:0002138,GO:0003007,GO:0004028,GO:0004029,GO:0005737,GO:0005829,GO:0006776,GO:0007494,GO:0008284,GO:0008285,GO:0009855,GO:0009954,GO:0010628,GO:0014032,GO:0016331,GO:0016918,GO:0021915,GO:0021983,GO:0030182,GO:0030324,GO:0030902,GO:0031016,GO:0031076,GO:0032355,GO:0033189,GO:0034097,GO:0035115,GO:0035799,GO:0042572,GO:0042573,GO:0042574,GO:…	blood vessel development|retinal dehydrogenase activity|kidney development|liver development|regulation of endothelial cell proliferation|retinoic acid biosynthetic process|heart morphogenesis|3-chloroallyl aldehyde dehydrogenase activity|aldehyde dehydrogenase (NAD+) activity|cytoplasm|cytosol|vitamin A metabolic process|midgut development|positive regulation of cell population proliferation|neg…	hsa00830	Retinol metabolism
ALOX5AP	164.4067280091631	233.7858658186832	95.02759019964311	0.406434030257084	-1.298906893	4.784795573874217e-06	0.0004709838258197	Down	3.1111460170939647	1.9052610060277768	4.537952303254928	2.5373280829543665	2.017900513719861	4.102619618006534	8.032034351206986	6.154734729877684	6.697523943599408	7.101246444341656	241	arachidonate 5-lipoxygenase activating protein	GO:0004364,GO:0004464,GO:0004602,GO:0005515,GO:0005635,GO:0005783,GO:0005789,GO:0006691,GO:0008047,GO:0016020,GO:0016021,GO:0019370,GO:0019372,GO:0031965,GO:0047485,GO:0050544,GO:0050790,GO:0070207,GO:0071277,GO:0098869,GO:2001301	glutathione transferase activity|leukotriene-C4 synthase activity|glutathione peroxidase activity|protein binding|nuclear envelope|endoplasmic reticulum|endoplasmic reticulum membrane|leukotriene metabolic process|enzyme activator activity|membrane|integral component of membrane|leukotriene biosynthetic process|lipoxygenase pathway|nuclear membrane|protein N-terminus binding|arachidonic acid bind…	hsa04664	Fc epsilon RI signaling pathway
ANKAR	50.34581084367213	31.884544912089552	68.80707677525474	2.1559818028134927	1.1083450013271885	0.0015063088253895	0.0202047614681833	Up	0.3003503158991731	0.2859150353446044	0.4817705958270585	0.6177871622605782	0.5826485230122375	0.2487639511356609	0.230974179714963	0.1235874141254146	0.1593915870670429	0.2135046105597735	150709	ankyrin and armadillo repeat containing	GO:0016021	integral component of membrane
ANKDD1B	81.00843216800867	50.78768273550072	111.22918160051664	2.18587806176136	1.128212923151222	0.0031554450957792	0.0314557914920426	Up	0.9322331773666208	0.6869095448895325	2.8131256974887395	1.7599678865675334	1.9945590704554044	0.697360456719251	1.1061293593724608	0.5983608448565164	0.5158715823326943	0.5484340036326275	728780	ankyrin repeat and death domain containing 1B	GO:0007165	signal transduction
ANKRD36	74.69245259166684	41.587252869155954	107.79765231417775	2.5884723739440334	1.3721009207923782	0.0055660834788503	0.0446090307453579	Up	0.2526711229661243	0.3827351137644128	0.6059047817568659	0.444930226067754	0.6217590371502998	0.1848404374790795	0.288731855826311	0.2288767834552646	0.0184490032904534	0.1159478681700183	375248	ankyrin repeat domain 36
ANKRD49	277.7871169105176	184.88944035588628	370.68479346514914	2.0031090122277404	1.0022409369373435	0.000199115071716	0.0056839537878252	Up	4.174095005951243	8.702389088096652	7.219080994598594	7.908601431923803	8.745115509092413	4.146583087639383	5.304972898461172	3.2033603758324247	2.530480772999679	2.1288433634490107	54851	ankyrin repeat domain 49	GO:0005515,GO:0005634,GO:0007283,GO:0030154,GO:0045893	protein binding|nucleus|spermatogenesis|cell differentiation|positive regulation of transcription, DNA-templated
AOC1	56.84232298324761	88.32964802474821	25.35499794174708	0.2872046755159744	-1.799848859	0.000313612915018	0.0075312438263566	Down	0.0937071757871984	0.4036318515365074	0.5422662332124796	0.301967524363077	0.4167689949905072	0.5211131350087514	0.8755325752477621	0.6287379874918152	1.5621517983391988	1.9461485353497416	26	amine oxidase copper containing 1	GO:0005507,GO:0005509,GO:0005515,GO:0005576,GO:0005615,GO:0005777,GO:0005886,GO:0005923,GO:0006805,GO:0008131,GO:0008201,GO:0008270,GO:0009308,GO:0009445,GO:0035580,GO:0035874,GO:0042803,GO:0043312,GO:0044877,GO:0046677,GO:0048038,GO:0052597,GO:0052598,GO:0052599,GO:0052600,GO:0055114,GO:0070062,GO:0071280,GO:0071420,GO:0071504,GO:0097185	copper ion binding|calcium ion binding|protein binding|extracellular region|extracellular space|peroxisome|plasma membrane|bicellular tight junction|xenobiotic metabolic process|primary amine oxidase activity|heparin binding|zinc ion binding|amine metabolic process|putrescine metabolic process|specific granule lumen|cellular response to copper ion starvation|protein homodimerization activity|neut…	hsa00330,hsa00340,hsa00380	Arginine and proline metabolism|Histidine metabolism|Tryptophan metabolism
AP3B2	73.4526650998812	48.08837065224557	98.81695954751687	2.0534324641057227	1.038037498910833	0.0014094902431408	0.0194698206335762	Up	0.5229521537749906	0.4142535513733053	0.7825555648610512	0.3300891217307008	0.6953617110637524	0.2508185518414678	0.2505347021012398	0.2532124838142901	0.3409774816619651	0.146045027606534	8120	adaptor related protein complex 3 subunit beta 2	GO:0005794,GO:0006886,GO:0008089,GO:0016192,GO:0030123,GO:0030665,GO:0048490,GO:0097708,GO:1904115	Golgi apparatus|intracellular protein transport|anterograde axonal transport|vesicle-mediated transport|AP-3 adaptor complex|clathrin-coated vesicle membrane|anterograde synaptic vesicle transport|intracellular vesicle|axon cytoplasm	hsa04142	Lysosome
APCDD1L	38.33344034160848	62.23652437292842	14.430356310288587	0.2320305434920729	-2.107613367	0.0061282835387216	0.0473974221484148	Down	0.3813472337182333	0.0370910841488896	0.0429097369800138	0.1638501059230289	0.0636025344393384	0.6155210021272033	0.0410217819003727	0.3248531248006832	0.832269181459727	0.9469533677632144	164284	APC down-regulated 1 like	GO:0005515,GO:0005886,GO:0016021,GO:0017147,GO:0030178	protein binding|plasma membrane|integral component of membrane|Wnt-protein binding|negative regulation of Wnt signaling pathway
APOBEC3A	20.18652313587931	6.321239324891906	34.05180694686671	5.365375459858407	2.4236791318620616	0.0007984925028377	0.0135605914593604	Up	0.1424435819613946	0.7481446476173136	1.5386837643437077	0.9486384216175072	1.678847753069009	0.0270486899704603	0.2451640514752764	0.1574159909773322	0.3552859602738873	0.0771737200371493	200315	apolipoprotein B mRNA editing enzyme catalytic subunit 3A	GO:0000932,GO:0003723,GO:0004126,GO:0005515,GO:0005634,GO:0005654,GO:0005737,GO:0008270,GO:0009972,GO:0010529,GO:0016554,GO:0044355,GO:0045071,GO:0045087,GO:0045869,GO:0047844,GO:0051607,GO:0070383,GO:0071466,GO:0080111	P-body|RNA binding|cytidine deaminase activity|protein binding|nucleus|nucleoplasm|cytoplasm|zinc ion binding|cytidine deamination|negative regulation of transposition|cytidine to uridine editing|clearance of foreign intracellular DNA|negative regulation of viral genome replication|innate immune response|negative regulation of single stranded viral RNA replication via double stranded DNA intermed…	hsa05170	Human immunodeficiency virus 1 infection
APOBR	297.06027350149503	399.5697844004085	194.55076260258187	0.4867976240665556	-1.038605968	0.0004282450905658	0.009231551385291	Down	2.1629186430568383	1.2800972384249123	3.5473011084818653	1.6657662008013423	1.5995064587918342	2.334504524301773	5.136225670187337	4.519330629149589	4.471431215219144	3.0493523918124623	55911	apolipoprotein B receptor	GO:0005886,GO:0006641,GO:0006869,GO:0006897,GO:0008203,GO:0016020,GO:0030229,GO:0034361,GO:0034362,GO:0034447,GO:0042627	plasma membrane|triglyceride metabolic process|lipid transport|endocytosis|cholesterol metabolic process|membrane|very-low-density lipoprotein particle receptor activity|very-low-density lipoprotein particle|low-density lipoprotein particle|very-low-density lipoprotein particle clearance|chylomicron
APOE	16027.534070834285	21741.38211453517	10313.68602713341	0.4743815663653904	-1.075880145	0.000268324024112	0.0069267349928185	Down	314.01352166781805	244.3755289125345	584.1270692161578	153.74960682853174	255.6067810771177	487.9374445288884	581.5175821161936	450.0073478471015	740.5469345294673	740.3162889966092	348	apolipoprotein E	GO:0000302,GO:0001523,GO:0001540,GO:0001937,GO:0002021,GO:0005102,GO:0005198,GO:0005319,GO:0005515,GO:0005543,GO:0005576,GO:0005615,GO:0005634,GO:0005737,GO:0005769,GO:0005783,GO:0005788,GO:0005794,GO:0005886,GO:0006357,GO:0006641,GO:0006707,GO:0006874,GO:0006898,GO:0007010,GO:0007186,GO:0007263,GO:0007271,GO:0007616,GO:0008201,GO:0008203,GO:0008289,GO:0010467,GO:0010544,GO:0010596,GO:0010629,GO:…	response to reactive oxygen species|retinoid metabolic process|amyloid-beta binding|negative regulation of endothelial cell proliferation|response to dietary excess|signaling receptor binding|structural molecule activity|lipid transporter activity|protein binding|phospholipid binding|extracellular region|extracellular space|nucleus|cytoplasm|early endosome|endoplasmic reticulum|endoplasmic reticu…	hsa04979,hsa05010	Cholesterol metabolism|Alzheimer disease
APOLD1	1172.265368004924	473.07041389726135	1871.460322112588	3.956437576487549	1.9842019949841427	5.91532109980626e-10	4.122978806564964e-07	Up	19.303319288274523	16.087263267224163	22.924019147441825	5.6580884006228205	13.678062095302346	3.8471010661798455	3.2358778970085744	5.612195525831145	2.504937188282105	3.088004942327148	81575	apolipoprotein L domain containing 1	GO:0001525,GO:0001666,GO:0005576,GO:0005886,GO:0006869,GO:0008289,GO:0016021,GO:0030154,GO:0042118,GO:0042157,GO:0045601	angiogenesis|response to hypoxia|extracellular region|plasma membrane|lipid transport|lipid binding|integral component of membrane|cell differentiation|endothelial cell activation|lipoprotein metabolic process|regulation of endothelial cell differentiation
AQP5	578.6715777896569	1117.7391469979789	39.60400858133549	0.0354442927558615	-4.818302847	1.8102865848276783e-06	0.0002365818280546	Down	1.0259991922957992	1.9958410085782563	1.238942328146092	0.5107200382793249	0.2504195518319879	32.33662138009295	0.2368861966971331	11.131021162775538	21.555930005000228	63.87990614233266	362	aquaporin 5	GO:0005515,GO:0005783,GO:0005886,GO:0005887,GO:0005902,GO:0006833,GO:0009925,GO:0015250,GO:0015670,GO:0016021,GO:0016324,GO:0030157,GO:0030659,GO:0042476,GO:0042802,GO:0046541,GO:0048593,GO:0051289,GO:0055085,GO:0070062,GO:0071476	protein binding|endoplasmic reticulum|plasma membrane|integral component of plasma membrane|microvillus|water transport|basal plasma membrane|water channel activity|carbon dioxide transport|integral component of membrane|apical plasma membrane|pancreatic juice secretion|cytoplasmic vesicle membrane|odontogenesis|identical protein binding|saliva secretion|camera-type eye morphogenesis|protein homo…	hsa04970	Salivary secretion
ARAP2	281.37642275646226	166.97688337704452	395.7759621358802	2.368807780530606	1.2441611342782588	0.0045726828870193	0.0392265842738765	Up	1.1130940419210529	3.967994587616448	2.774966517656885	0.8610753397139146	1.6066614092124951	0.8580685513316185	1.6345650635881512	0.8181808838154017	0.5594452675237889	0.2996843195494775	116984	ArfGAP with RhoGAP domain, ankyrin repeat and PH domain 2	GO:0005096,GO:0005547,GO:0005829,GO:0007165,GO:0043547,GO:0046872,GO:0051056	GTPase activator activity|phosphatidylinositol-3,4,5-trisphosphate binding|cytosol|signal transduction|positive regulation of GTPase activity|metal ion binding|regulation of small GTPase mediated signal transduction	hsa04144	Endocytosis
ARID4A	272.10278407122416	165.18150818985038	379.0240599525981	2.292519478779567	1.1969339919748758	1.1437685581230029e-05	0.0008355004559074	Up	1.1456256512737863	2.1644508959004627	2.195989562892592	2.368588856774997	2.000899176449306	1.111781963620738	1.182190564672802	0.6862404921130529	0.6186314368553051	0.462307525019887	5926	AT-rich interaction domain 4A	GO:0000976,GO:0003677,GO:0005634,GO:0005654,GO:0005829,GO:0005886,GO:0006349,GO:0006357,GO:0007283,GO:0017053,GO:0034773,GO:0036124,GO:0045892,GO:0045944,GO:0048821,GO:0080182,GO:0097368	transcription regulatory region sequence-specific DNA binding|DNA binding|nucleus|nucleoplasm|cytosol|plasma membrane|regulation of gene expression by genetic imprinting|regulation of transcription by RNA polymerase II|spermatogenesis|transcription repressor complex|histone H4-K20 trimethylation|histone H3-K9 trimethylation|negative regulation of transcription, DNA-templated|positive regulation o…
ARL13B	165.62372187660014	105.88564785130352	225.3617959018968	2.1256892764408213	1.0879307257024926	0.000517608276327	0.0102711165437718	Up	1.4775284274359202	1.6486891308603764	2.0807200904193315	2.901553881956188	2.398765314419356	1.4200562234491685	1.396320711356915	0.7596514110042473	0.5329289404108308	0.5565862232982287	200894	ADP ribosylation factor like GTPase 13B	GO:0005515,GO:0005525,GO:0005929,GO:0007224,GO:0021532,GO:0021830,GO:0021943,GO:0031514,GO:0060170,GO:0060271,GO:0097500,GO:0097730,GO:1905515	protein binding|GTP binding|cilium|smoothened signaling pathway|neural tube patterning|interneuron migration from the subpallium to the cortex|formation of radial glial scaffolds|motile cilium|ciliary membrane|cilium assembly|receptor localization to non-motile cilium|non-motile cilium|non-motile cilium assembly
ASIC3	114.12638846958444	69.07690466040876	159.17587227876018	2.302651041012338	1.2032957921353316	6.39548109790466e-06	0.0005543192114287	Up	2.8923803357405595	2.04893777592918	3.931794722014186	1.9036245506314569	2.9185793940153544	0.8095670570329054	1.424388306328397	1.0469909443107728	1.0723064591844549	1.1624527815333563	9311	acid sensing ion channel subunit 3	GO:0005261,GO:0005272,GO:0005886,GO:0005887,GO:0007165,GO:0007600,GO:0009408,GO:0010447,GO:0015280,GO:0034220,GO:0035725,GO:0042930,GO:0042931,GO:0044736,GO:0048471,GO:0050915,GO:0050965,GO:0050966,GO:0050968	cation channel activity|sodium channel activity|plasma membrane|integral component of plasma membrane|signal transduction|sensory perception|response to heat|response to acidic pH|ligand-gated sodium channel activity|ion transmembrane transport|sodium ion transmembrane transport|enterobactin transport|enterobactin transmembrane transporter activity|acid-sensing ion channel activity|perinuclear re…	hsa04750	Inflammatory mediator regulation of TRP channels
ASPM	83.55755089266736	36.42243947531895	130.6926623100158	3.579414634703475	1.8397236733386195	0.0002667783473684	0.0068974778899215	Up	0.1709480336292284	0.7101100523018467	0.7453685573890891	0.3022150571723768	0.4712294192185313	0.1724512722060336	0.2451866201995216	0.1115132580840986	0.0824846903995897	0.0257269414367912	259266	assembly factor for spindle microtubules	GO:0005516,GO:0005634,GO:0005737,GO:0007051,GO:0036449,GO:0051301,GO:0051653,GO:0097431	calmodulin binding|nucleus|cytoplasm|spindle organization|microtubule minus-end|cell division|spindle localization|mitotic spindle pole
ATAD2	347.85026677016936	209.1862070490312	486.51432649130766	2.3247826720222813	1.2170958548656143	3.025871204753219e-05	0.0015768465268882	Up	2.2039491415153902	4.219430111510406	4.732243137593853	2.112660580197108	4.187654160435407	1.7482026210004835	1.92065062572735	1.599331711467372	0.8884390760697837	0.8942894944464717	29028	ATPase family AAA domain containing 2	GO:0003682,GO:0005515,GO:0005524,GO:0005634,GO:0005654,GO:0006325,GO:0006357,GO:0016887,GO:0031936,GO:0042393,GO:0045893,GO:0045944,GO:0070062	chromatin binding|protein binding|ATP binding|nucleus|nucleoplasm|chromatin organization|regulation of transcription by RNA polymerase II|ATPase activity|negative regulation of chromatin silencing|histone binding|positive regulation of transcription, DNA-templated|positive regulation of transcription by RNA polymerase II|extracellular exosome
ATAD5	59.44932171376022	36.69298495684056	82.20565847067991	2.2364482052258534	1.1612093467936269	0.0058301176124842	0.0459923150114798	Up	0.2607506927706687	0.5025328034183972	0.5053007138615623	0.2230315494175379	0.5476390964593365	0.2108933556009382	0.2243930382274709	0.0889378081824002	0.2580834109827788	0.0741235022789827	79915	ATPase family AAA domain containing 5	GO:0003677,GO:0005515,GO:0005524,GO:0005634,GO:0006974,GO:0031391,GO:0045740,GO:0061860,GO:0090618,GO:1902751	DNA binding|protein binding|ATP binding|nucleus|cellular response to DNA damage stimulus|Elg1 RFC-like complex|positive regulation of DNA replication|DNA clamp unloader activity|DNA clamp unloading|positive regulation of cell cycle G2/M phase transition
ATF3	8925.631895518027	1198.006223807141	16653.25756722891	13.90097887131676	3.797114572301684	1.6847117480633725e-08	6.404967754910023e-06	Up	102.26721559552512	268.43090022599387	363.1862995054373	27.08566310478448	401.9627581309171	10.471089616387358	11.221670178601146	33.2540823228545	10.918411108542529	10.90924762390692	467	activating transcription factor 3	GO:0000122,GO:0000785,GO:0000976,GO:0000977,GO:0000978,GO:0000981,GO:0001227,GO:0001228,GO:0003700,GO:0005515,GO:0005634,GO:0005654,GO:0005730,GO:0006094,GO:0006357,GO:0008284,GO:0034198,GO:0035914,GO:0036499,GO:0042802,GO:0042803,GO:0045944,GO:0046982,GO:0061394,GO:0070373,GO:1903984,GO:1990440,GO:1990622,GO:1990837	negative regulation of transcription by RNA polymerase II|chromatin|transcription regulatory region sequence-specific DNA binding|RNA polymerase II transcription regulatory region sequence-specific DNA binding|RNA polymerase II cis-regulatory region sequence-specific DNA binding|DNA-binding transcription factor activity, RNA polymerase II-specific|DNA-binding transcription repressor activity, RNA…			TF_bZIP
ATP6V0A4	68.13360590677468	134.41410412603233	1.8531076875170704	0.0137937684200731	-6.179839539	2.0682671331160573e-07	4.9425675146807725e-05	Down	0.0442018587383202	0.0107480448069261	0.0248682823000423	0.0118698894929243	0.0122869220582136	3.200027677482141	0.0095096481549107	0.6614828869641587	0.295310523963728	2.803897669117026	50617	ATPase H+ transporting V0 subunit a4	GO:0000220,GO:0001503,GO:0005515,GO:0005765,GO:0005768,GO:0005886,GO:0006885,GO:0007035,GO:0007588,GO:0007605,GO:0008286,GO:0010008,GO:0016021,GO:0016324,GO:0016471,GO:0030670,GO:0031526,GO:0033572,GO:0034220,GO:0045177,GO:0046961,GO:0051117,GO:0070062,GO:0090383,GO:1902600	vacuolar proton-transporting V-type ATPase, V0 domain|ossification|protein binding|lysosomal membrane|endosome|plasma membrane|regulation of pH|vacuolar acidification|excretion|sensory perception of sound|insulin receptor signaling pathway|endosome membrane|integral component of membrane|apical plasma membrane|vacuolar proton-transporting V-type ATPase complex|phagocytic vesicle membrane|brush bo…	hsa00190,hsa04142,hsa04145,hsa04721,hsa04966,hsa05110,hsa05120,hsa05152,hsa05165,hsa05323	Oxidative phosphorylation|Lysosome|Phagosome|Synaptic vesicle cycle|Collecting duct acid secretion|Vibrio cholerae infection|Epithelial cell signaling in Helicobacter pylori infection|Tuberculosis|Human papillomavirus infection|Rheumatoid arthritis
ATP6V1B1	143.96280894316735	267.6740305313869	20.251587354947898	0.075658210678957	-3.724359533	2.663728114891851e-09	1.4029180833550972e-06	Down	0.1950639169447803	0.3162092846138537	0.2743608918039331	0.4888998013497438	0.4157058087787968	6.929715260490942	0.1958428128843678	1.8862139624754457	3.34491282010798	7.955551288692335	525	ATPase H+ transporting V1 subunit B1	GO:0001503,GO:0003091,GO:0003096,GO:0005515,GO:0005524,GO:0005737,GO:0005829,GO:0005902,GO:0006693,GO:0006885,GO:0007588,GO:0007605,GO:0008286,GO:0010468,GO:0015078,GO:0016241,GO:0016323,GO:0016324,GO:0016328,GO:0016471,GO:0016787,GO:0030534,GO:0033180,GO:0033572,GO:0034220,GO:0035812,GO:0042048,GO:0042472,GO:0044877,GO:0045851,GO:0046034,GO:0055064,GO:0055074,GO:0055075,GO:0070062,GO:0090383,GO:…	ossification|renal water homeostasis|renal sodium ion transport|protein binding|ATP binding|cytoplasm|cytosol|microvillus|prostaglandin metabolic process|regulation of pH|excretion|sensory perception of sound|insulin receptor signaling pathway|regulation of gene expression|proton transmembrane transporter activity|regulation of macroautophagy|basolateral plasma membrane|apical plasma membrane|lat…	hsa00190,hsa04145,hsa04150,hsa04721,hsa04966,hsa05110,hsa05120,hsa05165,hsa05323	Oxidative phosphorylation|Phagosome|mTOR signaling pathway|Synaptic vesicle cycle|Collecting duct acid secretion|Vibrio cholerae infection|Epithelial cell signaling in Helicobacter pylori infection|Human papillomavirus infection|Rheumatoid arthritis
AVIL	198.92630125063832	123.86760211638428	273.9850003848924	2.210673938947417	1.1444862520410888	1.6492645200100917e-05	0.001077691284794	Up	1.4502142215878846	3.5352423079817887	3.1603250341315685	2.198599225286926	2.561600248061041	0.9237496616531023	1.5244608993442723	1.1918425907614718	0.8748547999247155	0.944833368635126	10677	advillin	GO:0003779,GO:0005515,GO:0005546,GO:0005737,GO:0005884,GO:0005925,GO:0007015,GO:0007399,GO:0008154,GO:0010592,GO:0010976,GO:0015629,GO:0030027,GO:0030424,GO:0042995,GO:0043005,GO:0051014,GO:0051015,GO:0051016,GO:0060271,GO:0071933,GO:1900480	actin binding|protein binding|phosphatidylinositol-4,5-bisphosphate binding|cytoplasm|actin filament|focal adhesion|actin filament organization|nervous system development|actin polymerization or depolymerization|positive regulation of lamellipodium assembly|positive regulation of neuron projection development|actin cytoskeleton|lamellipodium|axon|cell projection|neuron projection|actin filament s…
B3GNT5	298.7449856700608	140.13950827040728	457.3504630697144	3.26310993630234	1.706247593585592	0.0001123073000818	0.0037800332309244	Up	1.0559510743211384	5.727390756422517	2.515770810330453	0.8101807040888388	2.408110107028824	0.6087066420563061	0.9875321340402394	1.0171061998834776	0.542304610856716	0.4767482410724591	84002	UDP-GlcNAc:betaGal beta-1,3-N-acetylglucosaminyltransferase 5	GO:0000139,GO:0005515,GO:0005794,GO:0006486,GO:0007417,GO:0007420,GO:0008375,GO:0008376,GO:0008457,GO:0009247,GO:0016021,GO:0016266,GO:0047256	Golgi membrane|protein binding|Golgi apparatus|protein glycosylation|central nervous system development|brain development|acetylglucosaminyltransferase activity|acetylgalactosaminyltransferase activity|beta-galactosyl-N-acetylglucosaminylgalactosylglucosyl-ceramide beta-1,3-acetylglucosaminyltransferase activity|glycolipid biosynthetic process|integral component of membrane|O-glycan processing|la…	hsa00601	Glycosphingolipid biosynthesis - lacto and neolacto series
BAMBI	100.99089192063204	148.609329670238	53.37245417102616	0.3590186486478491	-1.47786931	6.640053425783916e-06	0.0005644846515401	Down	1.967557782389988	0.5118065121159773	1.3643951465463482	1.1796044881767918	1.2210483016195648	2.845598964142493	3.6029981719885766	3.392185830406265	2.5271315967914343	3.8218714143372825	25805	BMP and activin membrane bound inhibitor	GO:0005109,GO:0005114,GO:0005515,GO:0005737,GO:0005886,GO:0007179,GO:0008284,GO:0008360,GO:0010718,GO:0016021,GO:0016477,GO:0030512,GO:0030514,GO:0032092,GO:0045668,GO:0045893,GO:0090263	frizzled binding|type II transforming growth factor beta receptor binding|protein binding|cytoplasm|plasma membrane|transforming growth factor beta receptor signaling pathway|positive regulation of cell population proliferation|regulation of cell shape|positive regulation of epithelial to mesenchymal transition|integral component of membrane|cell migration|negative regulation of transforming grow…	hsa04310,hsa04350	Wnt signaling pathway|TGF-beta signaling pathway
BAZ1A	590.843288680757	386.5894390551889	795.0971383063252	2.0559685153587064	1.039818171592271	0.0019898295089067	0.0237756200178511	Up	2.5033975686026366	7.873439334012884	6.927550389224176	3.606549400751719	5.924998803673336	1.9900724511860337	4.319983786926239	2.795577532699681	1.9549175511130088	1.26374587950779	11177	bromodomain adjacent to zinc finger domain 1A	GO:0000228,GO:0004402,GO:0005515,GO:0006261,GO:0006338,GO:0006357,GO:0008623,GO:0016573,GO:0016590,GO:0046872	nuclear chromosome|histone acetyltransferase activity|protein binding|DNA-dependent DNA replication|chromatin remodeling|regulation of transcription by RNA polymerase II|CHRAC|histone acetylation|ACF complex|metal ion binding
BAZ2B	686.7427907776271	449.4954444909062	923.990137064348	2.0551319550118645	1.039231028811816	5.786043916533887e-07	9.87642271793662e-05	Up	1.9232145389980004	3.3371719132330173	4.716875291197678	3.1718499382046264	3.496741178938212	1.5873949791920778	1.9013573704878044	1.5075568309491891	1.293440912032831	1.2449403093085316	29994	bromodomain adjacent to zinc finger domain 2B	GO:0003677,GO:0005515,GO:0005634,GO:0006338,GO:0006357,GO:0046872	DNA binding|protein binding|nucleus|chromatin remodeling|regulation of transcription by RNA polymerase II|metal ion binding
BCAN	246.6132426760544	426.7107761339423	66.51570921816656	0.1558543143343565	-2.681730003	2.2262137766896512e-08	8.095674794883583e-06	Down	1.4837913291193483	0.2334562625829297	1.1048712732544177	0.2812621530607663	0.6065498325691755	2.0199558914488454	5.868104587976335	7.8370612090068335	3.838911891679072	2.738760244717501	63827	brevican	GO:0001501,GO:0005515,GO:0005540,GO:0005576,GO:0005796,GO:0007155,GO:0007417,GO:0021766,GO:0030198,GO:0030206,GO:0030207,GO:0030208,GO:0030246,GO:0031012,GO:0031225,GO:0043202,GO:0060074,GO:0098978	skeletal system development|protein binding|hyaluronic acid binding|extracellular region|Golgi lumen|cell adhesion|central nervous system development|hippocampus development|extracellular matrix organization|chondroitin sulfate biosynthetic process|chondroitin sulfate catabolic process|dermatan sulfate biosynthetic process|carbohydrate binding|extracellular matrix|anchored component of membrane|l…
BGN	7760.24468605837	10600.740834528766	4919.748537587977	0.4641018152250983	-1.107486755	1.781984813064299e-05	0.0011377496928602	Down	115.30541749760071	54.913531669262895	82.82000296928706	88.95104176281545	71.74912828646556	134.87209172052343	118.319406697735	205.88380944747595	134.1244581251239	229.784921155562	633	biglycan	GO:0001974,GO:0005201,GO:0005515,GO:0005539,GO:0005576,GO:0005615,GO:0005796,GO:0008150,GO:0009986,GO:0019800,GO:0030021,GO:0030133,GO:0030198,GO:0030206,GO:0030207,GO:0030208,GO:0031012,GO:0042383,GO:0043202,GO:0050840,GO:0060348,GO:0061975,GO:0062023,GO:0070062	blood vessel remodeling|extracellular matrix structural constituent|protein binding|glycosaminoglycan binding|extracellular region|extracellular space|Golgi lumen|biological_process|cell surface|peptide cross-linking via chondroitin 4-sulfate glycosaminoglycan|extracellular matrix structural constituent conferring compression resistance|transport vesicle|extracellular matrix organization|chondroi…
BIRC3	240.7084870530321	147.51328699832226	333.90368710774214	2.262961096354786	1.178211782758378	0.0003826291257502	0.0085829161192175	Up	1.2057135064992408	3.4161742902794785	4.8565430248678165	2.3086935063737903	3.3126990327235366	1.5844252726192558	1.5864683148514622	1.3598044550316055	0.6848963317294267	0.994056074082848	330	baculoviral IAP repeat containing 3	GO:0002756,GO:0004842,GO:0005515,GO:0005634,GO:0005654,GO:0005737,GO:0005829,GO:0006915,GO:0007166,GO:0007249,GO:0010803,GO:0016567,GO:0016579,GO:0016740,GO:0031398,GO:0033209,GO:0034121,GO:0035666,GO:0038061,GO:0039535,GO:0042981,GO:0043027,GO:0043066,GO:0043123,GO:0045088,GO:0046872,GO:0050727,GO:0051726,GO:0060544,GO:0060546,GO:0061630,GO:0070424,GO:2000116	MyD88-independent toll-like receptor signaling pathway|ubiquitin-protein transferase activity|protein binding|nucleus|nucleoplasm|cytoplasm|cytosol|apoptotic process|cell surface receptor signaling pathway|I-kappaB kinase/NF-kappaB signaling|regulation of tumor necrosis factor-mediated signaling pathway|protein ubiquitination|protein deubiquitination|transferase activity|positive regulation of pr…	hsa01524,hsa04064,hsa04120,hsa04210,hsa04215,hsa04217,hsa04390,hsa04510,hsa04621,hsa04668,hsa05132,hsa05145,hsa05168,hsa05200,hsa05202,hsa05222	Platinum drug resistance|NF-kappa B signaling pathway|Ubiquitin mediated proteolysis|Apoptosis|Apoptosis - multiple species|Necroptosis|Hippo signaling pathway|Focal adhesion|NOD-like receptor signaling pathway|TNF signaling pathway|Salmonella infection|Toxoplasmosis|Herpes simplex virus 1 infection|Pathways in cancer|Transcriptional misregulation in cancer|Small cell lung cancer
BLM	47.64307762028556	27.97202629014377	67.31412895042736	2.4006631747561538	1.2634330003209318	0.0044120301290452	0.0386006485348687	Up	0.3059523674236043	0.7662667460482413	0.8004091181215574	0.2136157692730197	0.5613068272643715	0.2323898519882019	0.3356973483011999	0.1831436605189023	0.1839647943766925	0.103600150069641	641	BLM RecQ like helicase	GO:0000079,GO:0000228,GO:0000400,GO:0000403,GO:0000405,GO:0000723,GO:0000724,GO:0000729,GO:0000733,GO:0000781,GO:0000800,GO:0002039,GO:0003677,GO:0003678,GO:0003697,GO:0004386,GO:0005515,GO:0005524,GO:0005634,GO:0005654,GO:0005657,GO:0005694,GO:0005730,GO:0005737,GO:0005829,GO:0006260,GO:0006268,GO:0006281,GO:0006310,GO:0006974,GO:0007095,GO:0008094,GO:0008270,GO:0009378,GO:0010165,GO:0016363,GO:…	regulation of cyclin-dependent protein serine/threonine kinase activity|nuclear chromosome|four-way junction DNA binding|Y-form DNA binding|bubble DNA binding|telomere maintenance|double-strand break repair via homologous recombination|DNA double-strand break processing|DNA strand renaturation|chromosome, telomeric region|lateral element|p53 binding|DNA binding|DNA helicase activity|single-strand…	hsa03440,hsa03460	Homologous recombination|Fanconi anemia pathway
BTBD8	39.883866833224	15.796055098896234	63.97167856755178	4.046309056459842	2.01660651692873	2.549640005722236e-05	0.001412264172706	Up	0.2126383791245234	0.4927160191388516	0.5277876838775952	0.4366588106138594	0.389415582128214	0.118758878046832	0.1237868409922208	0.1497479202884914	0.0167132580730199	0.067767159269608	284697	BTB domain containing 8	GO:0005654,GO:0008021,GO:0030122,GO:0030424,GO:0031175,GO:0036466,GO:0044297,GO:0044306,GO:0098793,GO:0150007	nucleoplasm|synaptic vesicle|AP-2 adaptor complex|axon|neuron projection development|synaptic vesicle recycling via endosome|cell body|neuron projection terminus|presynapse|clathrin-dependent synaptic vesicle endocytosis
BTG2	7200.2012580192295	2501.809340640907	11898.593175397556	4.755983117754296	2.249743593978568	1.886021998526729e-11	2.103291732757008e-08	Up	151.78781830255517	200.3335869704679	215.5540290619955	41.76967137548535	255.4824701176484	34.901571894775465	36.06263478587487	39.858471099075	31.810786878417893	27.08694825832536	7832	BTG anti-proliferation factor 2	GO:0000122,GO:0003714,GO:0005515,GO:0005634,GO:0005737,GO:0005829,GO:0006281,GO:0006479,GO:0006974,GO:0006977,GO:0008285,GO:0008306,GO:0009612,GO:0009952,GO:0014070,GO:0017148,GO:0021542,GO:0021954,GO:0031175,GO:0035914,GO:0043434,GO:0043524,GO:0045930,GO:0051602,GO:0060213,GO:0070062,GO:2000178	negative regulation of transcription by RNA polymerase II|transcription corepressor activity|protein binding|nucleus|cytoplasm|cytosol|DNA repair|protein methylation|cellular response to DNA damage stimulus|DNA damage response, signal transduction by p53 class mediator resulting in cell cycle arrest|negative regulation of cell population proliferation|associative learning|response to mechanical s…	hsa03018	RNA degradation
C19orf18	25.31086544858555	12.851208172832504	37.77052272433859	2.929753382917845	1.5507792283964104	0.0031922388363168	0.0316162055973404	Up	0.6765058248868157	1.5627304754358975	1.3797004555415275	2.9975168148328555	1.5984278472977065	0.3211551561082855	0.7277219276577602	0.3504441241757659	0.9039406726968408	0.3054336227626924	147685	chromosome 19 open reading frame 18	GO:0003674,GO:0005515,GO:0008150,GO:0016021,GO:0070062	molecular_function|protein binding|biological_process|integral component of membrane|extracellular exosome
C2CD4B	259.2774309291546	118.24612416333908	400.30873769497055	3.3864470754430624	1.7597724490005444	4.170073523017484e-06	0.0004387232068744	Up	16.37238055368439	6.168672929352227	8.272916524607242	3.38103748474413	13.607531183694528	2.6539905261726378	2.203380280963774	1.7305882675346462	3.306079312178261	3.266442910101016	388125	C2 calcium dependent domain containing 4B	GO:0002528,GO:0002675,GO:0005634,GO:0030155	regulation of vascular permeability involved in acute inflammatory response|positive regulation of acute inflammatory response|nucleus|regulation of cell adhesion
C3	8324.62119053537	12135.806943893496	4513.435437177252	0.3719133645856199	-1.426961503	2.358702885381541e-10	1.878875326983925e-07	Down	47.37779735609613	29.226962432220308	42.516654750762505	27.92411358215823	23.453087036283414	81.93278294653031	99.80345924350245	60.25716216197127	88.05094538881072	98.10361846017292	718	complement C3	GO:0001798,GO:0001934,GO:0001970,GO:0004866,GO:0005102,GO:0005515,GO:0005576,GO:0005615,GO:0005788,GO:0005886,GO:0006631,GO:0006954,GO:0006955,GO:0006956,GO:0006957,GO:0006958,GO:0007165,GO:0007186,GO:0009617,GO:0009986,GO:0010575,GO:0010828,GO:0010866,GO:0010884,GO:0010951,GO:0016322,GO:0030449,GO:0031715,GO:0032991,GO:0034774,GO:0035578,GO:0035846,GO:0043312,GO:0043687,GO:0044267,GO:0045745,GO:…	positive regulation of type IIa hypersensitivity|positive regulation of protein phosphorylation|positive regulation of activation of membrane attack complex|endopeptidase inhibitor activity|signaling receptor binding|protein binding|extracellular region|extracellular space|endoplasmic reticulum lumen|plasma membrane|fatty acid metabolic process|inflammatory response|immune response|complement act…	hsa04080,hsa04145,hsa04610,hsa05131,hsa05133,hsa05134,hsa05140,hsa05142,hsa05150,hsa05152,hsa05167,hsa05168,hsa05171,hsa05203,hsa05322	Neuroactive ligand-receptor interaction|Phagosome|Complement and coagulation cascades|Shigellosis|Pertussis|Legionellosis|Leishmaniasis|Chagas disease|Staphylococcus aureus infection|Tuberculosis|Kaposi sarcoma-associated herpesvirus infection|Herpes simplex virus 1 infection|Coronavirus disease - COVID-19|Viral carcinogenesis|Systemic lupus erythematosus
C5	216.40935420899345	138.08573156797178	294.73297685001523	2.1327383040245778	1.0927069517786492	7.536158822038233e-05	0.002904720386522	Up	0.922527307174055	1.870387210955228	2.9386792817501384	1.967914061856148	2.210420373215216	0.7957084141738348	1.1684794528600486	0.8854770649478909	0.8738662401564444	0.5924989136778803	727	complement C5	GO:0000187,GO:0001701,GO:0004866,GO:0005102,GO:0005515,GO:0005576,GO:0005579,GO:0005615,GO:0006935,GO:0006954,GO:0006957,GO:0006958,GO:0007166,GO:0007186,GO:0008009,GO:0010575,GO:0010760,GO:0010951,GO:0019835,GO:0030449,GO:0032722,GO:0045766,GO:0060326,GO:0070062	activation of MAPK activity|in utero embryonic development|endopeptidase inhibitor activity|signaling receptor binding|protein binding|extracellular region|membrane attack complex|extracellular space|chemotaxis|inflammatory response|complement activation, alternative pathway|complement activation, classical pathway|cell surface receptor signaling pathway|G protein-coupled receptor signaling pathw…	hsa04080,hsa04610,hsa05020,hsa05133,hsa05150,hsa05168,hsa05171,hsa05322	Neuroactive ligand-receptor interaction|Complement and coagulation cascades|Prion disease|Pertussis|Staphylococcus aureus infection|Herpes simplex virus 1 infection|Coronavirus disease - COVID-19|Systemic lupus erythematosus
C5AR1	74.36243136711872	46.57525113692796	102.14961159730952	2.1946016856242787	1.1339591182026425	0.0052724254875783	0.042991552120196	Up	3.4635642908766813	1.1610831141688178	1.7972764779623145	0.8849490102658335	1.4021028072296586	0.6225783216929688	0.7957976099386525	0.5729048154894275	0.6590006425245332	1.0627457376113891	728	complement C5a receptor 1	GO:0000187,GO:0001774,GO:0001856,GO:0002430,GO:0004875,GO:0004878,GO:0004930,GO:0005886,GO:0005887,GO:0006915,GO:0006935,GO:0006954,GO:0006955,GO:0006968,GO:0007165,GO:0007186,GO:0007200,GO:0007202,GO:0007204,GO:0007606,GO:0009986,GO:0010575,GO:0010759,GO:0016323,GO:0021534,GO:0030449,GO:0030593,GO:0030667,GO:0031100,GO:0032494,GO:0032496,GO:0038178,GO:0042789,GO:0043312,GO:0043524,GO:0045177,GO:…	activation of MAPK activity|microglial cell activation|complement component C5a binding|complement receptor mediated signaling pathway|complement receptor activity|complement component C5a receptor activity|G protein-coupled receptor activity|plasma membrane|integral component of plasma membrane|apoptotic process|chemotaxis|inflammatory response|immune response|cellular defense response|signal tr…	hsa04080,hsa04610,hsa05150,hsa05171	Neuroactive ligand-receptor interaction|Complement and coagulation cascades|Staphylococcus aureus infection|Coronavirus disease - COVID-19
C5orf34	43.25007615271754	27.437816254367718	59.06233605106742	2.15304848151734	1.1063808059227724	0.0012257769388522	0.0178184514158839	Up	0.4538926891871298	0.6492219611637092	0.4606553245103075	0.525789411389476	0.5937407056701991	0.3717997062606273	0.2067905477661026	0.213098834806673	0.2457660185285436	0.1366177824382816	375444	chromosome 5 open reading frame 34
C7	469.51021639903627	649.675769489332	289.3446633087409	0.4453039224420261	-1.167137775	0.0005954625316925	0.0112964494110806	Down	3.560132615244221	1.7116016910344003	1.5383921430331104	1.5994447664870906	1.4976008241839365	5.84783591527213	7.187527167054354	2.4059824317245693	2.7915059065536303	3.141368245309698	730	complement C7	GO:0005576,GO:0005579,GO:0006883,GO:0006956,GO:0006957,GO:0006958,GO:0019835,GO:0030449,GO:0070062	extracellular region|membrane attack complex|cellular sodium ion homeostasis|complement activation|complement activation, alternative pathway|complement activation, classical pathway|cytolysis|regulation of complement activation|extracellular exosome	hsa04610,hsa05020,hsa05171,hsa05322	Complement and coagulation cascades|Prion disease|Coronavirus disease - COVID-19|Systemic lupus erythematosus
CA14	36.29302480970118	57.32413045710498	15.261919162297414	0.2663272010513634	-1.908728311	2.363651346578389e-05	0.0013587340111877	Down	0.470162739626742	0.2286478594473439	0.1700465943993127	0.0901833400927261	0.3360665166078588	1.2116498239892677	0.7947614151340449	0.9896801654963758	0.6880581400790299	0.909738817799035	23632	carbonic anhydrase 14	GO:0004089,GO:0005886,GO:0006730,GO:0008270,GO:0015701,GO:0016021,GO:0016836	carbonate dehydratase activity|plasma membrane|one-carbon metabolic process|zinc ion binding|bicarbonate transport|integral component of membrane|hydro-lyase activity	hsa00910	Nitrogen metabolism
CA6	83.05622492598769	134.06109362187763	32.05135623009775	0.2394197075487659	-2.062386184	0.0056065864589224	0.0448098319564521	Down	0.4794012002566886	2.3314067452942124	0.5933720072223849	0.1287375561174976	0.3198253838349882	6.030986406238887	0.433183916974717	1.2582550802965076	1.2170855479270897	6.125349244600789	765	carbonic anhydrase 6	GO:0001580,GO:0004089,GO:0005576,GO:0005615,GO:0006730,GO:0008270,GO:0015701,GO:0016836,GO:0070062	detection of chemical stimulus involved in sensory perception of bitter taste|carbonate dehydratase activity|extracellular region|extracellular space|one-carbon metabolic process|zinc ion binding|bicarbonate transport|hydro-lyase activity|extracellular exosome	hsa00910	Nitrogen metabolism
CACNA1G	151.08919340984943	218.7860417087083	83.39234511099059	0.3813010751342955	-1.390997496	7.882076682567955e-05	0.0029785961606409	Down	0.280085278924796	0.2828978368658748	0.4969767184374938	0.2159980559146816	0.2675057032141263	1.3910066233333158	0.4202604263863546	0.4828066595367506	0.8444554362997684	0.6160622252331316	8913	calcium voltage-gated channel subunit alpha1 G	GO:0001518,GO:0005248,GO:0005737,GO:0005886,GO:0005891,GO:0007268,GO:0008332,GO:0010045,GO:0019228,GO:0034765,GO:0035725,GO:0042391,GO:0043005,GO:0045202,GO:0045956,GO:0060371,GO:0070509,GO:0070588,GO:0086002,GO:0086010,GO:0086015,GO:0086016,GO:0086018,GO:0086027,GO:0086045,GO:0086046,GO:0086056,GO:0086059,GO:0086091,GO:0097110	voltage-gated sodium channel complex|voltage-gated sodium channel activity|cytoplasm|plasma membrane|voltage-gated calcium channel complex|chemical synaptic transmission|low voltage-gated calcium channel activity|response to nickel cation|neuronal action potential|regulation of ion transmembrane transport|sodium ion transmembrane transport|regulation of membrane potential|neuron projection|synaps…	hsa04010,hsa04020,hsa04713,hsa04925,hsa04927,hsa04929,hsa04930,hsa04934	MAPK signaling pathway|Calcium signaling pathway|Circadian entrainment|Aldosterone synthesis and secretion|Cortisol synthesis and secretion|GnRH secretion|Type II diabetes mellitus|Cushing syndrome
CALB2	31.41769943617965	47.69570384893282	15.139695023426492	0.3172145784183777	-1.65646902	0.0012792612448389	0.0183950539023929	Down	0.0798232672504431	0.2587957693882296	0.5089702742956045	0.7431007984751952	0.5029441128876896	1.8189220842859224	1.0074994775619472	0.7841207363492606	0.9717828500751372	1.4655929895546491	794	calbindin 2	GO:0005509,GO:0005634,GO:0005829,GO:0005921,GO:0030425,GO:0032420,GO:0032437,GO:0043005,GO:0043195,GO:0045202,GO:0051480,GO:0097060,GO:0098688,GO:0099509,GO:0099534,GO:1900271	calcium ion binding|nucleus|cytosol|gap junction|dendrite|stereocilium|cuticular plate|neuron projection|terminal bouton|synapse|regulation of cytosolic calcium ion concentration|synaptic membrane|parallel fiber to Purkinje cell synapse|regulation of presynaptic cytosolic calcium ion concentration|calcium ion binding involved in regulation of presynaptic cytosolic calcium ion concentration|regula…
CAPS2	46.748577960865546	23.633184398385715	69.8639715233454	2.9627923608023408	1.5669575225066084	7.205228421286388e-06	0.0005937392169028	Up	0.3849158764065858	0.6498703300079727	0.7436466046792546	0.3198452802147282	0.5087366979398861	0.2068638313115364	0.1374980514712851	0.1605188028888433	0.1423278091279285	0.1705055820706883	84698	calcyphosine 2	GO:0005509	calcium ion binding
CARD16	124.67851250224508	79.0363777718553	170.32064723263483	2.1539017901791726	1.1069524699138669	0.0013085347892904	0.0186290808129789	Up	1.4286994370331985	3.528852594619232	2.8344404150991367	5.9568330995358725	2.6963704189645115	1.0530588619111878	1.9089440361809609	1.3676629692282278	1.423388115868902	1.3579774772976851	114769	caspase recruitment domain family member 16	GO:0004869,GO:0005515,GO:0010804,GO:0019900,GO:0031665,GO:0032091,GO:0032691,GO:0032991,GO:0042802,GO:0043123,GO:0043154,GO:0050700,GO:0051092,GO:0071222,GO:0071456,GO:0071494,GO:0089720,GO:0097179,GO:0097340	cysteine-type endopeptidase inhibitor activity|protein binding|negative regulation of tumor necrosis factor-mediated signaling pathway|kinase binding|negative regulation of lipopolysaccharide-mediated signaling pathway|negative regulation of protein binding|negative regulation of interleukin-1 beta production|protein-containing complex|identical protein binding|positive regulation of I-kappaB kin…	hsa04621	NOD-like receptor signaling pathway
CASP8AP2	202.46412264569	129.931932057603	274.996313233777	2.1144693254398605	1.0802956313731988	0.001071098969476	0.0162884941467236	Up	0.7373539985554471	1.66771579589037	2.2322377323173432	1.6280637009097882	2.049644826747673	1.0834614416998345	1.1230375187485078	0.5712629725509257	0.490016243499819	0.4280217242296353	9994	caspase 8 associated protein 2	GO:0003714,GO:0005123,GO:0005515,GO:0005634,GO:0005654,GO:0005737,GO:0005739,GO:0006919,GO:0007049,GO:0007165,GO:0008625,GO:0008656,GO:0016505,GO:0016605,GO:0032184,GO:0036337,GO:0045892,GO:0071260,GO:0097190	transcription corepressor activity|death receptor binding|protein binding|nucleus|nucleoplasm|cytoplasm|mitochondrion|activation of cysteine-type endopeptidase activity involved in apoptotic process|cell cycle|signal transduction|extrinsic apoptotic signaling pathway via death domain receptors|cysteine-type endopeptidase activator activity involved in apoptotic process|peptidase activator activit…			other
CAVIN2	988.7197813977604	623.9243736018948	1353.5151891936266	2.1689851727610976	1.1170201907431747	3.725303790695933e-06	0.0003994671910946	Up	13.250592664147888	15.635586207865966	18.059906020499632	21.78517664265877	19.33912046323888	11.113451141261915	9.876787832498472	7.279690647580415	4.0624052825029935	5.8452059523182	8436	caveolae associated protein 2	GO:0001786,GO:0005080,GO:0005515,GO:0005543,GO:0005654,GO:0005737,GO:0005829,GO:0005886,GO:0005901,GO:0045121,GO:0097320	phosphatidylserine binding|protein kinase C binding|protein binding|phospholipid binding|nucleoplasm|cytoplasm|cytosol|plasma membrane|caveola|membrane raft|plasma membrane tubulation
CBLN1	52.687968628568925	101.66314728388224	3.71278997325564	0.0365227579776393	-4.775060477	8.274059080034189e-09	3.3758161046539487e-06	Down	0.0316852390341644	0.0308181039058547	0.1960897665145228	0.017017396852878	0.0352305602995953	0.1504181858308155	1.6633005484118708	2.3635604935196004	0.2258000861363935	3.132899083604736	869	cerebellin 1 precursor	GO:0005515,GO:0005576,GO:0007157,GO:0007268,GO:0007399,GO:0009306,GO:0021707,GO:0042802,GO:0043083,GO:0045211,GO:0050808,GO:0051965,GO:0062023,GO:0090394,GO:0098688,GO:0098978,GO:0099151,GO:0099558,GO:1900454,GO:1905606,GO:1905703	protein binding|extracellular region|heterophilic cell-cell adhesion via plasma membrane cell adhesion molecules|chemical synaptic transmission|nervous system development|protein secretion|cerebellar granule cell differentiation|identical protein binding|synaptic cleft|postsynaptic membrane|synapse organization|positive regulation of synapse assembly|collagen-containing extracellular matrix|negat…
CCAR1	544.2530096012298	304.6591597647879	783.8468594376718	2.571680998250544	1.3627116960155057	1.620773643792321e-05	0.0010736682977276	Up	3.1395323858630704	7.642109060996129	9.19609646104862	6.1915412798671925	7.415685024264095	3.3120418230038142	3.845380778532478	2.348206352311281	1.6572892539353847	1.1474661877056442	55749	cell division cycle and apoptosis regulator 1	GO:0000398,GO:0000978,GO:0003713,GO:0003714,GO:0003723,GO:0005515,GO:0005634,GO:0005641,GO:0005654,GO:0006355,GO:0006915,GO:0007049,GO:0008284,GO:0030335,GO:0030374,GO:0043065,GO:0045892,GO:0045893,GO:0048471	mRNA splicing, via spliceosome|RNA polymerase II cis-regulatory region sequence-specific DNA binding|transcription coactivator activity|transcription corepressor activity|RNA binding|protein binding|nucleus|nuclear envelope lumen|nucleoplasm|regulation of transcription, DNA-templated|apoptotic process|cell cycle|positive regulation of cell population proliferation|positive regulation of cell migr…
CCDC112	64.59319840689773	24.430703492548247	104.75569332124724	4.276285166590061	2.096358063233216	2.491437676773735e-07	5.483785454877768e-05	Up	0.5730472367374658	1.3322372388608243	1.5255047081371869	1.9967529820299328	2.129068798856724	0.4910001720577135	0.4450329815905613	0.2703028197670737	0.2988098683228358	0.1514478494370648	153733	coiled-coil domain containing 112	GO:0005515	protein binding
CCDC136	245.71117347734176	329.4133635686939	162.00898338598992	0.4916205731411842	-1.024382805	0.0003507167860008	0.0081033016522395	Down	1.6126029743089518	0.5611959043567476	1.0903790802629736	1.7162906984285462	1.1514936859680365	2.268542079637267	2.9410123372730883	1.6485838626777105	2.503984798412138	2.3044397434419914	64753	coiled-coil domain containing 136	GO:0001675,GO:0002080,GO:0007283,GO:0007338,GO:0016021	acrosome assembly|acrosomal membrane|spermatogenesis|single fertilization|integral component of membrane
CCDC14	1043.9425052679078	605.030121331283	1482.8548892045328	2.450506494531469	1.293079970300384	6.9431148323408826e-06	0.000583640326208	Up	3.4217931129898465	5.473053528827583	10.617668499852789	7.644709295160228	7.872766806206855	3.966947937646295	3.462249987289183	2.3917367796473483	1.6153774328505113	1.8925481660113244	64770	coiled-coil domain containing 14	GO:0005515,GO:0005737,GO:0005813,GO:0021762,GO:0034451,GO:0071539	protein binding|cytoplasm|centrosome|substantia nigra development|centriolar satellite|protein localization to centrosome
CCDC148	7.875263072331522	2.403101203172311	13.34742494149073	5.514633378454912	2.4632649763576526	0.0057069926996172	0.0452991292373155	Up	0.020513084231556	0.1895411432958439	0.2308161620690565	0.1542393328754494	0.1140416599305565	0.0389524082501433	0.0441321290964243	0.018891031791023	0	0.0185227839891214	130940	coiled-coil domain containing 148	GO:0005515	protein binding
CCDC150	43.081463980001296	22.64597115661472	63.51695680338789	2.7986014965867496	1.484706070751998	0.0020904337542996	0.0245222831991053	Up	0.3045131986787894	0.5641514972870852	0.970820736840454	0.3348817042603661	0.2096007060102988	0.1996310922819845	0.2370960590766522	0.1468940575474381	0.1550048192499268	0.0589216145860844	284992	coiled-coil domain containing 150	GO:0005515	protein binding
CCDC181	3.8368821793316985	0	7.6737643586634015	44.017851048157866	5.460016809452534	0.0018004725874121	0.0222916520500856	Up	0.1364377318755615	0	0.0852898279118809	0.3256777673568042	0.0505680024989881	0	0	0	0	0	57821	coiled-coil domain containing 181	GO:0002177,GO:0005737,GO:0005874,GO:0008017,GO:0036126	manchette|cytoplasm|microtubule|microtubule binding|sperm flagellum
CCDC191	265.4528117226417	175.642018991636	355.2636044536476	2.0209354531466257	1.0150232440766984	0.0004506455663859	0.0095422772588666	Up	1.3916817092951563	1.4581200636756328	3.410001039687552	1.8007809349715564	1.8341763661975583	0.9846249095996994	1.3872199245976056	0.9896801654963758	0.6988277457498321	0.5094537379674596	57577	coiled-coil domain containing 191
CCDC34	50.8313296142221	24.00340184689816	77.65925738154603	3.2335377798582203	1.693113466577436	1.9105098362436232e-05	0.0011925003186822	Up	0.4247017699975549	1.032697217675433	1.0154960944436486	1.1119745052997605	1.7265633457013012	0.3780321198615969	0.2855341182705192	0.2811166988099483	0.3901442054328347	0.1917473515113986	91057	coiled-coil domain containing 34
CCDC39	5.095283496953713	0.2034466627875663	9.987120331119865	38.377648754198695	5.262194420944717	5.312195718345784e-05	0.0022505491163966	Up	0.0904857307033349	0.0488941071583271	0.1357544537408234	0.0539975092447092	0.1900417723853172	0	0	0	0	0.0090784746890548	339829	coiled-coil domain containing 39	GO:0001947,GO:0003341,GO:0003356,GO:0005576,GO:0005829,GO:0005929,GO:0005930,GO:0007420,GO:0030317,GO:0030324,GO:0035469,GO:0036159,GO:0044458,GO:0051649,GO:0060285,GO:0060287,GO:0061512,GO:0061966,GO:0070286,GO:0071907,GO:0071910,GO:0090660	heart looping|cilium movement|regulation of cilium beat frequency|extracellular region|cytosol|cilium|axoneme|brain development|flagellated sperm motility|lung development|determination of pancreatic left/right asymmetry|inner dynein arm assembly|motile cilium assembly|establishment of localization in cell|cilium-dependent cell motility|epithelial cilium movement involved in determination of left…
CCDC66	151.17274734447403	90.65808837060948	211.6874063183387	2.333987452528351	1.22279680516532	0.0005522943453434	0.0107552733514612	Up	1.1454606912614935	2.4992257435030942	3.019018757860297	1.5851099187533038	3.017696243021328	1.450081062956256	0.9324604454483773	0.9028290653501214	0.8824814249320987	0.3540919933135108	285331	coiled-coil domain containing 66	GO:0001578,GO:0001750,GO:0001895,GO:0001917,GO:0005515,GO:0005813,GO:0005829,GO:0005874,GO:0005929,GO:0008017,GO:0030054,GO:0034451,GO:0035869,GO:0036064,GO:0042803,GO:0050908,GO:0060271,GO:0090543,GO:1903564	microtubule bundle formation|photoreceptor outer segment|retina homeostasis|photoreceptor inner segment|protein binding|centrosome|cytosol|microtubule|cilium|microtubule binding|cell junction|centriolar satellite|ciliary transition zone|ciliary basal body|protein homodimerization activity|detection of light stimulus involved in visual perception|cilium assembly|Flemming body|regulation of protein…
CCDC82	414.4452938315421	196.05427294403992	632.8363147190445	3.225914818025028	1.6897083438762712	4.6835446253950184e-08	1.478232726294488e-05	Up	2.1165455502274453	3.1723022938928853	5.205611738860874	4.379270642135039	4.044452523936013	1.7789547380392814	1.5825504431283894	0.8840551074747895	0.623317087553754	0.6422837644586551	79780	coiled-coil domain containing 82	GO:0005634	nucleus
CCL2	866.6057469963622	503.1425692581737	1230.0689247345513	2.444276950398053	1.289407759923038	4.245566904649213e-07	7.804378371535387e-05	Up	85.62454797783026	49.00390445159499	57.27885285029481	93.48806660222937	42.08768251175344	20.621541602742543	33.652719790238265	27.743099052214195	26.184239644422743	17.96200107952362	6347	C-C motif chemokine ligand 2	GO:0000165,GO:0001525,GO:0002548,GO:0004672,GO:0005102,GO:0005515,GO:0005576,GO:0005615,GO:0006468,GO:0006935,GO:0006954,GO:0006959,GO:0007010,GO:0007155,GO:0007165,GO:0007166,GO:0007186,GO:0007187,GO:0007259,GO:0008009,GO:0008360,GO:0009617,GO:0009887,GO:0019079,GO:0019221,GO:0019233,GO:0019725,GO:0030593,GO:0031663,GO:0031727,GO:0034351,GO:0035684,GO:0036499,GO:0043491,GO:0043524,GO:0043547,GO:…	MAPK cascade|angiogenesis|monocyte chemotaxis|protein kinase activity|signaling receptor binding|protein binding|extracellular region|extracellular space|protein phosphorylation|chemotaxis|inflammatory response|humoral immune response|cytoskeleton organization|cell adhesion|signal transduction|cell surface receptor signaling pathway|G protein-coupled receptor signaling pathway|G protein-coupled r…	hsa04060,hsa04061,hsa04062,hsa04621,hsa04657,hsa04668,hsa04933,hsa05135,hsa05142,hsa05144,hsa05163,hsa05164,hsa05168,hsa05171,hsa05323,hsa05418	Cytokine-cytokine receptor interaction|Viral protein interaction with cytokine and cytokine receptor|Chemokine signaling pathway|NOD-like receptor signaling pathway|IL-17 signaling pathway|TNF signaling pathway|AGE-RAGE signaling pathway in diabetic complications|Yersinia infection|Chagas disease|Malaria|Human cytomegalovirus infection|Influenza A|Herpes simplex virus 1 infection|Coronavirus dise…
CCL3	55.38088265729493	12.173103257400005	98.58866205718996	8.078338393972807	3.0140585804407505	8.582885768439259e-05	0.0031452481332771	Up	13.491087315531304	1.0613280860500884	7.087890868090327	1.7048813585529528	1.433883804193531	0.8005718675103176	0.93904117972761	0.6851631914974909	0.5301959714856471	0	6348	C-C motif chemokine ligand 3	GO:0000165,GO:0001649,GO:0001775,GO:0002548,GO:0004672,GO:0004698,GO:0005515,GO:0005576,GO:0005615,GO:0005737,GO:0005829,GO:0006468,GO:0006816,GO:0006874,GO:0006887,GO:0006935,GO:0006954,GO:0007010,GO:0007186,GO:0007267,GO:0008009,GO:0008360,GO:0009636,GO:0010628,GO:0010629,GO:0010818,GO:0014808,GO:0016004,GO:0016301,GO:0019221,GO:0019722,GO:0023052,GO:0030335,GO:0030502,GO:0030593,GO:0031663,GO:…	MAPK cascade|osteoblast differentiation|cell activation|monocyte chemotaxis|protein kinase activity|calcium-dependent protein kinase C activity|protein binding|extracellular region|extracellular space|cytoplasm|cytosol|protein phosphorylation|calcium ion transport|cellular calcium ion homeostasis|exocytosis|chemotaxis|inflammatory response|cytoskeleton organization|G protein-coupled receptor sign…	hsa04060,hsa04061,hsa04062,hsa04620,hsa05142,hsa05163,hsa05323	Cytokine-cytokine receptor interaction|Viral protein interaction with cytokine and cytokine receptor|Chemokine signaling pathway|Toll-like receptor signaling pathway|Chagas disease|Human cytomegalovirus infection|Rheumatoid arthritis
CCL3L3	28.0470736983795	9.57469967136024	46.51944772539878	4.867126517312607	2.283070276882113	0.0004166499807722	0.0091107462462201	Up	4.095761708468529	0.6239486776755506	2.387592998912799	1.1661258016888023	3.4566841708236904	0.4685219512740454	0.2547954963546622	0.0908889947904835	0.8791514833307924	0.5347036316859635	414062	C-C motif chemokine ligand 3 like 3	GO:0002548,GO:0005515,GO:0005576,GO:0005615,GO:0006954,GO:0007186,GO:0008009,GO:0008285,GO:0019221,GO:0030593,GO:0043547,GO:0048020,GO:0048247,GO:0070098,GO:0070374,GO:0071346,GO:0071347,GO:0071356	monocyte chemotaxis|protein binding|extracellular region|extracellular space|inflammatory response|G protein-coupled receptor signaling pathway|chemokine activity|negative regulation of cell population proliferation|cytokine-mediated signaling pathway|neutrophil chemotaxis|positive regulation of GTPase activity|CCR chemokine receptor binding|lymphocyte chemotaxis|chemokine-mediated signaling path…	hsa04060,hsa04061,hsa04062,hsa04620,hsa05142,hsa05163,hsa05323	Cytokine-cytokine receptor interaction|Viral protein interaction with cytokine and cytokine receptor|Chemokine signaling pathway|Toll-like receptor signaling pathway|Chagas disease|Human cytomegalovirus infection|Rheumatoid arthritis
CCL4	62.4572685061339	27.1341445069102	97.78039250535764	3.6027679618926003	1.849105737247131	0.0015538802933703	0.0205806093012661	Up	8.206476909848588	3.420809533549872	13.851068052889474	0.8185367886234347	3.389179900821073	1.2244040326628387	1.8159969922005017	2.6451451695994046	0.992109128461779	0.9527446528222622	6351	C-C motif chemokine ligand 4	GO:0002548,GO:0005125,GO:0005515,GO:0005576,GO:0005615,GO:0006954,GO:0006955,GO:0007155,GO:0007163,GO:0007165,GO:0007186,GO:0007267,GO:0008009,GO:0009615,GO:0009636,GO:0019221,GO:0030593,GO:0031726,GO:0031730,GO:0042802,GO:0043547,GO:0043922,GO:0048020,GO:0048245,GO:0048247,GO:0050850,GO:0051928,GO:0070098,GO:0070374,GO:0071346,GO:0071347,GO:0071356,GO:2000503	monocyte chemotaxis|cytokine activity|protein binding|extracellular region|extracellular space|inflammatory response|immune response|cell adhesion|establishment or maintenance of cell polarity|signal transduction|G protein-coupled receptor signaling pathway|cell-cell signaling|chemokine activity|response to virus|response to toxic substance|cytokine-mediated signaling pathway|neutrophil chemotaxi…	hsa04060,hsa04061,hsa04062,hsa04064,hsa04620,hsa04623,hsa05163	Cytokine-cytokine receptor interaction|Viral protein interaction with cytokine and cytokine receptor|Chemokine signaling pathway|NF-kappa B signaling pathway|Toll-like receptor signaling pathway|Cytosolic DNA-sensing pathway|Human cytomegalovirus infection
CCL4L2	39.83781074390696	17.92250250364771	61.75311898416622	3.427723814491824	1.7772508703853604	0.0063396900950994	0.0481187059859261	Up	3.773298683242451	1.7244739011667392	5.013077509153886	0.9766506019912626	2.982343517535311	1.1654139441326667	2.1126169474482923	0.1674664439852856	0.404967545788097	0.2052524712308046	9560	C-C motif chemokine ligand 4 like 2			hsa04060,hsa04061,hsa04062,hsa04064,hsa04620,hsa04623,hsa05163	Cytokine-cytokine receptor interaction|Viral protein interaction with cytokine and cytokine receptor|Chemokine signaling pathway|NF-kappa B signaling pathway|Toll-like receptor signaling pathway|Cytosolic DNA-sensing pathway|Human cytomegalovirus infection
CCL5	262.7721975015484	362.97059301970313	162.5738019833939	0.4476764634087797	-1.159471624	1.836974254748837e-05	0.001157031148561	Down	3.812180629847184	5.445907710070157	5.831066590394907	5.1185814460019365	4.636113916561071	6.5603172188863415	18.274139607170305	10.971050333447122	9.418223281009476	7.01906568707394	6352	C-C motif chemokine ligand 5	GO:0000165,GO:0002407,GO:0002548,GO:0002676,GO:0004435,GO:0004672,GO:0005515,GO:0005576,GO:0005615,GO:0006468,GO:0006816,GO:0006874,GO:0006887,GO:0006935,GO:0006954,GO:0007159,GO:0007186,GO:0007267,GO:0008009,GO:0009615,GO:0009636,GO:0010536,GO:0010759,GO:0010820,GO:0014068,GO:0014911,GO:0016004,GO:0019221,GO:0030298,GO:0030335,GO:0030593,GO:0031328,GO:0031584,GO:0031663,GO:0031726,GO:0031729,GO:…	MAPK cascade|dendritic cell chemotaxis|monocyte chemotaxis|regulation of chronic inflammatory response|phosphatidylinositol phospholipase C activity|protein kinase activity|protein binding|extracellular region|extracellular space|protein phosphorylation|calcium ion transport|cellular calcium ion homeostasis|exocytosis|chemotaxis|inflammatory response|leukocyte cell-cell adhesion|G protein-coupled…	hsa04060,hsa04061,hsa04062,hsa04620,hsa04621,hsa04623,hsa04668,hsa05020,hsa05120,hsa05131,hsa05142,hsa05163,hsa05164,hsa05168,hsa05323	Cytokine-cytokine receptor interaction|Viral protein interaction with cytokine and cytokine receptor|Chemokine signaling pathway|Toll-like receptor signaling pathway|NOD-like receptor signaling pathway|Cytosolic DNA-sensing pathway|TNF signaling pathway|Prion disease|Epithelial cell signaling in Helicobacter pylori infection|Shigellosis|Chagas disease|Human cytomegalovirus infection|Influenza A|H…
CCL8	44.77584314021184	11.65550872912516	77.89617755129858	6.655530995795645	2.734553772739865	7.965892159022596e-07	0.0001222508660881	Up	7.49517637556771	0.8294074159071034	3.484574296368283	3.615703287244335	2.345447985977817	0.2982886854515036	0.9269590215408594	0.5373205538889836	0.3598197718319067	0.4052664803188277	6355	C-C motif chemokine ligand 8	GO:0002548,GO:0002687,GO:0004672,GO:0005515,GO:0005615,GO:0006468,GO:0006816,GO:0006874,GO:0006887,GO:0006935,GO:0006954,GO:0007165,GO:0007186,GO:0007267,GO:0008009,GO:0008201,GO:0009615,GO:0016004,GO:0030593,GO:0043547,GO:0044828,GO:0048020,GO:0048245,GO:0048247,GO:0070098,GO:0070374,GO:0070664,GO:0071346,GO:0071347,GO:0071356	monocyte chemotaxis|positive regulation of leukocyte migration|protein kinase activity|protein binding|extracellular space|protein phosphorylation|calcium ion transport|cellular calcium ion homeostasis|exocytosis|chemotaxis|inflammatory response|signal transduction|G protein-coupled receptor signaling pathway|cell-cell signaling|chemokine activity|heparin binding|response to virus|phospholipase a…	hsa04060,hsa04061,hsa04062	Cytokine-cytokine receptor interaction|Viral protein interaction with cytokine and cytokine receptor|Chemokine signaling pathway
CCN5	289.2284146181308	429.83170278258336	148.62512645367852	0.3457487568822647	-1.532204031	1.973486606855436e-07	4.8411314781967576e-05	Down	4.00284351245969	1.852151018165124	4.241684612881701	1.9202393001280744	2.80871262498984	6.789261939024477	9.44786648796762	4.974745904715083	8.03149698644255	10.492473340473529	8839	cellular communication network factor 5	GO:0005178,GO:0005515,GO:0005520,GO:0005615,GO:0005634,GO:0007155,GO:0007165,GO:0007267,GO:0008201,GO:0031012,GO:0060548	integrin binding|protein binding|insulin-like growth factor binding|extracellular space|nucleus|cell adhesion|signal transduction|cell-cell signaling|heparin binding|extracellular matrix|negative regulation of cell death
CCNL1	4676.19834656989	2734.664988231695	6617.731704908088	2.41984488801911	1.2749145737570675	1.1341459897140985e-05	0.0008326929895864	Up	25.6418323379156	51.60118814988136	63.69159784568316	24.476446411294965	39.04832406303778	14.795356636549087	22.33488600459103	19.15100167688894	15.10483112253412	7.810044280654638	57018	cyclin L1	GO:0000079,GO:0005515,GO:0005634,GO:0006357,GO:0006396,GO:0016538,GO:0016607	regulation of cyclin-dependent protein serine/threonine kinase activity|protein binding|nucleus|regulation of transcription by RNA polymerase II|RNA processing|cyclin-dependent protein serine/threonine kinase regulator activity|nuclear speck
CCR2	70.8791172445798	97.88838447538087	43.86985001377875	0.4472119207604805	-1.16096945	0.00207899774575	0.0244395462339477	Down	0.3520941357980108	0.3009482187541117	0.7563462422703021	0.4698885294274289	0.5457141891304668	0.6989841002791164	2.038363970837298	0.8155444937956897	0.8173732709886286	0.7033038759112672	729230	C-C motif chemokine receptor 2	GO:0001974,GO:0002407,GO:0002724,GO:0002827,GO:0002829,GO:0004950,GO:0005515,GO:0005737,GO:0005829,GO:0005886,GO:0005887,GO:0006874,GO:0006935,GO:0006954,GO:0006955,GO:0006968,GO:0007186,GO:0007194,GO:0007204,GO:0007259,GO:0009611,GO:0009897,GO:0010574,GO:0010820,GO:0016021,GO:0016032,GO:0016493,GO:0016525,GO:0019221,GO:0019233,GO:0019722,GO:0019725,GO:0019957,GO:0030425,GO:0031727,GO:0032729,GO:…	blood vessel remodeling|dendritic cell chemotaxis|regulation of T cell cytokine production|positive regulation of T-helper 1 type immune response|negative regulation of type 2 immune response|chemokine receptor activity|protein binding|cytoplasm|cytosol|plasma membrane|integral component of plasma membrane|cellular calcium ion homeostasis|chemotaxis|inflammatory response|immune response|cellular …	hsa04060,hsa04061,hsa04062	Cytokine-cytokine receptor interaction|Viral protein interaction with cytokine and cytokine receptor|Chemokine signaling pathway
CCR5	53.87131846619532	75.99562209129144	31.74701484109923	0.4175983282585022	-1.259812158	0.0036829737847261	0.0341512114583695	Down	0.1268101945721325	0.5036373500637479	0.487519545155746	0.3972895135251264	0.2114988402798434	0.8929687973804369	1.3550118684406005	0.6812330011064921	0.5083277410310356	0.4675674841766359	1234	C-C motif chemokine receptor 5	GO:0000165,GO:0001618,GO:0002407,GO:0003779,GO:0004435,GO:0004950,GO:0005515,GO:0005737,GO:0005768,GO:0005886,GO:0005887,GO:0006816,GO:0006935,GO:0006954,GO:0006955,GO:0006968,GO:0007166,GO:0007186,GO:0007204,GO:0007267,GO:0009897,GO:0009986,GO:0014808,GO:0015026,GO:0016493,GO:0019064,GO:0019221,GO:0019722,GO:0019957,GO:0023052,GO:0042802,GO:0060326,GO:0070098,GO:0070723,GO:0071222,GO:0071791	MAPK cascade|virus receptor activity|dendritic cell chemotaxis|actin binding|phosphatidylinositol phospholipase C activity|chemokine receptor activity|protein binding|cytoplasm|endosome|plasma membrane|integral component of plasma membrane|calcium ion transport|chemotaxis|inflammatory response|immune response|cellular defense response|cell surface receptor signaling pathway|G protein-coupled rece…	hsa04060,hsa04061,hsa04062,hsa04144,hsa05145,hsa05163,hsa05167,hsa05170,hsa05203	Cytokine-cytokine receptor interaction|Viral protein interaction with cytokine and cytokine receptor|Chemokine signaling pathway|Endocytosis|Toxoplasmosis|Human cytomegalovirus infection|Kaposi sarcoma-associated herpesvirus infection|Human immunodeficiency virus 1 infection|Viral carcinogenesis
CCSER1	16.041813320564888	5.1713480367141225	26.91227860441565	5.1702486512815735	2.370233665326399	0.000378058567425	0.008511660452068	Up	0.0106363722708368	0.0300013262915461	0.0670219112338423	0.0262777090599826	0.0153744448804189	0.0030296198537281	0.0091532945290029	0.0068567179420198	0.0056848879355401	0.0019208737581988	401145	coiled-coil serine rich protein 1
CD1E	82.9882632645375	117.00300226100153	48.97352426807357	0.4182330349345883	-1.257621074	0.0035742699769843	0.0336916242071994	Down	0.6128740888826102	0.5811989266902554	1.672315656286627	0.6418625114750102	0.3918335940172421	1.0183162251849351	3.296364177261637	1.6085732274048026	1.8016164100383567	0.9684665117797252	913	CD1e molecule	GO:0000139,GO:0001916,GO:0002250,GO:0005615,GO:0005769,GO:0005770,GO:0005887,GO:0006955,GO:0009897,GO:0030883,GO:0030884,GO:0043202,GO:0048006,GO:0048007,GO:0071723	Golgi membrane|positive regulation of T cell mediated cytotoxicity|adaptive immune response|extracellular space|early endosome|late endosome|integral component of plasma membrane|immune response|external side of plasma membrane|endogenous lipid antigen binding|exogenous lipid antigen binding|lysosomal lumen|antigen processing and presentation, endogenous lipid antigen via MHC class Ib|antigen pro…	hsa04530,hsa04640,hsa05146	Tight junction|Hematopoietic cell lineage|Amoebiasis
CD248	6620.659062859356	8900.663332545208	4340.65479317351	0.4876809357601834	-1.035990519	0.0022573156275761	0.0257048167584028	Down	135.26279495127991	32.598933657623434	65.06751944249797	62.35916007964706	38.71654897406915	106.15021398028748	120.95731174758708	99.98601762931712	135.83803687327784	175.9023333601483	57124	CD248 molecule	GO:0003674,GO:0005509,GO:0005515,GO:0005737,GO:0008150,GO:0008284,GO:0009897,GO:0016021,GO:0016477,GO:0030246,GO:0031012,GO:0048535,GO:0050840,GO:0060033,GO:0070062,GO:1990430,GO:2000353	molecular_function|calcium ion binding|protein binding|cytoplasm|biological_process|positive regulation of cell population proliferation|external side of plasma membrane|integral component of membrane|cell migration|carbohydrate binding|extracellular matrix|lymph node development|extracellular matrix binding|anatomical structure regression|extracellular exosome|extracellular matrix protein bindin…
CD2AP	380.10506498197617	250.2359206612192	509.9742093027333	2.0372376220482127	1.0266142651132562	0.0019592021525735	0.0234599381590909	Up	1.9104192203075	5.626936219294128	4.154940622391303	2.849711719436084	3.077433395843732	2.3522401674433526	2.521249822824753	1.4609482114987506	0.9260620615200362	0.9509159682679008	23607	CD2 associated protein	GO:0001650,GO:0001726,GO:0005172,GO:0005200,GO:0005515,GO:0005737,GO:0005829,GO:0005886,GO:0005911,GO:0006930,GO:0007015,GO:0007049,GO:0007165,GO:0008013,GO:0008022,GO:0015629,GO:0016050,GO:0017124,GO:0030139,GO:0030424,GO:0030425,GO:0031941,GO:0032911,GO:0034451,GO:0042802,GO:0043161,GO:0044877,GO:0045296,GO:0048259,GO:0048471,GO:0050714,GO:0051058,GO:0051301,GO:0065003,GO:0070062,GO:0098609,GO:…	fibrillar center|ruffle|vascular endothelial growth factor receptor binding|structural constituent of cytoskeleton|protein binding|cytoplasm|cytosol|plasma membrane|cell-cell junction|substrate-dependent cell migration, cell extension|actin filament organization|cell cycle|signal transduction|beta-catenin binding|protein C-terminus binding|actin cytoskeleton|vesicle organization|SH3 domain bindin…	hsa05100	Bacterial invasion of epithelial cells
CD300H	4.081206703745666	7.74827025104261	0.4141431564487258	0.0543787989459554	-4.200811903	0.0051296246885404	0.0422701289605438	Down	0	0	0.0295331941426214	0.0281930007562606	0	0.14952016681093	0.4065664907911571	0.2417129305147186	0	0.1896009259347785	100130520	CD300H molecule (gene/pseudogene)	GO:0004888,GO:0005515,GO:0005576,GO:0005886,GO:0016021,GO:0030593,GO:0042803	transmembrane signaling receptor activity|protein binding|extracellular region|plasma membrane|integral component of membrane|neutrophil chemotaxis|protein homodimerization activity
CD69	67.57542052046375	13.678732837269518	121.47210820365795	8.852193188288815	3.1460349365371325	7.693552472736669e-08	2.2578551888410344e-05	Up	1.7543337955932712	4.220903410131942	6.779136784835608	0.8182362427124292	0.9496485815362884	0.1753323197130556	0.5164828358883686	0.3613867907421134	0.3495623797682816	0.1250619472678387	969	CD69 molecule	GO:0004888,GO:0005509,GO:0005515,GO:0005887,GO:0009897,GO:0030246,GO:0032991,GO:0042802	transmembrane signaling receptor activity|calcium ion binding|protein binding|integral component of plasma membrane|external side of plasma membrane|carbohydrate binding|protein-containing complex|identical protein binding
CD74	36144.69564544023	49622.704158075525	22666.68713280496	0.4567828700189216	-1.130419546	3.666863508495545e-20	3.0669646385056747e-16	Down	250.272613027088	283.0943159801963	264.9203231846536	285.76329632603665	230.8809501202321	495.94289596397016	590.411217283358	594.9403235998014	495.4789445701217	512.0506433308407	972	CD74 molecule	GO:0000139,GO:0000187,GO:0001516,GO:0001540,GO:0001934,GO:0001961,GO:0002286,GO:0002606,GO:0002792,GO:0002830,GO:0002906,GO:0004896,GO:0005515,GO:0005634,GO:0005737,GO:0005765,GO:0005771,GO:0005773,GO:0005886,GO:0006886,GO:0008283,GO:0009897,GO:0009986,GO:0010628,GO:0012507,GO:0016020,GO:0016021,GO:0016064,GO:0019882,GO:0019883,GO:0019886,GO:0019955,GO:0023026,GO:0030336,GO:0030658,GO:0030666,GO:…	Golgi membrane|activation of MAPK activity|prostaglandin biosynthetic process|amyloid-beta binding|positive regulation of protein phosphorylation|positive regulation of cytokine-mediated signaling pathway|T cell activation involved in immune response|positive regulation of dendritic cell antigen processing and presentation|negative regulation of peptide secretion|positive regulation of type 2 imm…	hsa04612,hsa05152,hsa05168	Antigen processing and presentation|Tuberculosis|Herpes simplex virus 1 infection
CD8B	71.59996759440989	103.68159877162844	39.518336417191406	0.3814302053850992	-1.390509	8.21179400071301e-06	0.0006419013553454	Down	0.3683137553381071	0.3797280955939785	0.3315455305881497	0.2373751891549594	0.1638100309436631	0.6364476407405845	1.0269442244545868	0.6715956035470456	0.6102503137149156	0.7183680169794665	926	CD8b molecule	GO:0002250,GO:0005515,GO:0005576,GO:0005886,GO:0005887,GO:0006955,GO:0007169,GO:0009986,GO:0015026,GO:0031901,GO:0042101,GO:0042110,GO:0042288,GO:0050690,GO:0050776	adaptive immune response|protein binding|extracellular region|plasma membrane|integral component of plasma membrane|immune response|transmembrane receptor protein tyrosine kinase signaling pathway|cell surface|coreceptor activity|early endosome membrane|T cell receptor complex|T cell activation|MHC class I protein binding|regulation of defense response to virus by virus|regulation of immune respo…	hsa04514,hsa04612,hsa04640,hsa04660,hsa05135,hsa05340	Cell adhesion molecules|Antigen processing and presentation|Hematopoietic cell lineage|T cell receptor signaling pathway|Yersinia infection|Primary immunodeficiency
CDH19	682.5932060818723	391.40613856351655	973.780273600228	2.487512071122155	1.3147035266234488	1.665022745952063e-06	0.0002243480788886	Up	3.594994990631108	5.099671453303512	7.804008280263755	5.002224271994448	6.297199494614048	3.5077994016530787	2.413108226233548	1.9609674186961783	1.22676508913441	1.3584045752891152	28513	cadherin 19	GO:0000902,GO:0005509,GO:0005912,GO:0007043,GO:0007156,GO:0007275,GO:0016021,GO:0016339,GO:0016342,GO:0034332,GO:0045296,GO:0098742	cell morphogenesis|calcium ion binding|adherens junction|cell-cell junction assembly|homophilic cell adhesion via plasma membrane adhesion molecules|multicellular organism development|integral component of membrane|calcium-dependent cell-cell adhesion via plasma membrane cell adhesion molecules|catenin complex|adherens junction organization|cadherin binding|cell-cell adhesion via plasma-membrane …
CDH4	77.9712907379072	118.41077384868495	37.53180762712957	0.3170485617120767	-1.657224263	0.0034259610580605	0.0328052695313813	Down	0.3824974499769765	0.0647007964505778	0.1309887507509249	0.4287242848918802	0.0493096594077156	1.1210691744828112	0.3291640915795436	0.3981977224120681	0.6370100617433946	0.6407147495695396	1002	cadherin 4	GO:0005509,GO:0005886,GO:0005887,GO:0007155,GO:0007156,GO:0007157,GO:0007411,GO:0016342,GO:0034332,GO:0045296,GO:0045773,GO:0098742	calcium ion binding|plasma membrane|integral component of plasma membrane|cell adhesion|homophilic cell adhesion via plasma membrane adhesion molecules|heterophilic cell-cell adhesion via plasma membrane cell adhesion molecules|axon guidance|catenin complex|adherens junction organization|cadherin binding|positive regulation of axon extension|cell-cell adhesion via plasma-membrane adhesion molecul…	hsa04514	Cell adhesion molecules
CDKN1A	2372.504900269935	1397.2766495851397	3347.733150954732	2.39620108774996	1.260748983304684	3.191020834092949e-14	5.3379396512706856e-11	Up	42.54789793186856	44.62544277732162	57.74872503052477	46.34557708192629	53.64393716645974	17.284112891124167	15.751790307286509	24.57001259171194	20.23861095131608	16.785284108079985	1026	cyclin dependent kinase inhibitor 1A	GO:0000079,GO:0000082,GO:0000086,GO:0000307,GO:0004860,GO:0004861,GO:0005515,GO:0005634,GO:0005654,GO:0005730,GO:0005829,GO:0006357,GO:0006367,GO:0006606,GO:0006974,GO:0006977,GO:0006978,GO:0007050,GO:0007095,GO:0007265,GO:0007507,GO:0008285,GO:0009636,GO:0010165,GO:0010243,GO:0010629,GO:0016604,GO:0019221,GO:0019901,GO:0019912,GO:0030308,GO:0030332,GO:0030890,GO:0031100,GO:0031625,GO:0031668,GO:…	regulation of cyclin-dependent protein serine/threonine kinase activity|G1/S transition of mitotic cell cycle|G2/M transition of mitotic cell cycle|cyclin-dependent protein kinase holoenzyme complex|protein kinase inhibitor activity|cyclin-dependent protein serine/threonine kinase inhibitor activity|protein binding|nucleus|nucleoplasm|nucleolus|cytosol|regulation of transcription by RNA polymeras…	hsa01522,hsa01524,hsa04012,hsa04066,hsa04068,hsa04110,hsa04115,hsa04151,hsa04218,hsa04630,hsa04921,hsa04928,hsa04934,hsa05160,hsa05161,hsa05163,hsa05165,hsa05166,hsa05167,hsa05169,hsa05200,hsa05202,hsa05203,hsa05205,hsa05206,hsa05210,hsa05211,hsa05212,hsa05213,hsa05214,hsa05215,hsa05216,hsa05217,hsa05218,hsa05219,hsa05220,hsa05222,hsa05223,hsa05224,hsa05225,hsa05226	Endocrine resistance|Platinum drug resistance|ErbB signaling pathway|HIF-1 signaling pathway|FoxO signaling pathway|Cell cycle|p53 signaling pathway|PI3K-Akt signaling pathway|Cellular senescence|JAK-STAT signaling pathway|Oxytocin signaling pathway|Parathyroid hormone synthesis, secretion and action|Cushing syndrome|Hepatitis C|Hepatitis B|Human cytomegalovirus infection|Human papillomavirus inf…
CEACAM6	93.63547344315316	180.6709170456358	6.600029840670652	0.036535336002518	-4.774563714	3.1295947742401037e-06	0.0003513547743858	Down	0.1789025519570625	0.0290010827507118	0.1174271665370205	0.1441265310337395	0.0331533827559197	2.264793586428372	0.0128297796494576	3.5697134293048465	2.2178332448850484	4.429008219092828	4680	CEA cell adhesion molecule 6	GO:0005515,GO:0005615,GO:0005886,GO:0006915,GO:0007156,GO:0007157,GO:0007165,GO:0008284,GO:0009986,GO:0016324,GO:0030335,GO:0031225,GO:0034116,GO:0035577,GO:0042802,GO:0043312,GO:0046982,GO:0050900,GO:1904906,GO:2000811	protein binding|extracellular space|plasma membrane|apoptotic process|homophilic cell adhesion via plasma membrane adhesion molecules|heterophilic cell-cell adhesion via plasma membrane cell adhesion molecules|signal transduction|positive regulation of cell population proliferation|cell surface|apical plasma membrane|positive regulation of cell migration|anchored component of membrane|positive re…
CEBPZ	345.4400109663005	175.54346529564327	515.3365566369578	2.933774343692461	1.5527579079043652	7.725110473848584e-07	0.0001207716336509	Up	3.4224603558791307	7.152415868713359	7.597921712216034	6.371331690931134	6.1066480005253485	3.0628397350232994	2.915400630535076	1.7888779560436583	1.0299682649900497	1.0753732732094272	10153	CCAAT enhancer binding protein zeta	GO:0003677,GO:0003713,GO:0003723,GO:0005634,GO:0045944	DNA binding|transcription coactivator activity|RNA binding|nucleus|positive regulation of transcription by RNA polymerase II			other
CENPC	270.60463858703133	163.36642972263172	377.8428474514309	2.3113045163366146	1.2087073486271638	2.675364588150787e-07	5.5941873538232944e-05	Up	1.1513554976459617	2.0634202449547168	2.896930464	2.0096893873339217	2.275880604065786	0.7388935881872738	1.1054946326636197	0.8885031631819214	0.7834598779530952	0.6642171318931726	1060	centromere protein C	GO:0000278,GO:0000776,GO:0000778,GO:0000779,GO:0003677,GO:0005515,GO:0005654,GO:0005721,GO:0005829,GO:0007059,GO:0016604,GO:0019237,GO:0030496,GO:0034080,GO:0042802,GO:0051301,GO:0051315,GO:0051382,GO:0051455	mitotic cell cycle|kinetochore|condensed nuclear chromosome kinetochore|condensed chromosome, centromeric region|DNA binding|protein binding|nucleoplasm|pericentric heterochromatin|cytosol|chromosome segregation|nuclear body|centromeric DNA binding|midbody|CENP-A containing nucleosome assembly|identical protein binding|cell division|attachment of mitotic spindle microtubules to kinetochore|kineto…
CENPJ	207.01927571721995	136.443241161287	277.5953102731529	2.032494984074308	1.0232517919263544	3.16881615980633e-05	0.0016310140529612	Up	1.0360009391158629	1.2633205471623028	1.7746829228436665	1.8159507676033648	1.4785852177535208	0.9151221187368138	0.8782399522632323	0.4461867412789416	0.6795210825595424	0.4747222224294245	55835	centromere protein J	GO:0000086,GO:0003713,GO:0005515,GO:0005634,GO:0005654,GO:0005737,GO:0005813,GO:0005814,GO:0005829,GO:0005874,GO:0005886,GO:0007020,GO:0007099,GO:0008275,GO:0010389,GO:0015631,GO:0019901,GO:0019904,GO:0030954,GO:0042802,GO:0043015,GO:0045893,GO:0046427,GO:0046599,GO:0046785,GO:0051301,GO:0060271,GO:0061511,GO:0097711,GO:1903724,GO:1904951	G2/M transition of mitotic cell cycle|transcription coactivator activity|protein binding|nucleus|nucleoplasm|cytoplasm|centrosome|centriole|cytosol|microtubule|plasma membrane|microtubule nucleation|centriole replication|gamma-tubulin small complex|regulation of G2/M transition of mitotic cell cycle|tubulin binding|protein kinase binding|protein domain specific binding|astral microtubule nucleati…
CENPK	53.97230436227101	26.248544795357823	81.69606392918419	3.102232003935967	1.6333065839922198	0.0006023309372049	0.0113594046421236	Up	0.2726040837643204	1.103571005491046	0.6051858229164647	0.4194426975967617	0.6717490303401421	0.2588246955352791	0.3614010392019661	0.1289166317271988	0.1115723764029023	0.0864866916483104	64105	centromere protein K	GO:0000070,GO:0000941,GO:0005515,GO:0005654,GO:0005829,GO:0034080,GO:0051382	mitotic sister chromatid segregation|condensed nuclear chromosome inner kinetochore|protein binding|nucleoplasm|cytosol|CENP-A containing nucleosome assembly|kinetochore assembly
CENPQ	71.2648453494988	42.03751138339128	100.49217931560636	2.3868996335300454	1.255137903976148	0.0010544431735497	0.0161424616185267	Up	1.4161878384953823	2.0244058637258533	1.7625239912004194	3.733860379692719	2.123388661784097	1.4057217679490162	1.1263948805384882	0.4347347149601384	0.8792490042940015	0.523137662947332	55166	centromere protein Q	GO:0000776,GO:0005515,GO:0005634,GO:0005654,GO:0005829,GO:0015629,GO:0034080,GO:0051310,GO:1905342	kinetochore|protein binding|nucleus|nucleoplasm|cytosol|actin cytoskeleton|CENP-A containing nucleosome assembly|metaphase plate congression|positive regulation of protein localization to kinetochore
CEP112	96.8686486538164	58.4802733248775	135.25702398275533	2.310090407826082	1.2079493141391844	0.0022089932629123	0.0253898775900111	Up	0.1622635078566206	0.5878899890414427	0.5614372616593855	0.9934862273417254	0.5232164872175199	0.2156861460494462	0.3560778416079415	0.1793192121188777	0.2023606308281173	0.1904756706911096	201134	centrosomal protein 112	GO:0005737,GO:0005813,GO:0005886,GO:0060077,GO:0097120	cytoplasm|centrosome|plasma membrane|inhibitory synapse|receptor localization to synapse
CEP120	403.2146552857194	261.2534180146098	545.1758925568291	2.0854085140229714	1.0603300232027222	0.0002094500809946	0.0058492169530528	Up	2.1541437533164363	2.8257906737347143	3.9256969880324	4.707778735397644	3.8308994447725113	2.045257698976276	2.4734896986727524	1.5035769908407712	0.9179740905536156	0.9361317539765166	153241	centrosomal protein 120	GO:0005515,GO:0005737,GO:0005813,GO:0005814,GO:0007098,GO:0008022,GO:0010825,GO:0021987,GO:0022008,GO:0022027,GO:0030953,GO:0045724,GO:1903724,GO:1904951	protein binding|cytoplasm|centrosome|centriole|centrosome cycle|protein C-terminus binding|positive regulation of centrosome duplication|cerebral cortex development|neurogenesis|interkinetic nuclear migration|astral microtubule organization|positive regulation of cilium assembly|positive regulation of centriole elongation|positive regulation of establishment of protein localization
CEP135	119.1431267867228	58.97072594444109	179.31552762900455	3.0328915316435783	1.6006939023280031	2.19821155432132e-05	0.0012993527519677	Up	0.5196147075309676	1.0567335921710836	1.8907116890615367	1.2032751085025093	1.6057097545652308	0.3652068543264354	0.7549496188286289	0.2299413885297702	0.330621070654315	0.2559265245676406	9662	centrosomal protein 135	GO:0000086,GO:0005515,GO:0005813,GO:0005814,GO:0005829,GO:0007099,GO:0008022,GO:0010389,GO:0010457,GO:0097711,GO:1902857,GO:1904951	G2/M transition of mitotic cell cycle|protein binding|centrosome|centriole|cytosol|centriole replication|protein C-terminus binding|regulation of G2/M transition of mitotic cell cycle|centriole-centriole cohesion|ciliary basal body-plasma membrane docking|positive regulation of non-motile cilium assembly|positive regulation of establishment of protein localization
CEP152	90.35679329923664	53.801297351850366	126.91228924662296	2.354461863783164	1.2353973548835702	0.0004645008501041	0.0096747566519727	Up	0.2665358378278661	0.3953432995198009	0.5473356452177671	0.3936628610592581	0.5779001208771722	0.1803075177276484	0.2494415434515846	0.2301185365863085	0.1483927753469129	0.0601687402746864	22995	centrosomal protein 152	GO:0000086,GO:0000242,GO:0005515,GO:0005654,GO:0005813,GO:0005814,GO:0005829,GO:0007099,GO:0010389,GO:0019901,GO:0051298,GO:0097711,GO:0098535,GO:0098536	G2/M transition of mitotic cell cycle|pericentriolar material|protein binding|nucleoplasm|centrosome|centriole|cytosol|centriole replication|regulation of G2/M transition of mitotic cell cycle|protein kinase binding|centrosome duplication|ciliary basal body-plasma membrane docking|de novo centriole assembly involved in multi-ciliated epithelial cell differentiation|deuterosome
CEP162	88.45082736376318	40.78087585180369	136.12077887572266	3.333135614460251	1.7368800172168486	3.575018613378832e-06	0.0003858252346103	Up	0.4305274704747238	0.7269881157080484	1.3523829306663115	0.9634424215161104	0.7446444485456358	0.4144427869446085	0.2984559714126533	0.1376680292035144	0.1917555754677611	0.1403838076801478	22832	centrosomal protein 162	GO:0005515,GO:0005634,GO:0005813,GO:0005814,GO:0005819,GO:0005829,GO:0005879,GO:0060271,GO:0097711	protein binding|nucleus|centrosome|centriole|spindle|cytosol|axonemal microtubule|cilium assembly|ciliary basal body-plasma membrane docking
CEP290	63.000916838098185	25.788205140493	100.2136285357034	3.87422715769053	1.9539085460077263	4.57034969003772e-05	0.0020496731800254	Up	0.1870541450066092	0.4825232703409636	0.6863347934552878	0.4979439851880405	0.2531978968935392	0.1737382219986159	0.178469328117245	0.0411933304116633	0.0724463698687556	0.0477340359307629	80184	centrosomal protein 290	GO:0000086,GO:0000930,GO:0005515,GO:0005576,GO:0005634,GO:0005737,GO:0005813,GO:0005814,GO:0005829,GO:0010389,GO:0015031,GO:0016020,GO:0030902,GO:0030916,GO:0032391,GO:0032991,GO:0034451,GO:0035580,GO:0035869,GO:0036038,GO:0042462,GO:0042802,GO:0043312,GO:0045893,GO:0048793,GO:0051011,GO:0060271,GO:0070201,GO:0090316,GO:0097711	G2/M transition of mitotic cell cycle|gamma-tubulin complex|protein binding|extracellular region|nucleus|cytoplasm|centrosome|centriole|cytosol|regulation of G2/M transition of mitotic cell cycle|protein transport|membrane|hindbrain development|otic vesicle formation|photoreceptor connecting cilium|protein-containing complex|centriolar satellite|specific granule lumen|ciliary transition zone|MKS …
CEP295	164.5772933558767	86.54531757526216	242.6092691364913	2.7991648983584523	1.4849964783494074	0.0001155865618895	0.0038516573850382	Up	0.543777488581784	1.004902097811115	1.3413990190695055	1.0963111557999443	1.2511019893871551	0.5083480901097741	0.5903446451741999	0.3351365853967617	0.2421967758165054	0.0944263450196857	85459	centrosomal protein 295	GO:0005737,GO:0005813,GO:0005814,GO:0005829,GO:0005856,GO:0005886,GO:0007099,GO:0008017,GO:0010825,GO:0046599,GO:1901985,GO:1903724,GO:1904951,GO:1990498	cytoplasm|centrosome|centriole|cytosol|cytoskeleton|plasma membrane|centriole replication|microtubule binding|positive regulation of centrosome duplication|regulation of centriole replication|positive regulation of protein acetylation|positive regulation of centriole elongation|positive regulation of establishment of protein localization|mitotic spindle microtubule
CEP44	265.7043444379475	168.31687609724278	363.0918127786524	2.1554046012633306	1.10795870989286	3.920291669832319e-05	0.0018621218973966	Up	1.098205966663716	1.536638545449195	2.2004435801154094	2.054024377060148	2.131545396174148	1.166171669555617	1.05699526127208	0.5766562717284661	0.6393112529679398	0.4871270801282482	80817	centrosomal protein 44	GO:0000922,GO:0005515,GO:0005737,GO:0005813,GO:0005814,GO:0007098,GO:0007099,GO:0008017,GO:0010457,GO:0030496	spindle pole|protein binding|cytoplasm|centrosome|centriole|centrosome cycle|centriole replication|microtubule binding|centriole-centriole cohesion|midbody
CEP57L1	119.80499069796998	74.0158111321212	165.59417026381882	2.233061291364214	1.1590228496976378	7.876443144674491e-05	0.0029785961606409	Up	0.609638778139218	0.9605866039687788	1.4405459998277736	1.2049153629231002	0.9964430470364752	0.5151526579277937	0.6925169746494192	0.3480879497932415	0.2986843047685453	0.3302928200770527	285753	centrosomal protein 57 like 1	GO:0003674,GO:0005515,GO:0005575,GO:0005737,GO:0005813,GO:0005874,GO:0008017,GO:0008150,GO:0042802,GO:0043015	molecular_function|protein binding|cellular_component|cytoplasm|centrosome|microtubule|microtubule binding|biological_process|identical protein binding|gamma-tubulin binding
CEP70	242.09188389142392	157.6998949767067	326.4838728061412	2.0691856499315056	1.0490630914134196	9.953019509743643e-05	0.0034983472409532	Up	1.2453114869328787	1.891827222110352	2.422147443951461	2.6243517846824083	1.7868601054710922	1.3062311568567375	1.1737360490157545	0.8246323390003524	0.5440928922587994	0.6693357335124721	80321	centrosomal protein 70	GO:0000086,GO:0005515,GO:0005813,GO:0005829,GO:0010389,GO:0042802,GO:0043015,GO:0070507,GO:0097711	G2/M transition of mitotic cell cycle|protein binding|centrosome|cytosol|regulation of G2/M transition of mitotic cell cycle|identical protein binding|gamma-tubulin binding|regulation of microtubule cytoskeleton organization|ciliary basal body-plasma membrane docking
CEP83	168.95116237801253	111.98417681001804	225.9181479460072	2.0146610333933035	1.0105371258105862	0.0034636339737405	0.0329406120760965	Up	0.2727846068091998	0.4289328130087212	0.8517616827870387	0.4883539939447468	0.6217793333890509	0.2741041990977975	0.4186357325773137	0.2449340652841374	0.1964208002947884	0.1046849110275357	51134	centrosomal protein 83	GO:0003674,GO:0005515,GO:0005794,GO:0005814,GO:0005829,GO:0048278,GO:0051660,GO:0060271,GO:0071539,GO:0097539,GO:0097711	molecular_function|protein binding|Golgi apparatus|centriole|cytosol|vesicle docking|establishment of centrosome localization|cilium assembly|protein localization to centrosome|ciliary transition fiber|ciliary basal body-plasma membrane docking
CEP95	872.3836862040055	528.5048396091934	1216.2625327988178	2.300890519030123	1.202192338881435	2.186996148701736e-07	5.1294512908638536e-05	Up	4.597500060864033	7.601236700207218	11.641427864307456	7.028537331534411	9.092576785960947	4.02700931847196	4.093256424453683	3.1857160356806418	2.350762053061364	2.5264541527831192	90799	centrosomal protein 95	GO:0000922,GO:0005515,GO:0005737,GO:0005813	spindle pole|protein binding|cytoplasm|centrosome
CFAP53	23.08776891057375	12.789092308132773	33.386445513014735	2.616751438881077	1.3877768915527746	0.0029722254277585	0.0303969113638051	Up	0.4661165886833105	0.8870092818790919	0.41046344001678	0.7401364200632581	0.9464083778333414	0.2308986127598857	0.2092820001488268	0.3919320089655632	0.1624749310210076	0.2378950329205229	220136	cilia and flagella associated protein 53	GO:0003341,GO:0005515,GO:0005575,GO:0005576,GO:0005929,GO:0007368,GO:0060271,GO:0060287	cilium movement|protein binding|cellular_component|extracellular region|cilium|determination of left/right symmetry|cilium assembly|epithelial cilium movement involved in determination of left/right asymmetry
CFAP69	133.97631426656366	77.1247402637971	190.8278882693304	2.471007401735677	1.3050993321686648	0.0002907335033458	0.0072264339434913	Up	0.9212813984929696	0.6153003971284339	1.7553754174029068	1.39863064301038	1.379478624132846	0.5714792595695738	0.6131164105540139	0.4524970434401591	0.5142875671975399	0.1441948302413965	79846	cilia and flagella associated protein 69	GO:0005737,GO:0007288,GO:0007608,GO:0030317,GO:0042048,GO:0097225,GO:0097730,GO:1902093,GO:1905516,GO:1990834	cytoplasm|sperm axoneme assembly|sensory perception of smell|flagellated sperm motility|olfactory behavior|sperm midpiece|non-motile cilium|positive regulation of flagellated sperm motility|positive regulation of fertilization|response to odorant
CFAP70	170.607390554779	101.97038562356528	239.2443954859927	2.348344863407598	1.2316442892800976	7.607485715465605e-05	0.002915493012547	Up	0.9882606689071474	1.2088897505336094	2.626515020215681	0.9247799094642544	1.7729733921151791	0.7138039494602351	0.4017524558308063	0.6030209188920089	0.5400836568965219	0.6733863633017398	118491	cilia and flagella associated protein 70	GO:0003341,GO:0003674,GO:0005930,GO:0008150,GO:0036064,GO:0036126,GO:0036157,GO:0060271,GO:0070062	cilium movement|molecular_function|axoneme|biological_process|ciliary basal body|sperm flagellum|outer dynein arm|cilium assembly|extracellular exosome
CFAP91	110.80225289625922	58.74171285909026	162.86279293342824	2.767728914327172	1.4687026448864509	0.0017818456445958	0.0221776145407736	Up	0.3927239924954127	1.4175563079474651	1.708674825383033	2.0061103962444937	1.8242961100048527	0.6545990429530628	0.9838527956090394	0.4661520833648618	0.1710309585437571	0.2364130652164422	89876	cilia and flagella associated protein 91	GO:0001536,GO:0003341,GO:0005515,GO:0005739,GO:0005930,GO:0031514	radial spoke stalk|cilium movement|protein binding|mitochondrion|axoneme|motile cilium
CGB7	66.45841865692587	32.14887840933401	100.76795890451773	3.1363841163602504	1.6491022586980877	0.0001876855391165	0.005460180344942	Up	0.9172810413279652	2.4316214675954217	2.0642755336842646	0.5795883279599473	3.3197309832095687	0.5806100015416529	0.5262535836688267	0.4969105433454606	0.4966735855618684	0.6496321823055871	94027	chorionic gonadotropin subunit beta 7	GO:0005179,GO:0005615,GO:0005737,GO:0006915,GO:0007165,GO:0007186,GO:0007267,GO:0007292,GO:0009755	hormone activity|extracellular space|cytoplasm|apoptotic process|signal transduction|G protein-coupled receptor signaling pathway|cell-cell signaling|female gamete generation|hormone-mediated signaling pathway
CHD1	581.1484596615874	386.9392914919777	775.3576278311972	2.002889801175205	1.0020830463769876	0.000459180852094	0.0096501062817636	Up	1.599205164662171	3.616098374665945	4.431889927484276	3.4531552730919106	3.2561395616954267	1.6193354951487589	2.618691085063415	1.4350833227559243	1.0055730762715414	1.0008569651700896	1105	chromodomain helicase DNA binding protein 1	GO:0003677,GO:0003678,GO:0005515,GO:0005524,GO:0005634,GO:0005654,GO:0005737,GO:0006357,GO:0016569,GO:0032508,GO:0035064,GO:0043923	DNA binding|DNA helicase activity|protein binding|ATP binding|nucleus|nucleoplasm|cytoplasm|regulation of transcription by RNA polymerase II|covalent chromatin modification|DNA duplex unwinding|methylated histone binding|positive regulation by host of viral transcription			chromosome_remodelling_factor
CHRM1	24.233419766158057	46.15165218149269	2.315187350823455	0.0497749533235594	-4.328436227	2.238462124779181e-07	5.1294512908638536e-05	Down	0	0.0140721409383128	0.0325594077533463	0.0155409435731967	0.112608675722005	0.4258398468124308	0.1369581376566072	0.5196376037236019	0.6315161440470404	1.3717527723880738	1128	cholinergic receptor muscarinic 1	GO:0004435,GO:0004993,GO:0005515,GO:0005886,GO:0005887,GO:0007165,GO:0007186,GO:0007187,GO:0007197,GO:0007205,GO:0007207,GO:0007213,GO:0007268,GO:0007274,GO:0007399,GO:0016020,GO:0016907,GO:0030425,GO:0030594,GO:0040012,GO:0043270,GO:0043679,GO:0045202,GO:0046541,GO:0050890,GO:0060078,GO:0060251,GO:0090316,GO:0098664,GO:0098685,GO:0098978,GO:0098981,GO:0099056,GO:0099061,GO:0099529	phosphatidylinositol phospholipase C activity|G protein-coupled serotonin receptor activity|protein binding|plasma membrane|integral component of plasma membrane|signal transduction|G protein-coupled receptor signaling pathway|G protein-coupled receptor signaling pathway, coupled to cyclic nucleotide second messenger|adenylate cyclase-inhibiting G protein-coupled acetylcholine receptor signaling …	hsa04020,hsa04024,hsa04080,hsa04151,hsa04725,hsa04810,hsa05010,hsa05022	Calcium signaling pathway|cAMP signaling pathway|Neuroactive ligand-receptor interaction|PI3K-Akt signaling pathway|Cholinergic synapse|Regulation of actin cytoskeleton|Alzheimer disease|Pathways of neurodegeneration - multiple diseases
CHRM4	23.726624096201405	38.06414714622221	9.389101046180633	0.2459631203297711	-2.023486081	0.000254070332394	0.0066930527878535	Down	0.1398043513363543	0.0123616638860212	0.1287080661944863	0.1228673942288285	0.2119736241416192	0.5188834435397707	0.3281203501019304	0.4213618575832139	0.7019348768354657	0.3328137803879781	1132	cholinergic receptor muscarinic 4	GO:0004993,GO:0005515,GO:0005886,GO:0005887,GO:0007165,GO:0007166,GO:0007186,GO:0007187,GO:0007197,GO:0007213,GO:0007268,GO:0016907,GO:0030425,GO:0030594,GO:0040012,GO:0045202,GO:0045211,GO:0098664	G protein-coupled serotonin receptor activity|protein binding|plasma membrane|integral component of plasma membrane|signal transduction|cell surface receptor signaling pathway|G protein-coupled receptor signaling pathway|G protein-coupled receptor signaling pathway, coupled to cyclic nucleotide second messenger|adenylate cyclase-inhibiting G protein-coupled acetylcholine receptor signaling pathwa…	hsa04080,hsa04725,hsa04810	Neuroactive ligand-receptor interaction|Cholinergic synapse|Regulation of actin cytoskeleton
CILP	3163.0909171259746	4459.172277246686	1867.0095570052677	0.4186945532686528	-1.256029944	3.3151790810363105e-05	0.0016754173917696	Down	14.526080357955587	4.8055603362938095	10.762923187106662	11.811641534231644	6.018403923117299	21.79137248527645	21.54448865114184	16.433957053117236	15.346094040346737	31.11639717737877	8483	cartilage intermediate layer protein	GO:0004035,GO:0004551,GO:0005201,GO:0005615,GO:0010629,GO:0016311,GO:0043569,GO:0060392,GO:0062023,GO:0070062,GO:0071560	alkaline phosphatase activity|nucleotide diphosphatase activity|extracellular matrix structural constituent|extracellular space|negative regulation of gene expression|dephosphorylation|negative regulation of insulin-like growth factor receptor signaling pathway|negative regulation of SMAD protein signal transduction|collagen-containing extracellular matrix|extracellular exosome|cellular response …
CIR1	279.02278549912603	130.35751019245643	427.68806080579577	3.277460823623658	1.7125785356257748	1.4577276944236537e-07	3.694677101866497e-05	Up	4.034168598614679	8.730376781400741	11.620618989106736	11.418282899615107	8.746840724225397	3.657891088195029	4.096566033848196	1.6532509125393056	1.8147740108463364	1.5663824149632604	9541	corepressor interacting with RBPJ, CIR1	GO:0000122,GO:0001701,GO:0003714,GO:0005515,GO:0005634,GO:0005737,GO:0005813,GO:0006397,GO:0008380,GO:0016607,GO:0019901,GO:0032991,GO:0042826,GO:0044877,GO:0045892	negative regulation of transcription by RNA polymerase II|in utero embryonic development|transcription corepressor activity|protein binding|nucleus|cytoplasm|centrosome|mRNA processing|RNA splicing|nuclear speck|protein kinase binding|protein-containing complex|histone deacetylase binding|protein-containing complex binding|negative regulation of transcription, DNA-templated	hsa04330,hsa05169	Notch signaling pathway|Epstein-Barr virus infection
CITED4	1154.4448774422344	1613.687361587526	695.2023932969438	0.4308864772260943	-1.214620273	2.680959599136494e-06	0.0003248274808325	Down	19.757294518945177	30.64888663761439	16.017091126809152	15.544028035280023	22.329182904998497	40.29317392984349	30.77722128893497	42.04705289379106	60.53340494293955	51.52093985185424	163732	Cbp/p300 interacting transactivator with Glu/Asp rich carboxy-terminal domain 4	GO:0003713,GO:0005634,GO:0005654,GO:0005737,GO:0043627,GO:0045944	transcription coactivator activity|nucleus|nucleoplasm|cytoplasm|response to estrogen|positive regulation of transcription by RNA polymerase II
CLDN10	90.22669352190016	147.15016300305942	33.303224040740965	0.2265241454319794	-2.142263258	0.0001860252481943	0.0054497904584864	Down	0.993098847987098	0.7349395482236053	0.6801863775972509	0.6725100504057581	0.5761140284706151	3.033679634499444	0.2786825741379118	2.6443016921856293	1.846218114994664	6.881524343208415	9071	claudin 10	GO:0005198,GO:0005515,GO:0005737,GO:0005886,GO:0005923,GO:0006811,GO:0007155,GO:0016021,GO:0016338,GO:0042802,GO:0043269,GO:0070830	structural molecule activity|protein binding|cytoplasm|plasma membrane|bicellular tight junction|ion transport|cell adhesion|integral component of membrane|calcium-independent cell-cell adhesion via plasma membrane cell-adhesion molecules|identical protein binding|regulation of ion transport|bicellular tight junction assembly	hsa04514,hsa04530,hsa04670,hsa05130,hsa05160	Cell adhesion molecules|Tight junction|Leukocyte transendothelial migration|Pathogenic Escherichia coli infection|Hepatitis C
CLDN3	36.60346495730544	72.38494801591258	0.8219818986983167	0.0113836062938433	-6.456898518	6.301052037548003e-09	2.848756715786568e-06	Down	0.091101279891793	0	0.0341694883565337	0	0	2.0759126456450008	0.026132871420991	1.733882362156916	2.515725783069652	3.838897868514609	1365	claudin 3	GO:0001666,GO:0001934,GO:0003382,GO:0004888,GO:0005198,GO:0005515,GO:0005737,GO:0005886,GO:0005887,GO:0005911,GO:0005923,GO:0007155,GO:0008285,GO:0010628,GO:0010629,GO:0014045,GO:0016021,GO:0016327,GO:0016328,GO:0016338,GO:0022604,GO:0030335,GO:0030336,GO:0031532,GO:0032991,GO:0034331,GO:0035633,GO:0042802,GO:0043296,GO:0045471,GO:0061045,GO:0070160,GO:0070830,GO:0090303,GO:0090559,GO:0150111,GO:…	response to hypoxia|positive regulation of protein phosphorylation|epithelial cell morphogenesis|transmembrane signaling receptor activity|structural molecule activity|protein binding|cytoplasm|plasma membrane|integral component of plasma membrane|cell-cell junction|bicellular tight junction|cell adhesion|negative regulation of cell population proliferation|positive regulation of gene expression|…	hsa04514,hsa04530,hsa04670,hsa05130,hsa05160	Cell adhesion molecules|Tight junction|Leukocyte transendothelial migration|Pathogenic Escherichia coli infection|Hepatitis C
CLEC12B	26.798860047704377	45.14278304017232	8.454937055236469	0.1872462565279022	-2.416991219	3.009579341039035e-07	6.06557147191578e-05	Down	0.1434774770993395	0.0697754527373086	0.0576581830016212	0.0770583792855887	0.0911608246374695	0.2627198056839468	0.5379840979101708	0.6229086286673878	0.3377804798471474	0.4441935335012401	387837	C-type lectin domain family 12 member B	GO:0002769,GO:0009897,GO:0016021,GO:0019903,GO:0030246,GO:0030547,GO:0032991,GO:0045953,GO:2000272	natural killer cell inhibitory signaling pathway|external side of plasma membrane|integral component of membrane|protein phosphatase binding|carbohydrate binding|receptor inhibitor activity|protein-containing complex|negative regulation of natural killer cell mediated cytotoxicity|negative regulation of signaling receptor activity
CLEC2D	406.8386852661408	263.822680630198	549.8546899020836	2.0836043963408715	1.0590813862464066	0.000593847062257	0.0112884927925399	Up	2.1152247285294696	2.7314133222727937	7.278336935423914	4.303759680663214	4.222184443025549	2.6937345671011137	2.354572202675839	1.5158228771028648	1.1832699792812724	1.4471620589612266	29121	C-type lectin domain family 2 member D	GO:0004888,GO:0005783,GO:0005886,GO:0005887,GO:0007166,GO:0009897,GO:0009986,GO:0016020,GO:0030246,GO:0046703,GO:0050776	transmembrane signaling receptor activity|endoplasmic reticulum|plasma membrane|integral component of plasma membrane|cell surface receptor signaling pathway|external side of plasma membrane|cell surface|membrane|carbohydrate binding|natural killer cell lectin-like receptor binding|regulation of immune response
CLHC1	111.64753545006036	70.23815568073617	153.05691521938462	2.1777247645453133	1.1228216281056167	0.0022929614580463	0.0259381788746942	Up	0.3767600632062394	0.7600428034866442	1.5151780227378255	1.0567112929083282	1.8385777904086569	0.6226905991179811	0.5523862206513098	0.3662441297743126	0.4039816013574137	0.4095055165421806	130162	clathrin heavy chain linker domain containing 1	GO:0005515	protein binding
CLK1	5049.74294655837	2683.391949299844	7416.093943816898	2.763488129176353	1.466490415332899	1.1643479370301437e-10	9.738606145320121e-08	Up	79.50418169426783	95.9960969969489	158.32192592170048	167.0541812558269	140.97786518526692	47.28385243987817	62.013779436864176	43.470457737157965	36.74731307569391	27.714081531619268	1195	CDC like kinase 1	GO:0004674,GO:0004712,GO:0004715,GO:0005515,GO:0005524,GO:0005634,GO:0005737,GO:0018105,GO:0018107,GO:0018108,GO:0043484,GO:0046777	protein serine/threonine kinase activity|protein serine/threonine/tyrosine kinase activity|non-membrane spanning protein tyrosine kinase activity|protein binding|ATP binding|nucleus|cytoplasm|peptidyl-serine phosphorylation|peptidyl-threonine phosphorylation|peptidyl-tyrosine phosphorylation|regulation of RNA splicing|protein autophosphorylation	hsa05134	Legionellosis
CLK4	1522.588562108704	915.13603553166	2130.0410886857485	2.327045163343077	1.2184992108716668	2.632590583725361e-07	5.589786838748742e-05	Up	21.290582553540315	27.530412827514787	51.702857175060046	33.78953659009052	35.973075311277	14.874748671566913	20.88807509465979	12.336220976626551	10.047044267968833	10.184424337277378	57396	CDC like kinase 4	GO:0004674,GO:0004712,GO:0004713,GO:0005515,GO:0005524,GO:0005634,GO:0018108,GO:0043484,GO:0046777	protein serine/threonine kinase activity|protein serine/threonine/tyrosine kinase activity|protein tyrosine kinase activity|protein binding|ATP binding|nucleus|peptidyl-tyrosine phosphorylation|regulation of RNA splicing|protein autophosphorylation	hsa05134	Legionellosis
CMA1	154.9535465493961	246.39313535007545	63.513957748716976	0.2577798841609032	-1.955788407	2.910876769046969e-05	0.0015476760751985	Down	5.986887027538573	0.7228604990852451	3.4844126066881578	1.8183733273253544	1.331354225878732	6.154688360557065	10.908256568233892	6.6541996185988985	11.843118125074277	12.676147284081322	1215	chymase 1	GO:0002003,GO:0004252,GO:0005576,GO:0005615,GO:0005829,GO:0008236,GO:0022617,GO:0030141,GO:0030901,GO:0034769,GO:0036464,GO:0042277,GO:0045766,GO:0050727,GO:0062023,GO:0071333,GO:0140447	angiotensin maturation|serine-type endopeptidase activity|extracellular region|extracellular space|cytosol|serine-type peptidase activity|extracellular matrix disassembly|secretory granule|midbrain development|basement membrane disassembly|cytoplasmic ribonucleoprotein granule|peptide binding|positive regulation of angiogenesis|regulation of inflammatory response|collagen-containing extracellular…	hsa04614	Renin-angiotensin system
CNTRL	213.31427712140015	102.25873741600064	324.3698168267998	3.1684809628512216	1.6637913474293031	1.967312861857677e-07	4.8411314781967576e-05	Up	0.7153202349081612	1.3011315406754704	2.6759931829879595	1.3571093057036951	1.7766455588038466	0.5336278831271587	0.6595498741033159	0.3721549139554147	0.4675578593543136	0.2642382216375826	11064	centriolin	GO:0000086,GO:0001822,GO:0003281,GO:0005515,GO:0005813,GO:0005815,GO:0005829,GO:0008092,GO:0010389,GO:0016020,GO:0035904,GO:0048471,GO:0051301,GO:0051493,GO:0060976,GO:0090543,GO:0090619,GO:0097431,GO:0097711,GO:0120103	G2/M transition of mitotic cell cycle|kidney development|ventricular septum development|protein binding|centrosome|microtubule organizing center|cytosol|cytoskeletal protein binding|regulation of G2/M transition of mitotic cell cycle|membrane|aorta development|perinuclear region of cytoplasm|cell division|regulation of cytoskeleton organization|coronary vasculature development|Flemming body|meiot…
COL6A5	29.58670487487626	45.46935100679211	13.70405874296043	0.3015055864211684	-1.729743362	0.0016229928066555	0.0211608914027546	Down	0.0220925155766906	0.0716263536100667	0.111864667411064	0.0355961119284814	0.0204704074073503	0.2377257282413811	0.2566627518242833	0.0847732129957874	0.1246391976367705	0.1097193328176394	256076	collagen type VI alpha 5 chain	GO:0005515,GO:0005576,GO:0005581,GO:0007155,GO:0030020,GO:0062023	protein binding|extracellular region|collagen trimer|cell adhesion|extracellular matrix structural constituent conferring tensile strength|collagen-containing extracellular matrix	hsa04151,hsa04510,hsa04512,hsa04974,hsa05165	PI3K-Akt signaling pathway|Focal adhesion|ECM-receptor interaction|Protein digestion and absorption|Human papillomavirus infection
COL8A2	1281.9864390238515	1739.3363995931188	824.6364784545851	0.4741212004680728	-1.07667219	6.460962101030847e-06	0.0005564729552651	Down	9.326045505982938	3.7998430894258814	5.581636889202714	6.8452313301822105	4.559096920504167	13.571215348136189	11.689968903223846	10.265387375298708	11.091676146115804	12.829188389124178	1296	collagen type VIII alpha 2 chain	GO:0001525,GO:0005201,GO:0005576,GO:0005581,GO:0005604,GO:0005615,GO:0005788,GO:0030020,GO:0030198,GO:0030674,GO:0031012,GO:0048593,GO:0050673,GO:0062023,GO:0098609	angiogenesis|extracellular matrix structural constituent|extracellular region|collagen trimer|basement membrane|extracellular space|endoplasmic reticulum lumen|extracellular matrix structural constituent conferring tensile strength|extracellular matrix organization|protein-macromolecule adaptor activity|extracellular matrix|camera-type eye morphogenesis|epithelial cell proliferation|collagen-cont…	hsa04974	Protein digestion and absorption
COX6B2	60.37211078113823	30.162781429902555	90.5814401323739	3.004890068772325	1.5873122121883612	0.0023284968616163	0.026141674832965	Up	0.6454092898593979	2.331628995698912	1.224205796857588	0.8913449667124739	3.4651052846812207	0.9454406734574826	0.2856429968666185	0.2886960253974175	0.7720441815484518	0.3663238099507268	125965	cytochrome c oxidase subunit 6B2	GO:0005515,GO:0005739,GO:0006119,GO:0030061,GO:0045277	protein binding|mitochondrion|oxidative phosphorylation|mitochondrial crista|respiratory chain complex IV	hsa00190,hsa04260,hsa04714,hsa04932,hsa05010,hsa05012,hsa05014,hsa05016,hsa05020,hsa05022	Oxidative phosphorylation|Cardiac muscle contraction|Thermogenesis|Non-alcoholic fatty liver disease|Alzheimer disease|Parkinson disease|Amyotrophic lateral sclerosis|Huntington disease|Prion disease|Pathways of neurodegeneration - multiple diseases
CPA3	203.88276126244236	318.39231265265005	89.37320987223474	0.280631765578368	-1.833249774	5.496092524724066e-05	0.0023042264599895	Down	1.2295742929625575	1.345414873297424	1.7047122834673438	3.867913297852116	1.9530766912965232	1.8136745319239551	11.129251336045265	3.9632141020104585	5.3004551859930045	11.023432267614368	1359	carboxypeptidase A3	GO:0002003,GO:0004181,GO:0005576,GO:0005615,GO:0006508,GO:0008270,GO:0030133,GO:0030141,GO:0062023	angiotensin maturation|metallocarboxypeptidase activity|extracellular region|extracellular space|proteolysis|zinc ion binding|transport vesicle|secretory granule|collagen-containing extracellular matrix	hsa04614,hsa04972,hsa04974	Renin-angiotensin system|Pancreatic secretion|Protein digestion and absorption
CPNE6	90.93214688319912	137.15887463683467	44.70541912956365	0.3260500148156835	-1.61683481	0.0002924048466281	0.0072464418879946	Down	0.7697879628601673	0.3062949748158914	0.5512031905280104	0.3507933455569461	0.6873304940210172	0.8526901765001982	0.7026015897871503	2.8249296975941167	1.0701423060284616	2.043168615337863	9362	copine 6	GO:0001786,GO:0005215,GO:0005509,GO:0005515,GO:0005544,GO:0005768,GO:0005886,GO:0006629,GO:0007268,GO:0007399,GO:0016020,GO:0016192,GO:0030154,GO:0030424,GO:0030425,GO:0043204,GO:0045202,GO:0045334,GO:0046474,GO:0070062,GO:0071277,GO:1903861	phosphatidylserine binding|transporter activity|calcium ion binding|protein binding|calcium-dependent phospholipid binding|endosome|plasma membrane|lipid metabolic process|chemical synaptic transmission|nervous system development|membrane|vesicle-mediated transport|cell differentiation|axon|dendrite|perikaryon|synapse|clathrin-coated endocytic vesicle|glycerophospholipid biosynthetic process|extr…
CRISP3	4.563001287813586	8.927985300192452	0.1980172754347247	0.0316894703521184	-4.979852643	0.0003523582082942	0.0081299973908222	Down	0	0.0170575271391879	0	0	0	0.3663221493914205	0.0905528871904148	0.1453564703630216	0.1249781981743139	0.0316717775190235	10321	cysteine rich secretory protein 3	GO:0003674,GO:0005576,GO:0005615,GO:0006952,GO:0031012,GO:0035580,GO:0042581,GO:0043312,GO:0045087,GO:1904724	molecular_function|extracellular region|extracellular space|defense response|extracellular matrix|specific granule lumen|specific granule|neutrophil degranulation|innate immune response|tertiary granule lumen
CRYBB3	24.734182826510374	13.20866400262952	36.25970165039124	2.752785245150099	1.460892064404246	0.0029367251543385	0.0301761306807097	Up	0.12558992333823	0.2384889626883586	0.3162777282134071	0.205566155460087	0.2327373619420633	0.0227127042695224	0.0566124687113569	0.0881211586529467	0.1118747103227559	0.091803601833237	1417	crystallin beta B3	GO:0002088,GO:0005212,GO:0005515,GO:0007601	lens development in camera-type eye|structural constituent of eye lens|protein binding|visual perception
CSAD	1222.1386867679496	767.1224059983825	1677.1549675375163	2.1861585228083795	1.12839801755948	1.2209007520824256e-07	3.1911293407554403e-05	Up	11.52494002159957	11.409550078158484	23.38067969916911	12.696480396965724	18.530802479894213	8.064597857843982	6.909490135180862	7.212977513079202	5.806178901975361	4.908679021705021	51380	cysteine sulfinic acid decarboxylase	GO:0004068,GO:0004782,GO:0005737,GO:0019449,GO:0019452,GO:0030170,GO:0042412	aspartate 1-decarboxylase activity|sulfinoalanine decarboxylase activity|cytoplasm|L-cysteine catabolic process to hypotaurine|L-cysteine catabolic process to taurine|pyridoxal phosphate binding|taurine biosynthetic process	hsa00430	Taurine and hypotaurine metabolism
CSF3	24.564321246826488	2.689441083756932	46.43920140989606	17.33407943724483	4.115539316107276	2.06315977804194e-05	0.0012504542306915	Up	1.2089899018973365	0.0500384373258624	0.5499379223126709	2.984109159834208	1.3442660664314352	0.0244229527791789	0.0442729763169448	0.2368915289751964	0	0.0232273740714647	1440	colony stimulating factor 3	GO:0005125,GO:0005130,GO:0005576,GO:0005615,GO:0006955,GO:0007275,GO:0008083,GO:0008284,GO:0014068,GO:0019221,GO:0019899,GO:0030838,GO:0030851,GO:0032092,GO:0033138,GO:0045471,GO:0045639,GO:0045944,GO:0050731,GO:0051091,GO:0051897,GO:0071222,GO:0071345,GO:1901215,GO:2000251	cytokine activity|granulocyte colony-stimulating factor receptor binding|extracellular region|extracellular space|immune response|multicellular organism development|growth factor activity|positive regulation of cell population proliferation|positive regulation of phosphatidylinositol 3-kinase signaling|cytokine-mediated signaling pathway|enzyme binding|positive regulation of actin filament polyme…	hsa04060,hsa04151,hsa04630,hsa04640,hsa04657,hsa05144,hsa05171	Cytokine-cytokine receptor interaction|PI3K-Akt signaling pathway|JAK-STAT signaling pathway|Hematopoietic cell lineage|IL-17 signaling pathway|Malaria|Coronavirus disease - COVID-19
CSRNP1	3883.444005122696	2114.30926167858	5652.578748566815	2.6735245195550457	1.4187429081104814	3.117406411364798e-06	0.0003513547743858	Up	75.31313325237865	58.403089498955744	81.40482406063545	28.10741732562663	61.16136411468953	12.547061177790525	19.86550240674776	33.74871269819406	24.209206590313496	15.448092521420527	64651	cysteine and serine rich nuclear protein 1	GO:0000785,GO:0000981,GO:0001228,GO:0003674,GO:0003700,GO:0005515,GO:0005634,GO:0006357,GO:0006915,GO:0009791,GO:0043565,GO:0045944,GO:0048008,GO:0048705,GO:0060021,GO:0060325	chromatin|DNA-binding transcription factor activity, RNA polymerase II-specific|DNA-binding transcription activator activity, RNA polymerase II-specific|molecular_function|DNA-binding transcription factor activity|protein binding|nucleus|regulation of transcription by RNA polymerase II|apoptotic process|post-embryonic development|sequence-specific DNA binding|positive regulation of transcription …
CTLA4	62.30617711625072	28.428887117313213	96.18346711518824	3.385576951717407	1.7594017110392388	2.250989889093428e-05	0.0013159134298876	Up	1.898543982148246	2.506081295735334	2.615839449147164	1.623137547796095	0.8831632845057802	0.331085717395059	0.4668061038205262	0.3568200897132652	0.983663532475875	0.4723170787651675	1493	cytotoxic T-lymphocyte associated protein 4	GO:0002250,GO:0005515,GO:0005794,GO:0005886,GO:0005887,GO:0006955,GO:0006974,GO:0009897,GO:0030889,GO:0031295,GO:0042130,GO:0043065,GO:0045334,GO:0045589,GO:0045590,GO:0048471,GO:0050777,GO:0050852,GO:0050853,GO:0098636	adaptive immune response|protein binding|Golgi apparatus|plasma membrane|integral component of plasma membrane|immune response|cellular response to DNA damage stimulus|external side of plasma membrane|negative regulation of B cell proliferation|T cell costimulation|negative regulation of T cell proliferation|positive regulation of apoptotic process|clathrin-coated endocytic vesicle|regulation of …	hsa04514,hsa04660,hsa05320,hsa05323	Cell adhesion molecules|T cell receptor signaling pathway|Autoimmune thyroid disease|Rheumatoid arthritis
CTSG	538.3135095994909	920.1384043442696	156.4886148547129	0.1700668638302575	-2.555826024	1.6190247414357248e-14	3.0092273194152004e-11	Down	9.303074838328657	3.587501523532175	6.040977319677278	10.389120778682056	3.4176255926222927	23.65797622433281	44.33225708184381	25.400393061065888	43.80856544055135	42.26122291226432	1511	cathepsin G	GO:0002003,GO:0004252,GO:0005515,GO:0005576,GO:0005615,GO:0005634,GO:0005737,GO:0005886,GO:0006468,GO:0006508,GO:0006955,GO:0008201,GO:0008233,GO:0008236,GO:0009986,GO:0010494,GO:0019730,GO:0019731,GO:0022617,GO:0030141,GO:0035578,GO:0043231,GO:0043312,GO:0044267,GO:0050778,GO:0050829,GO:0050832,GO:0062023,GO:0070062,GO:0070946,GO:0071222	angiotensin maturation|serine-type endopeptidase activity|protein binding|extracellular region|extracellular space|nucleus|cytoplasm|plasma membrane|protein phosphorylation|proteolysis|immune response|heparin binding|peptidase activity|serine-type peptidase activity|cell surface|cytoplasmic stress granule|antimicrobial humoral response|antibacterial humoral response|extracellular matrix disassemb…	hsa04080,hsa04142,hsa04614,hsa05146,hsa05322	Neuroactive ligand-receptor interaction|Lysosome|Renin-angiotensin system|Amoebiasis|Systemic lupus erythematosus
CWC22	134.78857099160624	60.045744000970494	209.53139798224203	3.482389366981414	1.8000775201653398	1.226189938141772e-05	0.0008728385227759	Up	1.1710864347027172	2.6136833922555374	3.3413696214074684	2.2462963845799044	1.9299300932118333	0.9828324262185488	1.1517674617199578	0.3851728211661571	0.3073703672531657	0.2549235692686593	57703	CWC22 spliceosome associated protein homolog	GO:0000398,GO:0003723,GO:0005515,GO:0005634,GO:0005654,GO:0005681,GO:0005829,GO:0016607,GO:0048024,GO:0071005,GO:0071006,GO:0071007,GO:0071013	mRNA splicing, via spliceosome|RNA binding|protein binding|nucleus|nucleoplasm|spliceosomal complex|cytosol|nuclear speck|regulation of mRNA splicing, via spliceosome|U2-type precatalytic spliceosome|U2-type catalytic step 1 spliceosome|U2-type catalytic step 2 spliceosome|catalytic step 2 spliceosome
CWC27	107.33878641739818	65.64101580016377	149.03655703463258	2.2675984550111927	1.1811651913151129	0.004458053463957	0.03883419288131	Up	0.2042428300111644	0.7469363441432937	0.6205057863414896	0.8248990418719149	0.7357908656298765	0.3839594527514128	0.4253496632912518	0.2332347301644927	0.1164404625372343	0.1475407902163782	10283	CWC27 spliceosome associated cyclophilin	GO:0000398,GO:0000413,GO:0003755,GO:0005654,GO:0006457,GO:0016018,GO:0071005,GO:0071013	mRNA splicing, via spliceosome|protein peptidyl-prolyl isomerization|peptidyl-prolyl cis-trans isomerase activity|nucleoplasm|protein folding|cyclosporin A binding|U2-type precatalytic spliceosome|catalytic step 2 spliceosome
CX3CR1	71.72830973854576	102.06144949405102	41.395169983040574	0.4051879486291818	-1.30333683	0.0018721233083659	0.0228864531496643	Down	0.5286646195779553	0.1336911077610362	0.5353749022902657	0.7382266746262188	0.3174216675038972	0.7529131110935742	1.6287228193690388	0.6523937029727408	1.0266298054047034	1.1170468872936608	1524	C-X3-C motif chemokine receptor 1	GO:0002052,GO:0002931,GO:0004930,GO:0004950,GO:0005515,GO:0005886,GO:0005887,GO:0006935,GO:0006955,GO:0006968,GO:0007155,GO:0007186,GO:0007200,GO:0007204,GO:0007267,GO:0007613,GO:0008528,GO:0009611,GO:0009897,GO:0009986,GO:0016032,GO:0016493,GO:0016495,GO:0019722,GO:0019957,GO:0019960,GO:0021626,GO:0030336,GO:0032680,GO:0032691,GO:0032809,GO:0035176,GO:0035425,GO:0043005,GO:0045087,GO:0045428,GO:…	positive regulation of neuroblast proliferation|response to ischemia|G protein-coupled receptor activity|chemokine receptor activity|protein binding|plasma membrane|integral component of plasma membrane|chemotaxis|immune response|cellular defense response|cell adhesion|G protein-coupled receptor signaling pathway|phospholipase C-activating G protein-coupled receptor signaling pathway|positive reg…	hsa04060,hsa04061,hsa04062	Cytokine-cytokine receptor interaction|Viral protein interaction with cytokine and cytokine receptor|Chemokine signaling pathway
CXCL2	233.47778215789612	52.536136251073	414.4194280647194	7.887291977527239	2.9795300504029574	3.125508590502937e-19	1.3070876925483285e-15	Up	13.878987214606196	16.300234127130466	20.26284369351595	5.255124770562045	18.09394181614617	1.8448419505592544	1.6721287700979208	1.9172279439212303	2.2253965439935683	1.065251121541184	2920	C-X-C motif chemokine ligand 2	GO:0002237,GO:0005515,GO:0005576,GO:0005615,GO:0006935,GO:0006954,GO:0007186,GO:0008009,GO:0019221,GO:0030593,GO:0045236,GO:0061844,GO:0070098,GO:0071222	response to molecule of bacterial origin|protein binding|extracellular region|extracellular space|chemotaxis|inflammatory response|G protein-coupled receptor signaling pathway|chemokine activity|cytokine-mediated signaling pathway|neutrophil chemotaxis|CXCR chemokine receptor binding|antimicrobial humoral immune response mediated by antimicrobial peptide|chemokine-mediated signaling pathway|cellu…	hsa04060,hsa04061,hsa04062,hsa04064,hsa04621,hsa04657,hsa04668,hsa05120,hsa05134,hsa05146,hsa05167,hsa05323	Cytokine-cytokine receptor interaction|Viral protein interaction with cytokine and cytokine receptor|Chemokine signaling pathway|NF-kappa B signaling pathway|NOD-like receptor signaling pathway|IL-17 signaling pathway|TNF signaling pathway|Epithelial cell signaling in Helicobacter pylori infection|Legionellosis|Amoebiasis|Kaposi sarcoma-associated herpesvirus infection|Rheumatoid arthritis
CXCL8	21.746868571648683	5.400422010006532	38.09331513329085	7.033190092867307	2.8141792109544457	0.0002272238695552	0.0061462201441717	Up	1.2723109320819717	1.0999923469636617	1.4051109578622871	0.2530845500287955	0.5501503024615861	0.0223703538245342	0.202760524910734	0.3254733796394902	0.0209882692731833	0.0425505123063129	3576	C-X-C motif chemokine ligand 8	GO:0001525,GO:0002237,GO:0005153,GO:0005515,GO:0005576,GO:0005615,GO:0006935,GO:0006954,GO:0007050,GO:0007165,GO:0007186,GO:0008009,GO:0008285,GO:0010628,GO:0010629,GO:0019221,GO:0019722,GO:0030155,GO:0030593,GO:0031328,GO:0031623,GO:0034976,GO:0035556,GO:0036499,GO:0042119,GO:0044344,GO:0045091,GO:0045236,GO:0045744,GO:0045766,GO:0048566,GO:0050930,GO:0060354,GO:0061844,GO:0070098,GO:0071222,GO:…	angiogenesis|response to molecule of bacterial origin|interleukin-8 receptor binding|protein binding|extracellular region|extracellular space|chemotaxis|inflammatory response|cell cycle arrest|signal transduction|G protein-coupled receptor signaling pathway|chemokine activity|negative regulation of cell population proliferation|positive regulation of gene expression|negative regulation of gene ex…	hsa04060,hsa04061,hsa04062,hsa04064,hsa04072,hsa04218,hsa04620,hsa04621,hsa04622,hsa04657,hsa04932,hsa04933,hsa05120,hsa05130,hsa05131,hsa05132,hsa05133,hsa05134,hsa05135,hsa05142,hsa05144,hsa05146,hsa05161,hsa05163,hsa05164,hsa05167,hsa05171,hsa05200,hsa05202,hsa05219,hsa05323	Cytokine-cytokine receptor interaction|Viral protein interaction with cytokine and cytokine receptor|Chemokine signaling pathway|NF-kappa B signaling pathway|Phospholipase D signaling pathway|Cellular senescence|Toll-like receptor signaling pathway|NOD-like receptor signaling pathway|RIG-I-like receptor signaling pathway|IL-17 signaling pathway|Non-alcoholic fatty liver disease|AGE-RAGE signaling…
CXCR3	48.63137219437352	71.72752562946813	25.53521875927896	0.35576309909733	-1.491011218	2.953288150162625e-05	0.0015486709773015	Down	0.3492780173298731	0.6394715644235555	0.6935516967534369	0.3751780206852787	0.6396507676699765	0.8973327483137108	1.891864453726315	1.3623212899450907	1.8119017931546144	1.0945853773794445	2833	C-X-C motif chemokine receptor 3	GO:0001525,GO:0002685,GO:0004950,GO:0005515,GO:0005737,GO:0005886,GO:0005887,GO:0006915,GO:0006935,GO:0006954,GO:0006955,GO:0007155,GO:0007166,GO:0007186,GO:0007204,GO:0009897,GO:0010818,GO:0016493,GO:0016494,GO:0019722,GO:0019956,GO:0019957,GO:0030155,GO:0042802,GO:0060326,GO:0070098	angiogenesis|regulation of leukocyte migration|chemokine receptor activity|protein binding|cytoplasm|plasma membrane|integral component of plasma membrane|apoptotic process|chemotaxis|inflammatory response|immune response|cell adhesion|cell surface receptor signaling pathway|G protein-coupled receptor signaling pathway|positive regulation of cytosolic calcium ion concentration|external side of pl…	hsa04060,hsa04061,hsa04062	Cytokine-cytokine receptor interaction|Viral protein interaction with cytokine and cytokine receptor|Chemokine signaling pathway
DAND5	2.5989104314523224	4.991352707697962	0.2064681552066858	0.0567580129138651	-4.139032108	0.0058342262000381	0.0459923150114798	Down	0	0	0.0244424077294913	0	0	0.0412488725209266	0.0747743474235654	0.1800428824372968	0.0967510896871618	0.1176888397646814	199699	DAN domain BMP antagonist family member 5	GO:0003140,GO:0003281,GO:0003283,GO:0005576,GO:0005615,GO:0016015,GO:0023019,GO:0030512,GO:0030514,GO:0035582,GO:0038101,GO:0061371,GO:1900108,GO:1900176	determination of left/right asymmetry in lateral mesoderm|ventricular septum development|atrial septum development|extracellular region|extracellular space|morphogen activity|signal transduction involved in regulation of gene expression|negative regulation of transforming growth factor beta receptor signaling pathway|negative regulation of BMP signaling pathway|sequestering of BMP in extracellula…
DBF4	108.27731649638623	68.80860318322064	147.74602980955186	2.14208428378641	1.0990152463853011	0.0036217352869376	0.0338878440791351	Up	0.9229448591526116	2.165008559684244	1.4050439907706334	1.8078178172278627	1.907552408609973	0.7628899670254005	1.4576905410309953	0.5399770535293165	0.59968839884568	0.2941395223419838	10926	DBF4 zinc finger	GO:0000082,GO:0003676,GO:0005515,GO:0005634,GO:0005654,GO:0006260,GO:0008047,GO:0008270,GO:0010571,GO:0016604,GO:0031431,GO:0043539,GO:0071902,GO:1901987	G1/S transition of mitotic cell cycle|nucleic acid binding|protein binding|nucleus|nucleoplasm|DNA replication|enzyme activator activity|zinc ion binding|positive regulation of nuclear cell cycle DNA replication|nuclear body|Dbf4-dependent protein kinase complex|protein serine/threonine kinase activator activity|positive regulation of protein serine/threonine kinase activity|regulation of cell cy…	hsa04110	Cell cycle
DCAF4L1	25.110043513419413	8.383055416670915	41.83703161016796	4.977688377326525	2.3154759148191544	0.0015409971412405	0.0204585715703747	Up	0.3614135417986093	0.0639132142149445	0.3696979037471257	0.7940729257591379	0.1826603572221058	0.0233962554012007	0.0918922752599687	0.1285953845613125	0.0804862249707511	0.0074169788967055	285429	DDB1 and CUL4 associated factor 4 like 1
DCD	1988.274964319015	3962.2294460101343	14.320482627896409	0.0036135207460976	-8.112379107	1.9275704495655767e-09	1.1515856600118917e-06	Down	0.3317982578105898	0.1290871522094291	3.136090879899504	0.5702433360511592	0.8854171003596417	263.6143982501536	0.0571068236541038	157.48646365939928	72.35401628027115	712.5810950542352	117159	dermcidin	GO:0003723,GO:0005515,GO:0005576,GO:0006508,GO:0008233,GO:0019730,GO:0042742,GO:0050832,GO:0051873,GO:0070062	RNA binding|protein binding|extracellular region|proteolysis|peptidase activity|antimicrobial humoral response|defense response to bacterium|defense response to fungus|killing by host of symbiont cells|extracellular exosome
DDX60	269.9315410442511	166.75317158667085	373.1099105018315	2.235056828319425	1.1603115136870383	0.0002291440642398	0.0061724990444522	Up	0.8419516182962953	1.6527088497237683	1.5890079625419602	1.6566685819799658	1.5957258677591477	0.6940187068115605	1.116472579535673	0.6273489465328693	0.368184362432411	0.3041042054710158	55601	DExD/H-box helicase 60	GO:0003690,GO:0003724,GO:0003725,GO:0003727,GO:0005515,GO:0005524,GO:0005737,GO:0005829,GO:0009615,GO:0045087,GO:0045111,GO:0051607,GO:1900245,GO:1900246	double-stranded DNA binding|RNA helicase activity|double-stranded RNA binding|single-stranded RNA binding|protein binding|ATP binding|cytoplasm|cytosol|response to virus|innate immune response|intermediate filament cytoskeleton|defense response to virus|positive regulation of MDA-5 signaling pathway|positive regulation of RIG-I signaling pathway
DMTF1	1463.1907190846223	962.9916406655932	1963.3897975036527	2.0384898146873445	1.0275007484199026	1.972057315396044e-05	0.001208372702269	Up	5.4532355794272975	9.655237140766056	14.192476710940705	10.272510965713291	11.643989858642849	5.206353874204553	6.900251339893493	4.473323347881816	3.229476114491668	3.661182249360064	9988	cyclin D binding myb like transcription factor 1	GO:0000976,GO:0000978,GO:0000981,GO:0001228,GO:0003700,GO:0005634,GO:0005654,GO:0005829,GO:0006355,GO:0006357,GO:0007049,GO:0045944	transcription regulatory region sequence-specific DNA binding|RNA polymerase II cis-regulatory region sequence-specific DNA binding|DNA-binding transcription factor activity, RNA polymerase II-specific|DNA-binding transcription activator activity, RNA polymerase II-specific|DNA-binding transcription factor activity|nucleus|nucleoplasm|cytosol|regulation of transcription, DNA-templated|regulation …
DNAH14	19.18085325434172	9.333810337685948	29.02789617099751	3.098045052254002	1.631358124176168	0.0008178982005974	0.0137092195386718	Up	0.054482012196472	0.0547573605098111	0.0347388996303717	0.078029353827589	0.0464432157392637	0.0155184288043452	0.0218798241874287	0.0200695597565804	0.0177951518383437	0.0065594462007197	127602	dynein axonemal heavy chain 14	GO:0005524,GO:0005858,GO:0005874,GO:0007018,GO:0008569,GO:0030286,GO:0045505,GO:0051959,GO:0060285	ATP binding|axonemal dynein complex|microtubule|microtubule-based movement|ATP-dependent microtubule motor activity, minus-end-directed|dynein complex|dynein intermediate chain binding|dynein light intermediate chain binding|cilium-dependent cell motility	hsa05014,hsa05016,hsa05022	Amyotrophic lateral sclerosis|Huntington disease|Pathways of neurodegeneration - multiple diseases
DNAJC2	170.3409920748573	77.42852011061261	263.2534640391021	3.394975049938162	1.7634009719772972	6.366798126461648e-07	0.0001059236916907	Up	1.786612612903099	6.47990204693586	4.7158023175322565	4.573544753670996	4.994148597255847	1.5694777630594003	2.069154967375625	1.1225202740286904	0.8478101313570663	0.6784759072752407	27000	DnaJ heat shock protein family (Hsp40) member C2	GO:0003682,GO:0003723,GO:0005515,GO:0005634,GO:0005654,GO:0005730,GO:0005737,GO:0005829,GO:0006260,GO:0006325,GO:0030544,GO:0031965,GO:0042393,GO:0045893,GO:0051083,GO:0061649,GO:1900034,GO:2000279	chromatin binding|RNA binding|protein binding|nucleus|nucleoplasm|nucleolus|cytoplasm|cytosol|DNA replication|chromatin organization|Hsp70 protein binding|nuclear membrane|histone binding|positive regulation of transcription, DNA-templated|'de novo' cotranslational protein folding|ubiquitin modification-dependent histone binding|regulation of cellular response to heat|negative regulation of DNA b…
DNER	80.7708918585825	143.6313741915272	17.91040952563785	0.12477403733939	-3.002610322	3.340919043530767e-06	0.0003701118792065	Down	0.251529787639322	0.2446461307275605	0.1347737714124584	0.2187183321827801	0.239720512156194	3.4230242770728894	0.1649202634815729	0.7721343706039836	0.5014701835568581	3.2121948201964194	92737	delta/notch like EGF repeat containing	GO:0001764,GO:0004888,GO:0005112,GO:0005509,GO:0005515,GO:0005769,GO:0005886,GO:0006897,GO:0007219,GO:0007220,GO:0007416,GO:0007417,GO:0010001,GO:0016021,GO:0030276,GO:0030425,GO:0043025,GO:0048741	neuron migration|transmembrane signaling receptor activity|Notch binding|calcium ion binding|protein binding|early endosome|plasma membrane|endocytosis|Notch signaling pathway|Notch receptor processing|synapse assembly|central nervous system development|glial cell differentiation|integral component of membrane|clathrin binding|dendrite|neuronal cell body|skeletal muscle fiber development
DNTTIP2	308.2616120211988	173.1653959160439	443.3578281263538	2.5584500351983035	1.3552700587630422	7.482842244850168e-06	0.0006076358498633	Up	1.3385831206895884	3.427191640888584	3.758098954648583	3.9258753553092975	2.5389665732327784	1.376831536050648	1.6544997472473475	0.7795242009099677	0.993667823086228	0.6991534143844959	30836	deoxynucleotidyltransferase terminal interacting protein 2	GO:0003723,GO:0005515,GO:0005654,GO:0005694,GO:0005730	RNA binding|protein binding|nucleoplasm|chromosome|nucleolus
DPY19L2	377.4438443626216	239.666981166825	515.2207075584187	2.148751504210601	1.1034986496469852	0.0004006701109106	0.0088656211842761	Up	1.498921347976925	2.1315505229761658	2.820706100283055	5.141122693953019	2.1321478611454907	1.4673218667983516	1.739167905467459	1.075756556643756	0.911639566201774	0.7980907111817747	283417	dpy-19 like 2	GO:0000030,GO:0005634,GO:0005637,GO:0007275,GO:0007286,GO:0016021,GO:0018406	mannosyltransferase activity|nucleus|nuclear inner membrane|multicellular organism development|spermatid development|integral component of membrane|protein C-linked glycosylation via 2'-alpha-mannosyl-L-tryptophan
DUSP1	30644.31585115291	12794.422711464122	48494.20899084171	3.790269868221564	1.9223005723235824	7.306125925965352e-08	2.1824441873133647e-05	Up	1023.9645978450184	1237.192781300537	1110.3993619230534	229.272877035356	1154.3726244789052	180.48554824244616	228.28967653318333	371.4353732299304	169.0266337412104	220.95345937582957	1843	dual specificity phosphatase 1	GO:0000188,GO:0001706,GO:0004721,GO:0004722,GO:0004725,GO:0005515,GO:0005634,GO:0005737,GO:0006470,GO:0007162,GO:0008138,GO:0008330,GO:0009416,GO:0017017,GO:0019838,GO:0032355,GO:0032526,GO:0032870,GO:0033574,GO:0035335,GO:0035556,GO:0035970,GO:0042542,GO:0043065,GO:0043066,GO:0043407,GO:0043409,GO:0051019,GO:0051384,GO:0051447,GO:0051591,GO:0051592,GO:0070262,GO:0070373,GO:0071850,GO:0090027,GO:…	inactivation of MAPK activity|endoderm formation|phosphoprotein phosphatase activity|protein serine/threonine phosphatase activity|protein tyrosine phosphatase activity|protein binding|nucleus|cytoplasm|protein dephosphorylation|negative regulation of cell adhesion|protein tyrosine/serine/threonine phosphatase activity|protein tyrosine/threonine phosphatase activity|response to light stimulus|MAP…	hsa04010,hsa04726,hsa05012,hsa05418	MAPK signaling pathway|Serotonergic synapse|Parkinson disease|Fluid shear stress and atherosclerosis
DZIP3	229.4562088635256	151.56952563179215	307.34289209525895	2.0263764328115723	1.018902203410788	0.0007563038148087	0.0131375391631573	Up	1.1315817737038028	1.7314530865372812	3.462678787611188	1.9418224676402345	2.731207246082916	1.4477971707784234	1.324130735945494	0.7243886925623553	0.8666392150287062	0.6915767321181749	9666	DAZ interacting zinc finger protein 3	GO:0000209,GO:0003723,GO:0004842,GO:0005515,GO:0005737,GO:0019902,GO:0031593,GO:0046872,GO:0061630	protein polyubiquitination|RNA binding|ubiquitin-protein transferase activity|protein binding|cytoplasm|phosphatase binding|polyubiquitin modification-dependent protein binding|metal ion binding|ubiquitin protein ligase activity
EDAR	34.75750885632036	59.1082093077289	10.406808404911828	0.1759658798769559	-2.50663238	0.000659613777849	0.01199349921289	Down	0.0091438612291928	0.0533617180842097	0.1749096617409144	0.0883971515085214	0.1728387473738361	0.8421214216612765	0.0865578019602382	0.1515747452710119	0.4561364538425326	0.9908003952772284	10913	ectodysplasin A receptor	GO:0001942,GO:0004888,GO:0005515,GO:0005886,GO:0006915,GO:0008544,GO:0010628,GO:0016021,GO:0030154,GO:0033209,GO:0038023,GO:0042475,GO:0043123,GO:0043473,GO:0045177,GO:0046330,GO:0060662,GO:1901224	hair follicle development|transmembrane signaling receptor activity|protein binding|plasma membrane|apoptotic process|epidermis development|positive regulation of gene expression|integral component of membrane|cell differentiation|tumor necrosis factor-mediated signaling pathway|signaling receptor activity|odontogenesis of dentin-containing tooth|positive regulation of I-kappaB kinase/NF-kappaB s…	hsa04060,hsa04064	Cytokine-cytokine receptor interaction|NF-kappa B signaling pathway
EFCAB13	57.767769949352285	25.32602776858257	90.209512130122	3.574387866469505	1.837696193604528	6.38330627873909e-06	0.0005543192114287	Up	0.5425811034439385	0.6476713332751669	0.8972794373403599	0.9536974450468866	0.7769663622383136	0.2575775589324713	0.0636718027439614	0.3406888797501336	0.1684324218807995	0.1558889465943777	124989	EF-hand calcium binding domain 13
EGR1	25679.97108053029	9589.905502933292	41770.03665812728	4.355630365446409	2.122881526928012	9.592660277491645e-08	2.766655536584141e-05	Up	700.5959665615187	592.7782023648847	677.8880111316688	123.5964257125962	532.7081736561391	81.29777365742514	99.13691793942928	217.7573991935711	107.57383867745766	58.49797500162445	1958	early growth response 1	GO:0000122,GO:0000785,GO:0000976,GO:0000977,GO:0000978,GO:0000981,GO:0001228,GO:0001666,GO:0002931,GO:0003677,GO:0003700,GO:0005515,GO:0005634,GO:0005654,GO:0005737,GO:0006357,GO:0008270,GO:0009749,GO:0010385,GO:0010628,GO:0030217,GO:0030509,GO:0032722,GO:0032731,GO:0032868,GO:0032922,GO:0033233,GO:0035035,GO:0035914,GO:0042981,GO:0043565,GO:0044729,GO:0044849,GO:0045475,GO:0045893,GO:0045944,GO:…	negative regulation of transcription by RNA polymerase II|chromatin|transcription regulatory region sequence-specific DNA binding|RNA polymerase II transcription regulatory region sequence-specific DNA binding|RNA polymerase II cis-regulatory region sequence-specific DNA binding|DNA-binding transcription factor activity, RNA polymerase II-specific|DNA-binding transcription activator activity, RNA…	hsa04371,hsa04912,hsa04928,hsa04933,hsa05020,hsa05166	Apelin signaling pathway|GnRH signaling pathway|Parathyroid hormone synthesis, secretion and action|AGE-RAGE signaling pathway in diabetic complications|Prion disease|Human T-cell leukemia virus 1 infection	zf-C2H2
EGR2	1231.9492927999906	537.7972693549965	1926.101316244985	3.5817932254226146	1.8406820538878308	1.0786228285434313e-07	2.9579020780122166e-05	Up	24.38979057875172	23.316801590805067	37.99902699517624	7.362939480549311	28.454980976404748	6.531448453158661	4.3687534614268815	9.39553100378683	7.045472616334629	4.063634615365529	1959	early growth response 2	GO:0000785,GO:0000976,GO:0000978,GO:0000981,GO:0001102,GO:0001228,GO:0003682,GO:0003700,GO:0005515,GO:0005634,GO:0005654,GO:0005737,GO:0006357,GO:0006611,GO:0007420,GO:0007422,GO:0007611,GO:0007622,GO:0008045,GO:0010467,GO:0014037,GO:0014040,GO:0016925,GO:0021612,GO:0021659,GO:0021660,GO:0021665,GO:0021666,GO:0030278,GO:0031625,GO:0031643,GO:0032868,GO:0035284,GO:0035914,GO:0042552,GO:0043231,GO:…	chromatin|transcription regulatory region sequence-specific DNA binding|RNA polymerase II cis-regulatory region sequence-specific DNA binding|DNA-binding transcription factor activity, RNA polymerase II-specific|RNA polymerase II activating transcription factor binding|DNA-binding transcription activator activity, RNA polymerase II-specific|chromatin binding|DNA-binding transcription factor activ…	hsa04625,hsa05161,hsa05166,hsa05203	C-type lectin receptor signaling pathway|Hepatitis B|Human T-cell leukemia virus 1 infection|Viral carcinogenesis	zf-C2H2
EGR3	2358.486761964576	871.7246972056558	3845.248826723496	4.411104104024817	2.14113980907852	0.0016932370083193	0.0216052392640476	Up	25.90348567633825	50.0550806865668	48.47145401271635	3.1495818731387786	37.47410920920685	4.963370180045115	5.918965221799744	14.751335026298516	6.828368428780612	2.4282816292156832	1960	early growth response 3	GO:0000785,GO:0000978,GO:0000981,GO:0001228,GO:0001938,GO:0002042,GO:0003700,GO:0005634,GO:0006357,GO:0007274,GO:0007422,GO:0007517,GO:0007623,GO:0033089,GO:0035767,GO:0035924,GO:0043066,GO:0044344,GO:0045202,GO:0045586,GO:0045944,GO:0046872,GO:1990837	chromatin|RNA polymerase II cis-regulatory region sequence-specific DNA binding|DNA-binding transcription factor activity, RNA polymerase II-specific|DNA-binding transcription activator activity, RNA polymerase II-specific|positive regulation of endothelial cell proliferation|cell migration involved in sprouting angiogenesis|DNA-binding transcription factor activity|nucleus|regulation of transcri…	hsa04625,hsa05161,hsa05203	C-type lectin receptor signaling pathway|Hepatitis B|Viral carcinogenesis	zf-C2H2
ELAPOR1	90.67913838146364	167.5631938384114	13.795082924515937	0.0823772468133368	-3.60161028	2.8537827956263082e-08	9.547615721047377e-06	Down	0.0374472371307584	0.0728448249128587	0.1053404190350249	0.0502800763638575	0.0676605787822718	0.9377468271936804	0.0322257986113418	0.4440089599105337	0.6379672034391725	1.5850258894502245	57535	endosome-lysosome associated apoptosis and autophagy regulator 1	GO:0000045,GO:0003723,GO:0005764,GO:0005765,GO:0005770,GO:0005789,GO:0005802,GO:0005886,GO:0005887,GO:0009267,GO:0016021,GO:0031902,GO:0044090,GO:0070062,GO:2000786	autophagosome assembly|RNA binding|lysosome|lysosomal membrane|late endosome|endoplasmic reticulum membrane|trans-Golgi network|plasma membrane|integral component of plasma membrane|cellular response to starvation|integral component of membrane|late endosome membrane|positive regulation of vacuole organization|extracellular exosome|positive regulation of autophagosome assembly
EN1	229.2317531181724	316.39732834196417	142.06617789438087	0.4491334900467503	-1.154783793	0.0003126567904556	0.0075312438263566	Down	3.2837500755283235	1.2868558319452137	2.349683802956469	2.140321544845912	2.51682942145218	6.069048419008633	2.1811418344723785	4.9765375936208365	4.984104280776696	5.613617031462033	2019	engrailed homeobox 1	GO:0000122,GO:0000785,GO:0000978,GO:0000981,GO:0001227,GO:0001501,GO:0005634,GO:0006357,GO:0008344,GO:0009653,GO:0009953,GO:0009954,GO:0016020,GO:0021549,GO:0030182,GO:0030901,GO:0030917,GO:0035115,GO:0035176,GO:0035264,GO:0042220,GO:0042756,GO:0043473,GO:0043524,GO:0045944,GO:0048666,GO:0061743,GO:0071542,GO:1990403,GO:1990837	negative regulation of transcription by RNA polymerase II|chromatin|RNA polymerase II cis-regulatory region sequence-specific DNA binding|DNA-binding transcription factor activity, RNA polymerase II-specific|DNA-binding transcription repressor activity, RNA polymerase II-specific|skeletal system development|nucleus|regulation of transcription by RNA polymerase II|adult locomotory behavior|anatomi…
EREG	157.8240304916265	53.400202077456406	262.2478589057966	4.9105901150011855	2.2958964063789047	0.0034680309661615	0.0329620579556539	Up	1.67660571444051	6.531040693414501	1.726184800524161	0.2881489620089498	0.792286825719069	0.2069415266472404	0.6059881620777405	0.8337760527518763	0.2538966624015775	0.2497987063737675	2069	epiregulin	GO:0000165,GO:0001525,GO:0001550,GO:0001556,GO:0001819,GO:0005154,GO:0005515,GO:0005576,GO:0005615,GO:0005887,GO:0007143,GO:0007165,GO:0007173,GO:0007267,GO:0008083,GO:0008284,GO:0008285,GO:0009299,GO:0009653,GO:0009887,GO:0019221,GO:0030216,GO:0030665,GO:0030728,GO:0032755,GO:0038128,GO:0042059,GO:0042060,GO:0042327,GO:0042700,GO:0043434,GO:0043616,GO:0045089,GO:0045740,GO:0045741,GO:0045840,GO:…	MAPK cascade|angiogenesis|ovarian cumulus expansion|oocyte maturation|positive regulation of cytokine production|epidermal growth factor receptor binding|protein binding|extracellular region|extracellular space|integral component of plasma membrane|female meiotic nuclear division|signal transduction|epidermal growth factor receptor signaling pathway|cell-cell signaling|growth factor activity|posi…	hsa04010,hsa04012,hsa04151,hsa05210	MAPK signaling pathway|ErbB signaling pathway|PI3K-Akt signaling pathway|Colorectal cancer
ESF1	71.92527790647785	37.12471314880643	106.72584266414928	2.8704539723214566	1.5212789222052576	0.0002856966615896	0.0071436976906899	Up	0.2635175946238554	1.009204345146897	0.9358715931861706	1.4683644523296904	0.8515401902298746	0.3831149272061245	0.4039414339824445	0.2881827301828527	0.2640822846480235	0.1412825545905014	51575	ESF1 nucleolar pre-rRNA processing protein homolog	GO:0003723,GO:0005615,GO:0005654,GO:0005730,GO:0006364	RNA binding|extracellular space|nucleoplasm|nucleolus|rRNA processing
ETAA1	191.1813894354077	93.20289207489104	289.1598867959245	3.098764275786641	1.6316930127207594	5.687281882348879e-07	9.807922817312584e-05	Up	1.5976981781721449	2.107339958419724	3.744587696812585	2.067778269407307	2.1317611754529127	1.1469538178650684	1.0529904665358134	0.4234650828997385	0.4582072356312301	0.4503976870714965	54465	ETAA1 activator of ATR kinase	GO:0005515,GO:0005654,GO:0005829,GO:0006281,GO:0006974,GO:0031297,GO:0043539,GO:0043596,GO:0071902,GO:2000001	protein binding|nucleoplasm|cytosol|DNA repair|cellular response to DNA damage stimulus|replication fork processing|protein serine/threonine kinase activator activity|nuclear replication fork|positive regulation of protein serine/threonine kinase activity|regulation of DNA damage checkpoint
F2RL2	99.93086594171456	137.45708681943262	62.40464506399661	0.4537877753739284	-1.13991035	0.0009942743779213	0.0155732413800268	Down	0.5578858640891771	0.8748332797689342	1.255482330868145	0.40357973595822	0.5696713171457524	1.5998687183705131	2.4200823169554457	1.2477309679183266	1.4198891525954649	0.8944247917901754	2151	coagulation factor II thrombin receptor like 2	GO:0004435,GO:0004930,GO:0005515,GO:0005576,GO:0005886,GO:0005887,GO:0007186,GO:0007596,GO:0009611,GO:0015057,GO:0016324,GO:0030168,GO:0032991,GO:0035025,GO:0051482,GO:0070493	phosphatidylinositol phospholipase C activity|G protein-coupled receptor activity|protein binding|extracellular region|plasma membrane|integral component of plasma membrane|G protein-coupled receptor signaling pathway|blood coagulation|response to wounding|thrombin-activated receptor activity|apical plasma membrane|platelet activation|protein-containing complex|positive regulation of Rho protein …	hsa04080,hsa04610	Neuroactive ligand-receptor interaction|Complement and coagulation cascades
FAAH2	109.793454073791	56.4675875041871	163.1193206433949	2.88693243274961	1.5295373423928147	0.0012176924021398	0.0177435178597521	Up	0.481660716807476	1.9519959543748344	1.077491033608925	0.2340516315932521	1.020104084797532	0.332097136471468	0.4539768183654236	0.168980517363543	0.3677659917819517	0.2381743956958968	158584	fatty acid amide hydrolase 2	GO:0005811,GO:0016021,GO:0016042,GO:0017064,GO:0019369,GO:0102077,GO:0103073	lipid droplet|integral component of membrane|lipid catabolic process|fatty acid amide hydrolase activity|arachidonic acid metabolic process|oleamide hydrolase activity|anandamide amidohydrolase activity
FAM111B	22.248522271629763	6.026086682662425	38.470957860597096	6.34089431923505	2.66468633231013	0.0002101908829869	0.0058601218176747	Up	0.0993123479025764	0.9766772227847752	0.4469907056429167	0.308176999709907	0.3312737824862407	0.031430793764876	0.1519373790774331	0.0812971727504153	0.0098296457919472	0.0498202661201981	374393	FAM111 trypsin like peptidase B	GO:0000785,GO:0005515,GO:0005634,GO:0006260,GO:0006508,GO:0008233	chromatin|protein binding|nucleus|DNA replication|proteolysis|peptidase activity
FAM161A	61.1430296353533	33.318070246563785	88.96798902414284	2.6656127382712898	1.4144672000976517	3.0968963742482315e-05	0.0016038663327685	Up	0.5106966061314776	1.0403009814357145	1.1709709195397753	0.6624196561251822	1.028539316582159	0.3476514563476055	0.4394878565599388	0.3283322491758836	0.1802534249260044	0.2523250678707361	84140	FAM161 centrosomal protein A	GO:0000235,GO:0001917,GO:0005515,GO:0005813,GO:0005876,GO:0005929,GO:0007601,GO:0008017,GO:0032391,GO:0036064,GO:0042802,GO:0044782,GO:0050896,GO:0060271,GO:0072686,GO:0097431,GO:1901985	astral microtubule|photoreceptor inner segment|protein binding|centrosome|spindle microtubule|cilium|visual perception|microtubule binding|photoreceptor connecting cilium|ciliary basal body|identical protein binding|cilium organization|response to stimulus|cilium assembly|mitotic spindle|mitotic spindle pole|positive regulation of protein acetylation
FAM174B	350.79640468001503	473.6992156604927	227.89359369953763	0.4811602075089417	-1.05541076	4.376193181166472e-05	0.0020056153297137	Down	5.140528492245512	2.3409687360928846	2.3905782364708297	4.037553851008541	3.303879733164817	6.333610721954083	5.881301062810127	6.649556134994082	6.3525784601966935	8.156626008800933	400451	family with sequence similarity 174 member B	GO:0005794,GO:0005886,GO:0007030,GO:0016021	Golgi apparatus|plasma membrane|Golgi organization|integral component of membrane
FAM71A	16.923704056991955	0.1959588030923386	33.651449310891564	129.4756608776048	7.016537112154741	6.157666691398225e-07	0.0001040459074885	Up	0.252091725851747	1.3076943481858765	1.153539364960759	0	0.1868658302597998	0	0	0.0154771876446001	0	0	149647	family with sequence similarity 71 member A	GO:0005515,GO:0005634	protein binding|nucleus
FANCM	80.14116590954329	44.90991821505512	115.37241360403144	2.5639399033537296	1.3583624467656858	0.0003713019456671	0.0084501551103857	Up	0.3363658327261101	0.6488682335048228	1.1480670810393825	0.6142242106509606	0.6046372801337739	0.2714589436276109	0.424548395993355	0.1548840137278779	0.1298407755123523	0.2379215502628167	57697	FA complementation group M	GO:0000400,GO:0000712,GO:0003682,GO:0003724,GO:0004518,GO:0005515,GO:0005524,GO:0005654,GO:0009378,GO:0031297,GO:0032508,GO:0036297,GO:0043138,GO:0043240,GO:0045003,GO:0071821,GO:0071932,GO:0090305,GO:1902527	four-way junction DNA binding|resolution of meiotic recombination intermediates|chromatin binding|RNA helicase activity|nuclease activity|protein binding|ATP binding|nucleoplasm|four-way junction helicase activity|replication fork processing|DNA duplex unwinding|interstrand cross-link repair|3'-5' DNA helicase activity|Fanconi anaemia nuclear complex|double-strand break repair via synthesis-depen…	hsa03460	Fanconi anemia pathway
FCRLA	24.03941816040712	37.30309838408871	10.775737936725562	0.2887671507126053	-1.79202146	0.0063754286946192	0.0482335243197706	Down	0.2508928460487339	0.0813422068072818	0.0752821931106339	0.3054302693257154	0.2045748618174946	0.2382109012962721	0.4462134128407344	1.5865689812626724	0.3575900196790356	0.3322729586150561	84824	Fc receptor like A	GO:0004888,GO:0005737,GO:0005887,GO:0007166,GO:0030154	transmembrane signaling receptor activity|cytoplasm|integral component of plasma membrane|cell surface receptor signaling pathway|cell differentiation
FGF10	395.5740356309289	202.71898079790145	588.4290904639566	2.901612115873642	1.5368546745021392	2.3628040731348644e-05	0.0013587340111877	Up	3.134020747594364	1.7179969249026623	4.913559425230108	6.772362815780059	2.1071818111721674	1.5897065674553976	1.7733895802084798	0.6212957284980419	0.9178408383993764	1.1020704106044874	2255	fibroblast growth factor 10	GO:0000132,GO:0000165,GO:0000187,GO:0001525,GO:0001656,GO:0001759,GO:0001823,GO:0001934,GO:0001974,GO:0003338,GO:0005104,GO:0005111,GO:0005515,GO:0005576,GO:0005615,GO:0005634,GO:0005737,GO:0005886,GO:0007368,GO:0007431,GO:0008083,GO:0008201,GO:0008284,GO:0008285,GO:0008543,GO:0008589,GO:0009880,GO:0009887,GO:0009986,GO:0010628,GO:0010634,GO:0010838,GO:0021983,GO:0030154,GO:0030334,GO:0030538,GO:…	establishment of mitotic spindle orientation|MAPK cascade|activation of MAPK activity|angiogenesis|metanephros development|organ induction|mesonephros development|positive regulation of protein phosphorylation|blood vessel remodeling|metanephros morphogenesis|fibroblast growth factor receptor binding|type 2 fibroblast growth factor receptor binding|protein binding|extracellular region|extracellul…	hsa04010,hsa04014,hsa04015,hsa04020,hsa04151,hsa04810,hsa05200,hsa05218,hsa05224,hsa05226	MAPK signaling pathway|Ras signaling pathway|Rap1 signaling pathway|Calcium signaling pathway|PI3K-Akt signaling pathway|Regulation of actin cytoskeleton|Pathways in cancer|Melanoma|Breast cancer|Gastric cancer
FGF7	448.49914553228615	227.17103202057277	669.8272590439997	2.947437791034514	1.5594613638367192	6.660296749727416e-07	0.000108340776246	Up	3.4972322063529044	3.062077768896456	6.03769272442649	8.270685137849501	4.276590109481552	2.3609068549371783	2.1711647306989024	1.5333439737553318	0.8419763125453332	1.0898400902420915	2252	fibroblast growth factor 7	GO:0000165,GO:0001934,GO:0005104,GO:0005111,GO:0005515,GO:0005576,GO:0005615,GO:0005737,GO:0005794,GO:0007165,GO:0008083,GO:0008201,GO:0008284,GO:0008543,GO:0008544,GO:0009611,GO:0009887,GO:0010463,GO:0010628,GO:0010838,GO:0030154,GO:0030324,GO:0030334,GO:0031069,GO:0031532,GO:0034394,GO:0042056,GO:0045893,GO:0050679,GO:0050731,GO:0050918,GO:0051549,GO:0051781,GO:0051897,GO:0060445,GO:0060501,GO:…	MAPK cascade|positive regulation of protein phosphorylation|fibroblast growth factor receptor binding|type 2 fibroblast growth factor receptor binding|protein binding|extracellular region|extracellular space|cytoplasm|Golgi apparatus|signal transduction|growth factor activity|heparin binding|positive regulation of cell population proliferation|fibroblast growth factor receptor signaling pathway|e…	hsa04010,hsa04014,hsa04015,hsa04020,hsa04151,hsa04810,hsa05200,hsa05218,hsa05224,hsa05226	MAPK signaling pathway|Ras signaling pathway|Rap1 signaling pathway|Calcium signaling pathway|PI3K-Akt signaling pathway|Regulation of actin cytoskeleton|Pathways in cancer|Melanoma|Breast cancer|Gastric cancer
FLNC	18802.71335060069	25216.60882792366	12388.81787327774	0.4912960018867465	-1.025335596	0.0006980239585798	0.0124804850666625	Down	99.11209191612744	24.371073663412623	40.19063048079382	58.92499685675024	42.99303093215715	116.61716495830338	96.3574864362485	104.81208927271936	83.058246735159	106.97217376845536	2318	filamin C	GO:0003779,GO:0005515,GO:0005737,GO:0005829,GO:0005856,GO:0005886,GO:0005925,GO:0008092,GO:0016528,GO:0030018,GO:0030506,GO:0034329,GO:0042383,GO:0043034,GO:0048747	actin binding|protein binding|cytoplasm|cytosol|cytoskeleton|plasma membrane|focal adhesion|cytoskeletal protein binding|sarcoplasm|Z disc|ankyrin binding|cell junction assembly|sarcolemma|costamere|muscle fiber development	hsa04010,hsa04510,hsa05132,hsa05205	MAPK signaling pathway|Focal adhesion|Salmonella infection|Proteoglycans in cancer
FOS	64886.8771961807	7556.526028034544	122217.22836432687	16.173696235973377	4.015577515933285	6.333607542792655e-14	9.631689725075958e-11	Up	2395.859425817753	3071.6739734619605	3007.530708255939	280.8420310876049	2726.314698501886	142.91309046641632	129.21716240605377	184.6957682236136	124.66535172695907	83.96439607500629	2353	Fos proto-oncogene, AP-1 transcription factor subunit	GO:0000785,GO:0000976,GO:0000978,GO:0000979,GO:0000981,GO:0001102,GO:0001228,GO:0001661,GO:0003682,GO:0003700,GO:0005515,GO:0005634,GO:0005654,GO:0005783,GO:0005829,GO:0006306,GO:0006357,GO:0006366,GO:0006954,GO:0007179,GO:0007399,GO:0007565,GO:0007568,GO:0008134,GO:0009409,GO:0009416,GO:0009629,GO:0009636,GO:0016020,GO:0019221,GO:0030431,GO:0031668,GO:0032496,GO:0032570,GO:0032870,GO:0032993,GO:…	chromatin|transcription regulatory region sequence-specific DNA binding|RNA polymerase II cis-regulatory region sequence-specific DNA binding|RNA polymerase II core promoter sequence-specific DNA binding|DNA-binding transcription factor activity, RNA polymerase II-specific|RNA polymerase II activating transcription factor binding|DNA-binding transcription activator activity, RNA polymerase II-spe…	hsa01522,hsa04010,hsa04024,hsa04210,hsa04380,hsa04620,hsa04657,hsa04658,hsa04659,hsa04660,hsa04662,hsa04668,hsa04713,hsa04725,hsa04728,hsa04915,hsa04917,hsa04921,hsa04926,hsa04928,hsa04932,hsa04935,hsa05031,hsa05130,hsa05132,hsa05133,hsa05135,hsa05140,hsa05142,hsa05161,hsa05162,hsa05166,hsa05167,hsa05170,hsa05171,hsa05200,hsa05210,hsa05224,hsa05231,hsa05235,hsa05323,hsa05418	Endocrine resistance|MAPK signaling pathway|cAMP signaling pathway|Apoptosis|Osteoclast differentiation|Toll-like receptor signaling pathway|IL-17 signaling pathway|Th1 and Th2 cell differentiation|Th17 cell differentiation|T cell receptor signaling pathway|B cell receptor signaling pathway|TNF signaling pathway|Circadian entrainment|Cholinergic synapse|Dopaminergic synapse|Estrogen signaling pat…	TF_bZIP
FOSB	40062.12986030242	2775.173392215233	77349.08632838963	27.87171286548664	4.800729761362428	1.1934776507515706e-07	3.168967324090836e-05	Up	555.4013138515434	1046.153330812288	1255.8644155949132	17.34914367915541	1206.4223532522717	16.823797926946078	13.123284224431703	67.51008213420947	30.87496169846088	6.6906650983624285	2354	FosB proto-oncogene, AP-1 transcription factor subunit	GO:0000122,GO:0000785,GO:0000978,GO:0000981,GO:0001228,GO:0003677,GO:0005515,GO:0005634,GO:0005654,GO:0006357,GO:0006366,GO:0007565,GO:0008134,GO:0009612,GO:0032570,GO:0032870,GO:0042493,GO:0043231,GO:0043278,GO:0045944,GO:0051412,GO:0051591,GO:0071277,GO:1990837	negative regulation of transcription by RNA polymerase II|chromatin|RNA polymerase II cis-regulatory region sequence-specific DNA binding|DNA-binding transcription factor activity, RNA polymerase II-specific|DNA-binding transcription activator activity, RNA polymerase II-specific|DNA binding|protein binding|nucleus|nucleoplasm|regulation of transcription by RNA polymerase II|transcription by RNA …	hsa04380,hsa04657,hsa05030,hsa05031,hsa05034	Osteoclast differentiation|IL-17 signaling pathway|Cocaine addiction|Amphetamine addiction|Alcoholism
FOXA1	18.30959494905045	32.34943633390982	4.269753564191096	0.1326230290782387	-2.914596784	0.0001934432394312	0.0055695193475459	Down	0.0090160048615042	0.1052311485501242	0.0304348134464395	0	0.050124113406905	0.3766519047110107	0.0698297608280314	0.3321229173420604	0.3212560069593761	0.2768014450054579	3169	forkhead box A1	GO:0000122,GO:0000785,GO:0000976,GO:0000978,GO:0000981,GO:0001228,GO:0001650,GO:0003677,GO:0003682,GO:0003700,GO:0005515,GO:0005634,GO:0005654,GO:0005902,GO:0006338,GO:0006357,GO:0007219,GO:0008134,GO:0009653,GO:0010719,GO:0019904,GO:0021904,GO:0030154,GO:0032355,GO:0033148,GO:0042445,GO:0042593,GO:0043065,GO:0045666,GO:0045880,GO:0045931,GO:0045944,GO:0048646,GO:0048665,GO:0051091,GO:0060441,GO:…	negative regulation of transcription by RNA polymerase II|chromatin|transcription regulatory region sequence-specific DNA binding|RNA polymerase II cis-regulatory region sequence-specific DNA binding|DNA-binding transcription factor activity, RNA polymerase II-specific|DNA-binding transcription activator activity, RNA polymerase II-specific|fibrillar center|DNA binding|chromatin binding|DNA-bindi…			chromosome_remodelling_factor
FOXI1	29.26456889417083	57.5306005313961	0.9985372569455848	0.0174940782744789	-5.836989536	0.0009002543666988	0.0146208301418817	Down	0	0.0647657570895844	0.0187314665087022	0	0	0.8535002293088635	0	0.1073147167405708	0.7117949359015572	2.705729220579574	2299	forkhead box I1	GO:0000785,GO:0000976,GO:0000978,GO:0000981,GO:0001228,GO:0003700,GO:0005634,GO:0005730,GO:0006357,GO:0008301,GO:0009653,GO:0009792,GO:0030154,GO:0042472,GO:0043231,GO:0043565,GO:0045944,GO:1990837	chromatin|transcription regulatory region sequence-specific DNA binding|RNA polymerase II cis-regulatory region sequence-specific DNA binding|DNA-binding transcription factor activity, RNA polymerase II-specific|DNA-binding transcription activator activity, RNA polymerase II-specific|DNA-binding transcription factor activity|nucleus|nucleolus|regulation of transcription by RNA polymerase II|DNA b…
FPR3	118.33048740855445	162.26552121377486	74.39545360333419	0.4583764568348614	-1.125395149	0.0031090285412328	0.0311857721019166	Down	1.421818333727114	0.8435733910371055	1.4398653197207516	1.28289032768731	0.4268452338834105	0.9989624963291076	3.5116394122117995	2.173586427418721	2.4444353040380165	1.9386363693957829	2359	formyl peptide receptor 3	GO:0002430,GO:0004875,GO:0004930,GO:0004982,GO:0005886,GO:0006935,GO:0006954,GO:0007165,GO:0007186,GO:0007200,GO:0007204,GO:0016021	complement receptor mediated signaling pathway|complement receptor activity|G protein-coupled receptor activity|N-formyl peptide receptor activity|plasma membrane|chemotaxis|inflammatory response|signal transduction|G protein-coupled receptor signaling pathway|phospholipase C-activating G protein-coupled receptor signaling pathway|positive regulation of cytosolic calcium ion concentration|integra…	hsa04080,hsa05150	Neuroactive ligand-receptor interaction|Staphylococcus aureus infection
FUT7	54.94802353649766	79.77720165550662	30.118845417488732	0.377798296288566	-1.404311899	0.0012558747494343	0.0182047424684036	Down	0.5121112460503761	1.1093961122643687	0.3405024465468789	1.025159932433127	0.5694123410154815	0.8398439213210807	2.003205667288961	2.52957962877774	2.197984502729307	1.282173409634452	2529	fucosyltransferase 7	GO:0001807,GO:0002361,GO:0002522,GO:0002523,GO:0005515,GO:0005794,GO:0005802,GO:0006486,GO:0006672,GO:0006954,GO:0007566,GO:0008417,GO:0016020,GO:0016021,GO:0017083,GO:0022407,GO:0022409,GO:0032580,GO:0036065,GO:0042355,GO:0045785,GO:0046626,GO:0046920,GO:0060353,GO:0097021,GO:1903037,GO:1903236,GO:1903238,GO:1904996,GO:2000389	regulation of type IV hypersensitivity|CD4-positive, CD25-positive, alpha-beta regulatory T cell differentiation|leukocyte migration involved in immune response|leukocyte migration involved in inflammatory response|protein binding|Golgi apparatus|trans-Golgi network|protein glycosylation|ceramide metabolic process|inflammatory response|embryo implantation|fucosyltransferase activity|membrane|inte…	hsa00601	Glycosphingolipid biosynthesis - lacto and neolacto series
GABRE	3521.590476817616	2310.643777755605	4732.537175879629	2.0480835194989893	1.0342745486924834	0.0009604083044031	0.0152137406402043	Up	11.48460877506208	19.61329594777105	27.05841773470475	11.506190456954412	43.474410281432846	10.948026011466789	11.870262203732937	11.10913322475372	10.461240212413252	6.9483546362387445	2564	gamma-aminobutyric acid type A receptor subunit epsilon	GO:0004890,GO:0005237,GO:0005254,GO:0005887,GO:0007165,GO:0007214,GO:0007268,GO:0008503,GO:0022851,GO:0030594,GO:0032590,GO:0034220,GO:0034707,GO:0042391,GO:0043005,GO:0045202,GO:0045211,GO:0050877,GO:0051932,GO:0060078,GO:0098794,GO:1902476,GO:1902711,GO:1904315,GO:2001226	GABA-A receptor activity|inhibitory extracellular ligand-gated ion channel activity|chloride channel activity|integral component of plasma membrane|signal transduction|gamma-aminobutyric acid signaling pathway|chemical synaptic transmission|benzodiazepine receptor activity|GABA-gated chloride ion channel activity|neurotransmitter receptor activity|dendrite membrane|ion transmembrane transport|chl…	hsa04080,hsa04723,hsa04727,hsa05032,hsa05033	Neuroactive ligand-receptor interaction|Retrograde endocannabinoid signaling|GABAergic synapse|Morphine addiction|Nicotine addiction
GABRP	124.28874876792663	214.3408431367352	34.23665439911817	0.159753216844785	-2.646083113	0.0019008412106002	0.0230278772533085	Down	0.1372308963430615	0.5339011036696223	0.3345640355666052	0.4053691820236569	0.5976281891554474	4.799171585311629	0.059048084286744	1.779844554206311	1.100199739825375	3.7897626992250193	2568	gamma-aminobutyric acid type A receptor subunit pi	GO:0004890,GO:0005230,GO:0005254,GO:0005887,GO:0007165,GO:0007268,GO:0030594,GO:0034220,GO:0034707,GO:0042391,GO:0043005,GO:0045202,GO:0045211,GO:0050877,GO:1902476,GO:1902711	GABA-A receptor activity|extracellular ligand-gated ion channel activity|chloride channel activity|integral component of plasma membrane|signal transduction|chemical synaptic transmission|neurotransmitter receptor activity|ion transmembrane transport|chloride channel complex|regulation of membrane potential|neuron projection|synapse|postsynaptic membrane|nervous system process|chloride transmembr…	hsa04080,hsa04723,hsa04727,hsa05032,hsa05033	Neuroactive ligand-receptor interaction|Retrograde endocannabinoid signaling|GABAergic synapse|Morphine addiction|Nicotine addiction
GADD45B	1806.063367839857	1186.7015220298665	2425.4252136498485	2.0438073193634176	1.0312591921161591	0.0001440259334127	0.004520198525569	Up	103.11070112987	41.800745525573305	83.19011801276953	40.01061831614971	82.048274572562	29.12313311826052	31.78767407086679	38.66899132407721	37.45403343427055	22.93258464123608	4616	growth arrest and DNA damage inducible beta	GO:0000185,GO:0005515,GO:0005634,GO:0005737,GO:0006915,GO:0007275,GO:0030154,GO:0043065,GO:0046330,GO:0051726,GO:1900745	activation of MAPKKK activity|protein binding|nucleus|cytoplasm|apoptotic process|multicellular organism development|cell differentiation|positive regulation of apoptotic process|positive regulation of JNK cascade|regulation of cell cycle|positive regulation of p38MAPK cascade	hsa04010,hsa04064,hsa04068,hsa04110,hsa04115,hsa04210,hsa04218,hsa05169,hsa05200,hsa05202,hsa05210,hsa05212,hsa05213,hsa05214,hsa05216,hsa05217,hsa05218,hsa05220,hsa05222,hsa05223,hsa05224,hsa05225,hsa05226	MAPK signaling pathway|NF-kappa B signaling pathway|FoxO signaling pathway|Cell cycle|p53 signaling pathway|Apoptosis|Cellular senescence|Epstein-Barr virus infection|Pathways in cancer|Transcriptional misregulation in cancer|Colorectal cancer|Pancreatic cancer|Endometrial cancer|Glioma|Thyroid cancer|Basal cell carcinoma|Melanoma|Chronic myeloid leukemia|Small cell lung cancer|Non-small cell lun…
GATA2	1002.4386893638384	1377.589763385044	627.2876153426339	0.4553389337183506	-1.134987273	4.050851546163753e-07	7.529182740469696e-05	Down	7.936196285615126	4.272842823933786	5.254250726256794	9.37165791787942	5.977678643739574	12.454697452417385	14.029353858926768	11.326048606511725	14.476539290259906	14.86866721291704	2624	GATA binding protein 2	GO:0000122,GO:0000978,GO:0000981,GO:0001228,GO:0001655,GO:0001709,GO:0001764,GO:0001892,GO:0003682,GO:0003700,GO:0005515,GO:0005634,GO:0005654,GO:0005667,GO:0005737,GO:0006909,GO:0007204,GO:0007596,GO:0008134,GO:0008270,GO:0010628,GO:0010629,GO:0010725,GO:0021514,GO:0021533,GO:0021902,GO:0021954,GO:0021983,GO:0033993,GO:0035019,GO:0035065,GO:0035854,GO:0042472,GO:0043306,GO:0043536,GO:0045165,GO:…	negative regulation of transcription by RNA polymerase II|RNA polymerase II cis-regulatory region sequence-specific DNA binding|DNA-binding transcription factor activity, RNA polymerase II-specific|DNA-binding transcription activator activity, RNA polymerase II-specific|urogenital system development|cell fate determination|neuron migration|embryonic placenta development|chromatin binding|DNA-bind…			zf-GATA
GBP3	343.2216650699828	207.99032850491628	478.45300163504953	2.297635233734699	1.2001497778567212	4.666150716241748e-06	0.0004702130673571	Up	4.0856757527186165	5.279878968573119	6.986286899414778	6.582961134163416	5.321235950893229	2.3100592250773224	4.197461652594357	1.9341480066123184	1.5334947261895755	1.6166417722169504	2635	guanylate binding protein 3	GO:0000139,GO:0003924,GO:0005515,GO:0005525,GO:0005737,GO:0005829,GO:0031410,GO:0042803,GO:0048471,GO:0051607,GO:0071346,GO:0071347,GO:0071356	Golgi membrane|GTPase activity|protein binding|GTP binding|cytoplasm|cytosol|cytoplasmic vesicle|protein homodimerization activity|perinuclear region of cytoplasm|defense response to virus|cellular response to interferon-gamma|cellular response to interleukin-1|cellular response to tumor necrosis factor	hsa04621	NOD-like receptor signaling pathway
GBP5	112.499001464875	68.34849606459684	156.6495068651531	2.287885463094664	1.1940148292310515	0.0045282496324922	0.0390941609426005	Up	0.30668446131512	1.2815481399910853	1.4570287172488383	0.6771534976122773	0.8714443554552579	0.307359203736561	0.7771038215303087	0.2615126685104927	0.2984881900539425	0.2461583366070436	115362	guanylate binding protein 5	GO:0000139,GO:0003924,GO:0005515,GO:0005525,GO:0005737,GO:0005794,GO:0006954,GO:0016020,GO:0031410,GO:0032611,GO:0032621,GO:0034067,GO:0042802,GO:0042803,GO:0045089,GO:0048471,GO:0051289,GO:0071346,GO:1900017,GO:1900227	Golgi membrane|GTPase activity|protein binding|GTP binding|cytoplasm|Golgi apparatus|inflammatory response|membrane|cytoplasmic vesicle|interleukin-1 beta production|interleukin-18 production|protein localization to Golgi apparatus|identical protein binding|protein homodimerization activity|positive regulation of innate immune response|perinuclear region of cytoplasm|protein homotetramerization|c…	hsa04621	NOD-like receptor signaling pathway
GDF10	246.2026536692057	335.74951558048417	156.65579175792735	0.4666269551680084	-1.099658446	0.0015511973408064	0.0205613542924012	Down	3.453998793317456	2.178737487748424	0.975687594312082	3.322034884778424	1.5104790167447728	3.7047712605786303	6.056715158272997	3.859641736190573	3.5531250386449416	5.963699875155663	2662	growth differentiation factor 10	GO:0001501,GO:0001649,GO:0005125,GO:0005615,GO:0007179,GO:0008083,GO:0010862,GO:0045668,GO:0060395,GO:0062023	skeletal system development|osteoblast differentiation|cytokine activity|extracellular space|transforming growth factor beta receptor signaling pathway|growth factor activity|positive regulation of pathway-restricted SMAD protein phosphorylation|negative regulation of osteoblast differentiation|SMAD protein signal transduction|collagen-containing extracellular matrix	hsa04060	Cytokine-cytokine receptor interaction
GEN1	202.26681223772096	97.5986590296362	306.9349654458059	3.1395757418477497	1.6505696175608475	6.209105305512079e-06	0.0005466627028979	Up	1.0438496286196228	2.055946910214459	3.567709458479745	1.794006690956227	1.9150690943023208	0.7123429869623598	1.2127062544880247	0.4686377579618589	0.4184345946969357	0.300443929304828	348654	GEN1 Holliday junction 5' flap endonuclease	GO:0000287,GO:0000400,GO:0000724,GO:0005654,GO:0005813,GO:0008821,GO:0010824,GO:0017108,GO:0031297,GO:0042803,GO:0071139,GO:0071140,GO:0090267,GO:0090305	magnesium ion binding|four-way junction DNA binding|double-strand break repair via homologous recombination|nucleoplasm|centrosome|crossover junction endodeoxyribonuclease activity|regulation of centrosome duplication|5'-flap endonuclease activity|replication fork processing|protein homodimerization activity|resolution of recombination intermediates|resolution of mitotic recombination intermediat…
GJD3	375.7686506133097	521.4236789249019	230.113622301718	0.4414047575752371	-1.179825915	3.557680101575862e-06	0.0003858252346103	Down	2.9446567556735914	1.8418455638300824	1.72593547795602	2.7765344812336767	1.8002505911680893	3.2452999690990065	4.693325559872076	4.5167782002389645	4.647324698668245	6.266911515504893	125111	gap junction protein delta 3	GO:0005216,GO:0005243,GO:0005515,GO:0005887,GO:0005922,GO:0007154,GO:0007267,GO:0009749,GO:0009986,GO:0016264,GO:0034220,GO:0086064,GO:0086065,GO:0086075	ion channel activity|gap junction channel activity|protein binding|integral component of plasma membrane|connexin complex|cell communication|cell-cell signaling|response to glucose|cell surface|gap junction assembly|ion transmembrane transport|cell communication by electrical coupling involved in cardiac conduction|cell communication involved in cardiac conduction|gap junction channel activity in…
GLMN	145.91334140426486	83.15242306171578	208.674259746814	2.5040743379903203	1.3242773919263051	8.54323306606975e-07	0.0001264700909108	Up	2.075439137725464	2.6471988969873568	3.3980914052015567	2.669867209426805	2.5425758429644363	1.120960967905265	1.614932543122943	1.0186107453422384	0.675305822981237	0.5835420723999721	11146	glomulin, FKBP associated protein	GO:0001570,GO:0001819,GO:0001843,GO:0005102,GO:0005171,GO:0005515,GO:0005737,GO:0007166,GO:0008285,GO:0031397,GO:0031461,GO:0031462,GO:0031463,GO:0031464,GO:0031625,GO:0032434,GO:0032743,GO:0040029,GO:0042130,GO:0042327,GO:0042692,GO:0055105	vasculogenesis|positive regulation of cytokine production|neural tube closure|signaling receptor binding|hepatocyte growth factor receptor binding|protein binding|cytoplasm|cell surface receptor signaling pathway|negative regulation of cell population proliferation|negative regulation of protein ubiquitination|cullin-RING ubiquitin ligase complex|Cul2-RING ubiquitin ligase complex|Cul3-RING ubiqu…	hsa05131	Shigellosis
GMPR	184.92695082981624	275.04568321696985	94.80821844266278	0.3446359844996758	-1.536854749	3.0762136910401503e-06	0.0003513547743858	Down	3.304035395130698	0.7293306818955511	2.2675625816446208	3.121141069791823	1.9541117864539337	6.919254769681578	5.464856686603771	6.840841943455263	5.656815286323242	5.839961166905688	2766	guanosine monophosphate reductase	GO:0003920,GO:0005829,GO:0006144,GO:0006163,GO:0009409,GO:0043101,GO:0046872,GO:0055114,GO:1902560	GMP reductase activity|cytosol|purine nucleobase metabolic process|purine nucleotide metabolic process|response to cold|purine-containing compound salvage|metal ion binding|oxidation-reduction process|GMP reductase complex	hsa00230	Purine metabolism
GOLGA4	405.6160570194008	252.1496161335476	559.0824979052542	2.215980710937028	1.147945323464444	1.557738072425916e-05	0.0010549733795765	Up	1.2542580169455473	3.0713090161380983	3.279802807044278	2.8368466783798487	2.268679169648669	1.0692569463322734	1.6076548715199648	1.0045931542915267	1.0071302472056127	0.6899060404569121	2803	golgin A4	GO:0000139,GO:0005515,GO:0005654,GO:0005737,GO:0005794,GO:0005802,GO:0005829,GO:0016192,GO:0043001,GO:0045773,GO:0051020,GO:0070062	Golgi membrane|protein binding|nucleoplasm|cytoplasm|Golgi apparatus|trans-Golgi network|cytosol|vesicle-mediated transport|Golgi to plasma membrane protein transport|positive regulation of axon extension|GTPase binding|extracellular exosome
GOLGA6L9	235.9166491478347	130.67670565637414	341.1565926392953	2.610566358149048	1.3843628311071403	7.100887388920952e-06	0.0005909634041884	Up	1.4219905868722678	1.8698552316857824	5.622501605042079	2.5770139426381773	2.6410549740484544	1.0936668464236854	1.0801515306107023	0.9583843245340674	0.8704141256730491	0.9612221890896744	440295	golgin A6 family like 9	GO:0005515	protein binding
GOLGA8A	2434.702487965156	1301.8024158203991	3567.6025601099127	2.74027544426789	1.454320915852528	8.398789386740893e-10	5.619797954456067e-07	Up	14.733060255075731	21.800925150892443	38.04616674939679	20.65235641723814	28.37734729677105	10.17334145193288	10.32166543861926	9.078264034963468	7.1884368126386216	5.2488638538728045	23015	golgin A8 family member A	GO:0000137,GO:0005794,GO:0005801,GO:0005829,GO:0007030,GO:0032580,GO:0051225	Golgi cis cisterna|Golgi apparatus|cis-Golgi network|cytosol|Golgi organization|Golgi cisterna membrane|spindle assembly
GOLGA8B	1273.95643830856	672.6984696171883	1875.2144069999329	2.787474487758131	1.478958600888275	2.7859367161825014e-06	0.0003328796384878	Up	6.23749953309901	10.61018344889706	26.637782332497725	9.627585440704827	14.300478389602684	6.86557210396284	4.8511874944729545	3.691840617357267	3.5894844083458466	3.351966503419623	440270	golgin A8 family member B	GO:0000137,GO:0005794,GO:0005801,GO:0005829,GO:0007030,GO:0032580,GO:0051225	Golgi cis cisterna|Golgi apparatus|cis-Golgi network|cytosol|Golgi organization|Golgi cisterna membrane|spindle assembly
GOLGA8N	195.0128845976814	126.47668957009748	263.54907962526534	2.081444604281523	1.0575851629980395	0.0018167714684446	0.0224287476930944	Up	0.8857002396335526	1.7087999583992792	2.54051973347639	1.8637642079977568	2.8979036538120337	1.240717165768311	1.411949872587242	0.6017195977121894	0.6984379282847143	0.5113247714527435	643699	golgin A8 family member N	GO:0000137,GO:0005801,GO:0007030,GO:0032580,GO:0051225	Golgi cis cisterna|cis-Golgi network|Golgi organization|Golgi cisterna membrane|spindle assembly
GOLGA8R	44.226491419933566	25.192322278480844	63.2606605613863	2.5043111146830923	1.3244138017789182	0.0002590783196265	0.0067610953677262	Up	0.2917284218035336	0.6038668028095577	0.5134276137160997	0.3696052249183098	0.6487409322917367	0.1775527889592283	0.2768002633767844	0.1859955763461866	0.1199399239439688	0.1485977094502368	101059918	golgin A8 family member R	GO:0000137,GO:0005801,GO:0007030,GO:0032580,GO:0051225	Golgi cis cisterna|cis-Golgi network|Golgi organization|Golgi cisterna membrane|spindle assembly
GORAB	261.6069858848882	167.77276269797554	355.44120907180087	2.116868806221535	1.081931860522362	0.0014381929423338	0.0195912797551795	Up	2.6096694405350016	5.194254253481325	6.629688642839406	4.710505387830806	5.5191563673235	3.435653874683278	3.5654831998002434	1.6847962761718551	1.2462186256060412	1.0810582001773237	92344	golgin, RAB6 interacting	GO:0005515,GO:0005654,GO:0005730,GO:0005737,GO:0005794,GO:0005829,GO:0031069,GO:1901622,GO:1905515	protein binding|nucleoplasm|nucleolus|cytoplasm|Golgi apparatus|cytosol|hair follicle morphogenesis|positive regulation of smoothened signaling pathway involved in dorsal/ventral neural tube patterning|non-motile cilium assembly	hsa04115	p53 signaling pathway
GPR12	42.59637662199372	78.30376302721484	6.888990216772629	0.0882401511226517	-3.502420928	5.885333412188688e-05	0.0024129866989973	Down	0.0478511773169013	0.1241110034848026	0.0179476100458561	0.085665807286597	0	1.7415765461499866	0.0686317835298753	0.1468913047118925	0.2131276323226164	0.8065563198495341	2835	G protein-coupled receptor 12	GO:0004930,GO:0005737,GO:0005886,GO:0005887,GO:0006874,GO:0007186,GO:0007189,GO:0019222,GO:0031210	G protein-coupled receptor activity|cytoplasm|plasma membrane|integral component of plasma membrane|cellular calcium ion homeostasis|G protein-coupled receptor signaling pathway|adenylate cyclase-activating G protein-coupled receptor signaling pathway|regulation of metabolic process|phosphatidylcholine binding
GRAMD1C	499.0118172586896	329.32210346234194	668.7015310550375	2.029703799454232	1.0212692061111863	0.0014032096085908	0.0194379935740225	Up	4.3777299324201335	5.86558859739611	9.299333216558017	2.654411569510982	6.032138084900451	2.3229492751661724	4.112367695253815	2.803256509375521	2.5584646974291543	1.2486973417911629	54762	GRAM domain containing 1C	GO:0005515,GO:0005789,GO:0005886,GO:0015485,GO:0015918,GO:0016021,GO:0071397,GO:0120009,GO:0120020,GO:0140268	protein binding|endoplasmic reticulum membrane|plasma membrane|cholesterol binding|sterol transport|integral component of membrane|cellular response to cholesterol|intermembrane lipid transfer|cholesterol transfer activity|endoplasmic reticulum-plasma membrane contact site
GREM1	3160.380835168124	4691.671316633683	1629.0903537025672	0.3472213189216283	-1.526072565	1.9631783050325704e-05	0.001207354657595	Down	5.917954085155977	2.38328267286052	3.1573447966985544	7.842753876998866	2.4192064183230046	15.349328910210223	18.753067943769384	5.804018599328482	10.939368550512295	8.618966655584206	26585	gremlin 1, DAN family BMP antagonist	GO:0000902,GO:0002042,GO:0002092,GO:0003257,GO:0003337,GO:0005125,GO:0005515,GO:0005615,GO:0006915,GO:0007165,GO:0007171,GO:0007267,GO:0008284,GO:0009887,GO:0009954,GO:0009986,GO:0010717,GO:0016015,GO:0030199,GO:0030297,GO:0030308,GO:0030326,GO:0030502,GO:0030514,GO:0032331,GO:0032872,GO:0033689,GO:0036122,GO:0038098,GO:0042803,GO:0043066,GO:0043184,GO:0045668,GO:0045766,GO:0045892,GO:0045944,GO:…	cell morphogenesis|cell migration involved in sprouting angiogenesis|positive regulation of receptor internalization|positive regulation of transcription from RNA polymerase II promoter involved in myocardial precursor cell differentiation|mesenchymal to epithelial transition involved in metanephros morphogenesis|cytokine activity|protein binding|extracellular space|apoptotic process|signal trans…	hsa04350	TGF-beta signaling pathway
HAUS3	282.0960136824109	177.9850118051745	386.2070155596475	2.168557925497008	1.1167359803055303	9.755181908292692e-05	0.0034499932972921	Up	1.4016797365763305	2.6370316050430382	3.606063789241556	2.4386777810139884	3.0365459027401696	1.6869659235531542	1.495054506251136	0.9999490020494084	0.8499909901772791	0.6417534997748185	79441	HAUS augmin like complex subunit 3	GO:0000086,GO:0003674,GO:0005515,GO:0005654,GO:0005739,GO:0005813,GO:0005829,GO:0007098,GO:0010389,GO:0015630,GO:0045171,GO:0051225,GO:0051301,GO:0070652,GO:0072686,GO:0097711,GO:1990498	G2/M transition of mitotic cell cycle|molecular_function|protein binding|nucleoplasm|mitochondrion|centrosome|cytosol|centrosome cycle|regulation of G2/M transition of mitotic cell cycle|microtubule cytoskeleton|intercellular bridge|spindle assembly|cell division|HAUS complex|mitotic spindle|ciliary basal body-plasma membrane docking|mitotic spindle microtubule
HBA1	333.7508022080233	133.25626063408984	534.245343781957	4.009435101938623	2.0033989865453057	3.950800458420179e-05	0.0018622118991427	Up	63.56311553545511	13.955954318849908	60.95978848927043	11.091331715196096	34.368480090115305	9.23077563619298	10.559219945983854	8.706441109288741	2.030733270334974	12.10882863205648	3039	hemoglobin subunit alpha 1	GO:0004601,GO:0005344,GO:0005506,GO:0005515,GO:0005576,GO:0005615,GO:0005829,GO:0005833,GO:0006898,GO:0010942,GO:0015671,GO:0015701,GO:0016020,GO:0019825,GO:0020037,GO:0022627,GO:0031720,GO:0031838,GO:0042542,GO:0042744,GO:0043177,GO:0070062,GO:0071682,GO:0072562,GO:0098869	peroxidase activity|oxygen carrier activity|iron ion binding|protein binding|extracellular region|extracellular space|cytosol|hemoglobin complex|receptor-mediated endocytosis|positive regulation of cell death|oxygen transport|bicarbonate transport|membrane|oxygen binding|heme binding|cytosolic small ribosomal subunit|haptoglobin binding|haptoglobin-hemoglobin complex|response to hydrogen peroxide…	hsa05143,hsa05144	African trypanosomiasis|Malaria
HBA2	1344.9747786620876	480.1394322821041	2209.810125042073	4.6029002140275415	2.20254316680945	5.4419746932417904e-08	1.685802827195345e-05	Up	293.1128851044432	58.01122833978325	226.7287925324169	61.757551295498885	119.26627267172232	25.76350152061389	28.84261426559188	38.28825140264104	18.06900506990148	41.78733636423568	3040	hemoglobin subunit alpha 2	GO:0004601,GO:0005344,GO:0005506,GO:0005515,GO:0005576,GO:0005615,GO:0005829,GO:0005833,GO:0006898,GO:0010942,GO:0015671,GO:0015701,GO:0016020,GO:0019825,GO:0020037,GO:0022627,GO:0031720,GO:0031838,GO:0042542,GO:0042744,GO:0043177,GO:0070062,GO:0071682,GO:0072562,GO:0098869	peroxidase activity|oxygen carrier activity|iron ion binding|protein binding|extracellular region|extracellular space|cytosol|hemoglobin complex|receptor-mediated endocytosis|positive regulation of cell death|oxygen transport|bicarbonate transport|membrane|oxygen binding|heme binding|cytosolic small ribosomal subunit|haptoglobin binding|haptoglobin-hemoglobin complex|response to hydrogen peroxide…	hsa05143,hsa05144	African trypanosomiasis|Malaria
HBB	3907.214407712429	1288.958481911012	6525.470333513847	5.062680602612596	2.3399014695208886	0.0002565384517898	0.0067052737836564	Up	913.0414948290664	169.2102346340656	618.458380730973	85.2966667752941	261.3184735508752	68.78499087953017	70.7747235415721	86.85861783678067	29.688441619892963	119.37627534247515	3043	hemoglobin subunit beta	GO:0004601,GO:0005344,GO:0005515,GO:0005576,GO:0005615,GO:0005829,GO:0005833,GO:0006898,GO:0007596,GO:0008217,GO:0010942,GO:0015671,GO:0015701,GO:0019825,GO:0020037,GO:0030185,GO:0030492,GO:0031720,GO:0031721,GO:0031838,GO:0042542,GO:0042744,GO:0043177,GO:0043312,GO:0045429,GO:0046872,GO:0070062,GO:0070293,GO:0070527,GO:0071682,GO:0072562,GO:0098869,GO:1904724,GO:1904813	peroxidase activity|oxygen carrier activity|protein binding|extracellular region|extracellular space|cytosol|hemoglobin complex|receptor-mediated endocytosis|blood coagulation|regulation of blood pressure|positive regulation of cell death|oxygen transport|bicarbonate transport|oxygen binding|heme binding|nitric oxide transport|hemoglobin binding|haptoglobin binding|hemoglobin alpha binding|haptog…	hsa05143,hsa05144	African trypanosomiasis|Malaria
HBEGF	1404.891578087625	489.6904874049808	2320.092668770269	4.738112673605783	2.24431250666584	2.538785723431018e-05	0.0014109238399187	Up	22.658049934116665	65.3159913609058	60.904084402193874	6.908456904568899	39.56862558900469	7.025524411335117	6.579587632188134	11.649517673247413	6.006864028091205	6.9630899845788745	1839	heparin binding EGF like growth factor	GO:0000165,GO:0005154,GO:0005515,GO:0005576,GO:0005615,GO:0005886,GO:0005887,GO:0007165,GO:0007173,GO:0007517,GO:0008016,GO:0008083,GO:0008201,GO:0008284,GO:0009986,GO:0030307,GO:0030335,GO:0030665,GO:0030666,GO:0030669,GO:0035313,GO:0038128,GO:0042059,GO:0045741,GO:0048661,GO:0051545,GO:0051549,GO:0051897,GO:0060326,GO:0061024,GO:0090303,GO:2000145	MAPK cascade|epidermal growth factor receptor binding|protein binding|extracellular region|extracellular space|plasma membrane|integral component of plasma membrane|signal transduction|epidermal growth factor receptor signaling pathway|muscle organ development|regulation of heart contraction|growth factor activity|heparin binding|positive regulation of cell population proliferation|cell surface|p…	hsa01522,hsa04012,hsa04912,hsa04915,hsa04928,hsa05120,hsa05171,hsa05205,hsa05219	Endocrine resistance|ErbB signaling pathway|GnRH signaling pathway|Estrogen signaling pathway|Parathyroid hormone synthesis, secretion and action|Epithelial cell signaling in Helicobacter pylori infection|Coronavirus disease - COVID-19|Proteoglycans in cancer|Bladder cancer
HCST	173.79081028405557	244.3116665771921	103.2699539909192	0.4227316805914111	-1.242185859	0.0003830954043652	0.0085829161192175	Down	7.282386232605133	3.0103123895238872	6.709038340912177	5.13344791417231	1.923091219741912	6.698210296331999	13.434816963867636	9.975976068203469	10.825354217804009	12.041945160965298	10870	hematopoietic cell signal transducer	GO:0005102,GO:0005515,GO:0005886,GO:0006468,GO:0009986,GO:0014068,GO:0016021,GO:0043548,GO:0050776	signaling receptor binding|protein binding|plasma membrane|protein phosphorylation|cell surface|positive regulation of phosphatidylinositol 3-kinase signaling|integral component of membrane|phosphatidylinositol 3-kinase binding|regulation of immune response	hsa04650	Natural killer cell mediated cytotoxicity
HEPHL1	23.426506869375505	4.228227425778266	42.62478631297272	10.052018812875474	3.3294133712998213	0.005532371038058	0.0444289499398153	Up	0.0133199094028971	1.2437166009394611	0.0074938764273066	0.0858457217036906	0.0518360473197867	0.0758797472471375	0.0458506155143295	0	0.0118652911504792	0.0060137666730044	341208	hephaestin like 1	GO:0004322,GO:0005507,GO:0005886,GO:0006825,GO:0006826,GO:0006879,GO:0016021,GO:0016491,GO:0055072,GO:0055114	ferroxidase activity|copper ion binding|plasma membrane|copper ion transport|iron ion transport|cellular iron ion homeostasis|integral component of membrane|oxidoreductase activity|iron ion homeostasis|oxidation-reduction process
HLA-DOA	416.2174808831357	572.3105197396013	260.1244420266701	0.4545686817442054	-1.137429804	0.0003051612565109	0.0074567387489717	Down	2.669271007422295	4.605847478197633	2.9909350183491124	2.603278532302548	1.9123969905814413	6.372980574165987	8.986493968813587	8.176860951647308	2.795620502074291	4.518019292829203	3111	major histocompatibility complex, class II, DO alpha	GO:0002250,GO:0002587,GO:0005515,GO:0005765,GO:0005886,GO:0010008,GO:0016021,GO:0019886,GO:0023026,GO:0032395,GO:0042613,GO:0045580	adaptive immune response|negative regulation of antigen processing and presentation of peptide antigen via MHC class II|protein binding|lysosomal membrane|plasma membrane|endosome membrane|integral component of membrane|antigen processing and presentation of exogenous peptide antigen via MHC class II|MHC class II protein complex binding|MHC class II receptor activity|MHC class II protein complex|…	hsa04145,hsa04514,hsa04612,hsa04640,hsa04658,hsa04659,hsa04672,hsa04940,hsa05140,hsa05145,hsa05150,hsa05152,hsa05164,hsa05166,hsa05168,hsa05169,hsa05310,hsa05320,hsa05321,hsa05322,hsa05323,hsa05330,hsa05332,hsa05416	Phagosome|Cell adhesion molecules|Antigen processing and presentation|Hematopoietic cell lineage|Th1 and Th2 cell differentiation|Th17 cell differentiation|Intestinal immune network for IgA production|Type I diabetes mellitus|Leishmaniasis|Toxoplasmosis|Staphylococcus aureus infection|Tuberculosis|Influenza A|Human T-cell leukemia virus 1 infection|Herpes simplex virus 1 infection|Epstein-Barr vi…
HLA-DPA1	4197.7404809526815	5758.486917289537	2636.9940446158303	0.457915819939757	-1.126845687	0.0001086231678929	0.0036931877083607	Down	38.488711665431104	61.13084373868866	82.06390344021324	73.56684839395888	45.10588766905936	75.52124073464388	241.67115020109784	102.85434917666107	109.21734043477768	87.89387003836309	3113	major histocompatibility complex, class II, DP alpha 1	GO:0000139,GO:0002250,GO:0005765,GO:0005886,GO:0005887,GO:0006955,GO:0009986,GO:0010008,GO:0012507,GO:0019886,GO:0030658,GO:0030666,GO:0030669,GO:0032395,GO:0032588,GO:0032729,GO:0042102,GO:0042605,GO:0042613,GO:0043231,GO:0050852,GO:0050870,GO:0060333,GO:0071346,GO:0071556	Golgi membrane|adaptive immune response|lysosomal membrane|plasma membrane|integral component of plasma membrane|immune response|cell surface|endosome membrane|ER to Golgi transport vesicle membrane|antigen processing and presentation of exogenous peptide antigen via MHC class II|transport vesicle membrane|endocytic vesicle membrane|clathrin-coated endocytic vesicle membrane|MHC class II receptor…	hsa04145,hsa04514,hsa04612,hsa04640,hsa04658,hsa04659,hsa04672,hsa04940,hsa05140,hsa05145,hsa05150,hsa05152,hsa05164,hsa05166,hsa05168,hsa05169,hsa05310,hsa05320,hsa05321,hsa05322,hsa05323,hsa05330,hsa05332,hsa05416	Phagosome|Cell adhesion molecules|Antigen processing and presentation|Hematopoietic cell lineage|Th1 and Th2 cell differentiation|Th17 cell differentiation|Intestinal immune network for IgA production|Type I diabetes mellitus|Leishmaniasis|Toxoplasmosis|Staphylococcus aureus infection|Tuberculosis|Influenza A|Human T-cell leukemia virus 1 infection|Herpes simplex virus 1 infection|Epstein-Barr vi…
HMMR	31.81646034104928	16.506427251522958	47.12649343057562	2.843540969737503	1.50768859078964	0.0040671533358029	0.0365192383259859	Up	0.3976518510219356	1.1478313156341082	0.8371524647350781	0.2617948206829696	0.4421458680039734	0.170507192877451	0.4084387576401438	0.1181315847409467	0.2056794716970182	0.1274116964981141	3161	hyaluronan mediated motility receptor	GO:0005515,GO:0005540,GO:0005813,GO:0005829,GO:0005886,GO:0009986,GO:0010389,GO:0015630,GO:0016020,GO:0030214	protein binding|hyaluronic acid binding|centrosome|cytosol|plasma membrane|cell surface|regulation of G2/M transition of mitotic cell cycle|microtubule cytoskeleton|membrane|hyaluronan catabolic process	hsa04512	ECM-receptor interaction
HOXC12	58.93430678544895	107.16246454820876	10.706149022689187	0.1000097255273171	-3.321787792	1.1635684876883852e-10	9.738606145320121e-08	Down	0.2369116770405069	0.0921712305426787	0.0933017443856608	0.1272396911044954	0.0921970602818865	1.5408146277539092	0.4281438101636211	0.5781720011534247	1.5722437182604083	1.839755953398367	3228	homeobox C12	GO:0000981,GO:0005634,GO:0006357,GO:0007275,GO:1990837	DNA-binding transcription factor activity, RNA polymerase II-specific|nucleus|regulation of transcription by RNA polymerase II|multicellular organism development|sequence-specific double-stranded DNA binding
HS3ST2	71.88623526300991	98.70770400463827	45.064766521381614	0.4562603180411638	-1.13207091	0.0023410453514829	0.0262297432281361	Down	0.2478214176131195	0.2678213869683173	0.2995079280712924	0.6605656865211841	0.6531570353621777	0.6535964587168178	0.9162562918338631	0.946711845143864	0.6377446205058673	1.1437456567688369	9956	heparan sulfate-glucosamine 3-sulfotransferase 2	GO:0000139,GO:0006024,GO:0007623,GO:0008146,GO:0008467,GO:0016021,GO:0033871	Golgi membrane|glycosaminoglycan biosynthetic process|circadian rhythm|sulfotransferase activity|[heparan sulfate]-glucosamine 3-sulfotransferase 1 activity|integral component of membrane|[heparan sulfate]-glucosamine 3-sulfotransferase 2 activity	hsa00534	Glycosaminoglycan biosynthesis - heparan sulfate / heparin
HS3ST6	598.3528606855813	810.040470021219	386.66525134994384	0.4773481875529275	-1.066886113	0.0015130742482408	0.0202162188694668	Down	3.205412025255717	5.415924981152173	4.0753294453486335	3.203854017355768	3.2087412289086763	2.8870803473551785	10.458839581697092	4.905048129368772	12.06842820201435	7.100471622034581	64711	heparan sulfate-glucosamine 3-sulfotransferase 6	GO:0000139,GO:0001835,GO:0006024,GO:0008467,GO:0016021	Golgi membrane|blastocyst hatching|glycosaminoglycan biosynthetic process|[heparan sulfate]-glucosamine 3-sulfotransferase 1 activity|integral component of membrane
HSD17B3	57.61136969041461	35.88660764540047	79.33613173542878	2.21293758355993	1.1459627601500142	0.0013875919722228	0.019294795105024	Up	0.42397454093934	0.5435806930024454	1.1926555661979192	0.7555724202677859	1.049967219010954	0.3842463464894587	0.2404744875516646	0.2573414925973141	0.4205913248273439	0.3393337119640933	3293	hydroxysteroid 17-beta dehydrogenase 3	GO:0004303,GO:0005783,GO:0005789,GO:0006694,GO:0006702,GO:0030539,GO:0043231,GO:0047045,GO:0055114,GO:0061370	estradiol 17-beta-dehydrogenase activity|endoplasmic reticulum|endoplasmic reticulum membrane|steroid biosynthetic process|androgen biosynthetic process|male genitalia development|intracellular membrane-bounded organelle|testosterone 17-beta-dehydrogenase (NADP+) activity|oxidation-reduction process|testosterone biosynthetic process	hsa00140	Steroid hormone biosynthesis
IER2	15595.917336227756	7475.076724225444	23716.75794823008	3.172780732847545	1.6657478217396298	6.163389992509474e-06	0.0005466627028979	Up	532.4047739358174	518.3337061700936	497.7287995308793	86.46111889746773	582.7412510767947	118.50025948344944	121.2916727247218	177.61897809991922	147.12812569870906	89.66937667699698	9592	immediate early response 2	GO:0003677,GO:0005515,GO:0005634,GO:0005654,GO:0005737,GO:0030182,GO:0045944,GO:0048870,GO:0071774	DNA binding|protein binding|nucleus|nucleoplasm|cytoplasm|neuron differentiation|positive regulation of transcription by RNA polymerase II|cell motility|response to fibroblast growth factor
IFI44	490.3933101357486	273.4798282379614	707.3067920335361	2.585279177961595	1.370320082053918	2.6991283976403973e-06	0.0003248274808325	Up	6.316050680078098	10.427461866451903	14.398634673274415	10.778061232380304	12.567927901673135	6.393742401361719	5.5381717097790935	2.5164079236936026	2.380868440075455	2.9662190400487254	10561	interferon induced protein 44	GO:0005515,GO:0005737,GO:0006955,GO:0009615,GO:0009617	protein binding|cytoplasm|immune response|response to virus|response to bacterium
IFI44L	417.7182840273587	272.7214563474535	562.7151117072641	2.0629614607079416	1.0447168697145188	0.0011558636975399	0.0171869226066203	Up	2.0942421378869867	3.186292810055192	3.9299144382201248	5.429915492676182	4.394356270784858	2.3312087640381893	2.3728452129550086	1.0640783181036886	0.7836427815442026	2.057031698525128	10964	interferon induced protein 44 like	GO:0003674,GO:0005525,GO:0005575,GO:0005737,GO:0006955,GO:0051607	molecular_function|GTP binding|cellular_component|cytoplasm|immune response|defense response to virus
IFT74	151.8584721974228	66.4360757070751	237.28086868777052	3.5715225515626794	1.83653923092619	2.067987431862679e-06	0.0002661022596938	Up	0.3886637282773885	1.2166389565050353	1.5331683707503854	0.5902364229920983	1.7534445134422043	0.3859841811974076	0.2883367048817193	0.3538163732536697	0.1830584243351137	0.2137991272499533	80173	intraflagellar transport 74	GO:0003334,GO:0003682,GO:0005515,GO:0005634,GO:0005813,GO:0005929,GO:0007219,GO:0007368,GO:0007507,GO:0030992,GO:0031410,GO:0031514,GO:0033630,GO:0035735,GO:0045944,GO:0048487,GO:0050680,GO:0060271,GO:0097542,GO:1905515	keratinocyte development|chromatin binding|protein binding|nucleus|centrosome|cilium|Notch signaling pathway|determination of left/right symmetry|heart development|intraciliary transport particle B|cytoplasmic vesicle|motile cilium|positive regulation of cell adhesion mediated by integrin|intraciliary transport involved in cilium assembly|positive regulation of transcription by RNA polymerase II|…
IFT80	430.784771996194	239.74762580793305	621.8219181844553	2.5921414677671573	1.37414445636942	6.041181866810362e-06	0.0005433166143441	Up	2.754155081135463	5.122435164052586	8.208988908828236	5.072840049934465	6.623832793306423	2.803478102013105	3.038819633976812	1.7412716859570243	1.3074459908316003	1.1616071457083148	57560	intraflagellar transport 80	GO:0001649,GO:0001958,GO:0003418,GO:0005737,GO:0005813,GO:0005929,GO:0007224,GO:0030992,GO:0033687,GO:0035630,GO:0035735,GO:0036064,GO:0050680,GO:0060173,GO:0060271,GO:0061975,GO:0097500,GO:0097542,GO:0097731,GO:1905515,GO:2000051	osteoblast differentiation|endochondral ossification|growth plate cartilage chondrocyte differentiation|cytoplasm|centrosome|cilium|smoothened signaling pathway|intraciliary transport particle B|osteoblast proliferation|bone mineralization involved in bone maturation|intraciliary transport involved in cilium assembly|ciliary basal body|negative regulation of epithelial cell proliferation|limb dev…
IL15	147.2571467500939	92.62587974425416	201.88841375593373	2.1759796974250305	1.1216650958525585	2.2576946101013016e-05	0.0013159134298876	Up	2.1419923304484327	2.5000464904478616	4.115880772104658	3.9114066304748456	4.506840917780347	1.2515203059586084	2.112733581925484	1.4870492435567353	1.4383936705125946	1.0563508998497824	3600	interleukin 15	GO:0001819,GO:0001866,GO:0005125,GO:0005126,GO:0005515,GO:0005576,GO:0005615,GO:0005654,GO:0005737,GO:0005768,GO:0005794,GO:0005829,GO:0006954,GO:0006955,GO:0007165,GO:0007260,GO:0007267,GO:0007568,GO:0008284,GO:0009986,GO:0014732,GO:0016607,GO:0030212,GO:0030225,GO:0032740,GO:0032819,GO:0032825,GO:0034105,GO:0035723,GO:0042102,GO:0042119,GO:0042531,GO:0045062,GO:0045580,GO:0048469,GO:0048535,GO:…	positive regulation of cytokine production|NK T cell proliferation|cytokine activity|cytokine receptor binding|protein binding|extracellular region|extracellular space|nucleoplasm|cytoplasm|endosome|Golgi apparatus|cytosol|inflammatory response|immune response|signal transduction|tyrosine phosphorylation of STAT protein|cell-cell signaling|aging|positive regulation of cell population proliferatio…	hsa04060,hsa04630,hsa04668,hsa04672,hsa05166,hsa05200,hsa05323	Cytokine-cytokine receptor interaction|JAK-STAT signaling pathway|TNF signaling pathway|Intestinal immune network for IgA production|Human T-cell leukemia virus 1 infection|Pathways in cancer|Rheumatoid arthritis
IL1B	46.72799584598218	5.298338500639534	88.15765319132484	16.63647925706786	4.056278246	8.446523558306704e-11	7.849635893519701e-08	Up	0.5910275268345986	1.3173709534039926	4.544389700356935	2.777486140704305	2.1357658191043045	0.2571949909476364	0.1059620566210774	0.2041097222284059	0.0438736322680675	0.0222367731403456	3553	interleukin 1 beta	GO:0000165,GO:0000187,GO:0001660,GO:0001934,GO:0002711,GO:0005125,GO:0005149,GO:0005178,GO:0005515,GO:0005576,GO:0005615,GO:0005764,GO:0005829,GO:0006915,GO:0006954,GO:0006955,GO:0007165,GO:0007267,GO:0007566,GO:0008284,GO:0008285,GO:0010573,GO:0010575,GO:0010628,GO:0010718,GO:0010829,GO:0014805,GO:0019221,GO:0019904,GO:0030213,GO:0030335,GO:0030730,GO:0030949,GO:0031394,GO:0031622,GO:0031663,GO:…	MAPK cascade|activation of MAPK activity|fever generation|positive regulation of protein phosphorylation|positive regulation of T cell mediated immunity|cytokine activity|interleukin-1 receptor binding|integrin binding|protein binding|extracellular region|extracellular space|lysosome|cytosol|apoptotic process|inflammatory response|immune response|signal transduction|cell-cell signaling|embryo imp…	hsa01523,hsa04010,hsa04060,hsa04064,hsa04217,hsa04380,hsa04620,hsa04621,hsa04623,hsa04625,hsa04640,hsa04657,hsa04659,hsa04668,hsa04750,hsa04932,hsa04933,hsa04940,hsa05010,hsa05020,hsa05022,hsa05130,hsa05131,hsa05132,hsa05133,hsa05134,hsa05135,hsa05140,hsa05142,hsa05143,hsa05144,hsa05146,hsa05152,hsa05162,hsa05163,hsa05164,hsa05168,hsa05171,hsa05321,hsa05323,hsa05332,hsa05418	Antifolate resistance|MAPK signaling pathway|Cytokine-cytokine receptor interaction|NF-kappa B signaling pathway|Necroptosis|Osteoclast differentiation|Toll-like receptor signaling pathway|NOD-like receptor signaling pathway|Cytosolic DNA-sensing pathway|C-type lectin receptor signaling pathway|Hematopoietic cell lineage|IL-17 signaling pathway|Th17 cell differentiation|TNF signaling pathway|Infl…
IL1RAPL1	6.197484632692688	1.5072388871320137	10.887730378253362	7.214162829057475	2.8508319862004257	0.0015706668384793	0.0207209107839768	Up	0.0219467193446305	0.0725767395931275	0.0395116207544579	0.0565779211909165	0.0536852343299143	0	0.0075546353960386	0.012126782150398	0.0078199995794343	0.0039634638760475	11141	interleukin 1 receptor accessory protein like 1	GO:0005102,GO:0005515,GO:0005737,GO:0005886,GO:0007157,GO:0007165,GO:0009986,GO:0010975,GO:0016021,GO:0019966,GO:0030182,GO:0030424,GO:0030425,GO:0045211,GO:0045920,GO:0050135,GO:0050775,GO:0051965,GO:0061809,GO:0071345,GO:0097105,GO:0098978,GO:0099175,GO:0099545,GO:1905606	signaling receptor binding|protein binding|cytoplasm|plasma membrane|heterophilic cell-cell adhesion via plasma membrane cell adhesion molecules|signal transduction|cell surface|regulation of neuron projection development|integral component of membrane|interleukin-1 binding|neuron differentiation|axon|dendrite|postsynaptic membrane|negative regulation of exocytosis|NAD(P)+ nucleosidase activity|p…
IL6	97.01223877496578	8.179951204597543	185.8445263453341	22.8908068104216	4.516696407972359	5.443680350918778e-16	1.300884070145276e-12	Up	4.539414914671132	2.0411905943115984	4.1837879074849775	7.987861730779128	3.0182577717988828	0.0216580902004039	0.0392609412621963	0.3991398780657553	0.2235201176958949	0.1853807402307468	3569	interleukin 6	GO:0001781,GO:0002314,GO:0002377,GO:0002384,GO:0002446,GO:0002548,GO:0002639,GO:0002675,GO:0002690,GO:0005125,GO:0005138,GO:0005515,GO:0005576,GO:0005615,GO:0005788,GO:0005896,GO:0006953,GO:0006954,GO:0006959,GO:0008083,GO:0008284,GO:0008285,GO:0010573,GO:0010574,GO:0010575,GO:0010628,GO:0010718,GO:0010888,GO:0014823,GO:0019221,GO:0030168,GO:0031018,GO:0031175,GO:0032494,GO:0032625,GO:0032682,GO:…	neutrophil apoptotic process|germinal center B cell differentiation|immunoglobulin production|hepatic immune response|neutrophil mediated immunity|monocyte chemotaxis|positive regulation of immunoglobulin production|positive regulation of acute inflammatory response|positive regulation of leukocyte chemotaxis|cytokine activity|interleukin-6 receptor binding|protein binding|extracellular region|ex…	hsa01521,hsa01523,hsa04060,hsa04061,hsa04066,hsa04068,hsa04151,hsa04218,hsa04620,hsa04621,hsa04623,hsa04625,hsa04630,hsa04640,hsa04657,hsa04659,hsa04668,hsa04672,hsa04931,hsa04932,hsa04933,hsa05010,hsa05020,hsa05022,hsa05130,hsa05132,hsa05133,hsa05134,hsa05135,hsa05142,hsa05143,hsa05144,hsa05146,hsa05152,hsa05161,hsa05162,hsa05163,hsa05164,hsa05166,hsa05167,hsa05168,hsa05169,hsa05171,hsa05200,hsa…	EGFR tyrosine kinase inhibitor resistance|Antifolate resistance|Cytokine-cytokine receptor interaction|Viral protein interaction with cytokine and cytokine receptor|HIF-1 signaling pathway|FoxO signaling pathway|PI3K-Akt signaling pathway|Cellular senescence|Toll-like receptor signaling pathway|NOD-like receptor signaling pathway|Cytosolic DNA-sensing pathway|C-type lectin receptor signaling path…
IL7R	174.10053400870842	99.99502245257032	248.2060455648464	2.4825387511787818	1.3118162376719258	0.0049780139175714	0.0414702274965812	Up	1.1224827710460437	2.610382144057036	5.204078672576523	0.770571785504341	1.19177515139122	0.8493902320828592	0.8425000589179175	1.3601625311141292	0.4210107626980269	0.5715636551616974	3575	interleukin 7 receptor	GO:0000018,GO:0000902,GO:0001915,GO:0003823,GO:0004896,GO:0004917,GO:0005515,GO:0005576,GO:0005654,GO:0005829,GO:0005886,GO:0006955,GO:0007165,GO:0007166,GO:0008284,GO:0008361,GO:0009897,GO:0010628,GO:0016021,GO:0030217,GO:0030665,GO:0033089,GO:0038111,GO:0042100,GO:0048535,GO:0048872,GO:0050830,GO:0061024,GO:0070233,GO:1904894	regulation of DNA recombination|cell morphogenesis|negative regulation of T cell mediated cytotoxicity|antigen binding|cytokine receptor activity|interleukin-7 receptor activity|protein binding|extracellular region|nucleoplasm|cytosol|plasma membrane|immune response|signal transduction|cell surface receptor signaling pathway|positive regulation of cell population proliferation|regulation of cell …	hsa04060,hsa04068,hsa04151,hsa04630,hsa04640,hsa05200,hsa05340	Cytokine-cytokine receptor interaction|FoxO signaling pathway|PI3K-Akt signaling pathway|JAK-STAT signaling pathway|Hematopoietic cell lineage|Pathways in cancer|Primary immunodeficiency
IRAG2	378.46708310281286	236.7361580139736	520.1980081916523	2.1966215366723407	1.1352863243811355	0.0062718041669478	0.0480127821239048	Up	3.95841827416226	9.283138028300044	15.73667563656014	3.333407736475526	4.892074155483812	1.9511893140830263	5.115651657767427	2.7308821678937427	4.410739035514287	1.5567723085331082	4033	inositol 1,4,5-triphosphate receptor associated 2	GO:0000922,GO:0005635,GO:0005694,GO:0005789,GO:0005815,GO:0005886,GO:0005887,GO:0006903,GO:0006906,GO:0006997,GO:0007338,GO:0008017,GO:0016020,GO:0016021,GO:0035577,GO:0043312	spindle pole|nuclear envelope|chromosome|endoplasmic reticulum membrane|microtubule organizing center|plasma membrane|integral component of plasma membrane|vesicle targeting|vesicle fusion|nucleus organization|single fertilization|microtubule binding|membrane|integral component of membrane|azurophil granule membrane|neutrophil degranulation
ITGB3BP	161.04397081352434	101.36082909045204	220.7271125365968	2.1756113843229654	1.121420880126802	3.462434952377751e-06	0.0003785595547933	Up	1.6119865358631154	3.1869796879831456	2.5251363560473106	2.037082505623933	2.5420979208333017	1.090359800328835	1.3600195339192211	1.0575993925402447	0.9009866182109036	0.7325478585153014	23421	integrin subunit beta 3 binding protein	GO:0000777,GO:0005515,GO:0005634,GO:0005654,GO:0005737,GO:0005829,GO:0006355,GO:0006915,GO:0007049,GO:0007155,GO:0007165,GO:0008022,GO:0016020,GO:0034080,GO:0043065,GO:0051301	condensed chromosome kinetochore|protein binding|nucleus|nucleoplasm|cytoplasm|cytosol|regulation of transcription, DNA-templated|apoptotic process|cell cycle|cell adhesion|signal transduction|protein C-terminus binding|membrane|CENP-A containing nucleosome assembly|positive regulation of apoptotic process|cell division
ITGB8	717.4061383107692	449.1888312017007	985.623445419838	2.1941422632523486	1.1336570698772908	6.81489601142423e-05	0.0026950255432412	Up	2.783883143838485	4.259668345647953	4.078995999194746	3.8898424132350913	4.0516724498370245	2.9977364723248714	1.675051827829246	1.6640059256844288	0.8669448558711292	0.9877975307147088	3696	integrin subunit beta 8	GO:0001570,GO:0001573,GO:0005178,GO:0005886,GO:0005925,GO:0006955,GO:0007155,GO:0007160,GO:0007179,GO:0007229,GO:0008305,GO:0009615,GO:0009986,GO:0010628,GO:0010629,GO:0016477,GO:0030198,GO:0033627,GO:0034686,GO:0038023,GO:0045766,GO:0051216,GO:0060022,GO:0060674,GO:0061520,GO:0070062,GO:1901388,GO:1990430	vasculogenesis|ganglioside metabolic process|integrin binding|plasma membrane|focal adhesion|immune response|cell adhesion|cell-matrix adhesion|transforming growth factor beta receptor signaling pathway|integrin-mediated signaling pathway|integrin complex|response to virus|cell surface|positive regulation of gene expression|negative regulation of gene expression|cell migration|extracellular matri…	hsa04151,hsa04510,hsa04512,hsa04514,hsa04810,hsa05165,hsa05410,hsa05412,hsa05414	PI3K-Akt signaling pathway|Focal adhesion|ECM-receptor interaction|Cell adhesion molecules|Regulation of actin cytoskeleton|Human papillomavirus infection|Hypertrophic cardiomyopathy|Arrhythmogenic right ventricular cardiomyopathy|Dilated cardiomyopathy
ITPRID1	11.610052451782911	23.220104903565822	0	0.0081729176762176	-6.934933082	3.970123040159815e-06	0.0004203304950366	Down	0	0	0	0	0	0.2269030994243321	0	0.0423241695864451	0.0409393420605453	0.1908960142266828	223075	ITPR interacting domain containing 1	GO:0005102	signaling receptor binding
JHY	58.276530603509066	38.021990575074746	78.53107063194341	2.067657108245821	1.0479969548745205	0.0008100415021499	0.0136321672514739	Up	0.4069252825267588	0.3620020350408728	0.3964554771423689	0.4477609776343216	0.3807259459569791	0.2732764259663082	0.1750929201903596	0.1508132422536806	0.0972524678327957	0.2061265582042348	79864	junctional cadherin complex regulator	GO:0005576,GO:0007420,GO:0030154,GO:0035082,GO:0044458,GO:0090175,GO:0090660	extracellular region|brain development|cell differentiation|axoneme assembly|motile cilium assembly|regulation of establishment of planar polarity|cerebrospinal fluid circulation
JMJD1C	739.3476731094878	482.69659914336336	995.9987470756124	2.06289450671008	1.0446700458789544	9.146248179936928e-05	0.0032761978491217	Up	1.86509986784546	3.3693934644495065	4.110266002902991	3.3522938489575296	3.1708687259348465	2.193707576908716	1.998980805959965	1.1735638163289293	0.8789265644991121	0.9886972812306494	221037	jumonji domain containing 1C	GO:0000118,GO:0000785,GO:0003712,GO:0005515,GO:0005654,GO:0006355,GO:0006357,GO:0007596,GO:0031490,GO:0032454,GO:0033169,GO:0046872,GO:0046966,GO:0051213,GO:0055114	histone deacetylase complex|chromatin|transcription coregulator activity|protein binding|nucleoplasm|regulation of transcription, DNA-templated|regulation of transcription by RNA polymerase II|blood coagulation|chromatin DNA binding|histone demethylase activity (H3-K9 specific)|histone H3-K9 demethylation|metal ion binding|thyroid hormone receptor binding|dioxygenase activity|oxidation-reduction …	hsa05202	Transcriptional misregulation in cancer	chromosome_remodelling_factor
JPH2	3233.3815440796	4345.381253536923	2121.3818346222797	0.4881923111829526	-1.034478521	3.6433755745396536e-05	0.0017920742492975	Down	9.80626221190498	3.4622822143660925	5.487364690563772	8.598238216511811	6.258203419988787	14.427421584391665	11.443478437001716	12.517884749228186	12.183013734189863	13.67627785327843	57158	junctophilin 2	GO:0001786,GO:0003677,GO:0005515,GO:0005546,GO:0005547,GO:0005634,GO:0005789,GO:0005886,GO:0007275,GO:0010314,GO:0014701,GO:0016021,GO:0016529,GO:0030018,GO:0030314,GO:0032266,GO:0055024,GO:0055074,GO:0060314,GO:0060316,GO:0060402,GO:0070273,GO:0070300,GO:0080025	phosphatidylserine binding|DNA binding|protein binding|phosphatidylinositol-4,5-bisphosphate binding|phosphatidylinositol-3,4,5-trisphosphate binding|nucleus|endoplasmic reticulum membrane|plasma membrane|multicellular organism development|phosphatidylinositol-5-phosphate binding|junctional sarcoplasmic reticulum membrane|integral component of membrane|sarcoplasmic reticulum|Z disc|junctional mem…
JUN	26269.46363409144	9946.28758490014	42592.639683282745	4.282295076752027	2.0983842098055354	3.1359809659770354e-09	1.5896572605716318e-06	Up	564.6238968060227	607.6542463900768	708.7270564759585	115.82737295532786	592.53696338353	98.65907102610848	88.60489264780138	147.2177353457194	91.80187785066498	133.04297554977052	3725	Jun proto-oncogene, AP-1 transcription factor subunit	GO:0000122,GO:0000228,GO:0000785,GO:0000791,GO:0000976,GO:0000978,GO:0000981,GO:0001102,GO:0001227,GO:0001228,GO:0001525,GO:0001836,GO:0003677,GO:0003700,GO:0003723,GO:0005096,GO:0005515,GO:0005634,GO:0005654,GO:0005667,GO:0005829,GO:0005886,GO:0006357,GO:0006366,GO:0007179,GO:0007265,GO:0007568,GO:0007612,GO:0007623,GO:0008134,GO:0009314,GO:0009612,GO:0019899,GO:0031625,GO:0032496,GO:0034097,GO:…	negative regulation of transcription by RNA polymerase II|nuclear chromosome|chromatin|euchromatin|transcription regulatory region sequence-specific DNA binding|RNA polymerase II cis-regulatory region sequence-specific DNA binding|DNA-binding transcription factor activity, RNA polymerase II-specific|RNA polymerase II activating transcription factor binding|DNA-binding transcription repressor acti…	hsa01522,hsa04010,hsa04012,hsa04024,hsa04137,hsa04210,hsa04310,hsa04380,hsa04510,hsa04530,hsa04620,hsa04621,hsa04625,hsa04657,hsa04658,hsa04659,hsa04660,hsa04662,hsa04668,hsa04722,hsa04912,hsa04915,hsa04921,hsa04926,hsa04932,hsa04933,hsa05030,hsa05031,hsa05120,hsa05130,hsa05131,hsa05132,hsa05133,hsa05135,hsa05140,hsa05142,hsa05161,hsa05162,hsa05166,hsa05167,hsa05169,hsa05170,hsa05171,hsa05200,hsa…	Endocrine resistance|MAPK signaling pathway|ErbB signaling pathway|cAMP signaling pathway|Mitophagy - animal|Apoptosis|Wnt signaling pathway|Osteoclast differentiation|Focal adhesion|Tight junction|Toll-like receptor signaling pathway|NOD-like receptor signaling pathway|C-type lectin receptor signaling pathway|IL-17 signaling pathway|Th1 and Th2 cell differentiation|Th17 cell differentiation|T ce…	TF_bZIP
JUNB	32085.82045387477	8118.131220332502	56053.50968741705	6.904716955616586	2.7875822754394672	8.582702048725399e-14	1.1964286655923207e-10	Up	1209.6558373187097	1550.9277478977372	1308.170123303366	301.6819006443521	1678.3492396625918	146.36646239635115	165.06552624097148	266.7074476157676	166.83355040461072	77.4465129717652	3726	JunB proto-oncogene, AP-1 transcription factor subunit	GO:0000785,GO:0000978,GO:0000981,GO:0001228,GO:0001570,GO:0001649,GO:0001829,GO:0003677,GO:0005515,GO:0005654,GO:0005667,GO:0006357,GO:0008134,GO:0019221,GO:0030316,GO:0033687,GO:0035976,GO:0042127,GO:0045597,GO:0045944,GO:0046697,GO:0051726,GO:0060136,GO:0060716,GO:0071277,GO:1990837	chromatin|RNA polymerase II cis-regulatory region sequence-specific DNA binding|DNA-binding transcription factor activity, RNA polymerase II-specific|DNA-binding transcription activator activity, RNA polymerase II-specific|vasculogenesis|osteoblast differentiation|trophectodermal cell differentiation|DNA binding|protein binding|nucleoplasm|transcription regulator complex|regulation of transcripti…	hsa04380,hsa04668,hsa04935	Osteoclast differentiation|TNF signaling pathway|Growth hormone synthesis, secretion and action	TF_bZIP
KCNAB3	203.02793310991817	127.5187754207898	278.53709079904667	2.1840436401555383	1.1270016835503327	4.195323660800491e-05	0.0019548572199963	Up	2.58973341160587	1.9028940492094144	5.458987776471827	2.745327443416714	3.633958661899418	1.0093011903271574	1.4695366871504596	1.5205375474565774	1.5715250367917164	1.2968764298866804	9196	potassium voltage-gated channel subfamily A regulatory beta subunit 3	GO:0004033,GO:0005249,GO:0005515,GO:0005737,GO:0005886,GO:0006813,GO:0008076,GO:0015459,GO:0044325,GO:0055114,GO:0071805,GO:1901379	aldo-keto reductase (NADP) activity|voltage-gated potassium channel activity|protein binding|cytoplasm|plasma membrane|potassium ion transport|voltage-gated potassium channel complex|potassium channel regulator activity|ion channel binding|oxidation-reduction process|potassium ion transmembrane transport|regulation of potassium ion transmembrane transport
KCNH2	426.5074432879509	603.0228616866514	249.9920248892509	0.4145842759695322	-1.270262695	0.000720162293645	0.0127345400085562	Down	3.2463437094677547	0.5829231672468396	1.2574173215675497	1.5222400624565608	1.3050031718011157	2.459872552307946	2.9924731244183933	4.973154809352452	3.203249503376252	4.177194161236221	3757	potassium voltage-gated channel subfamily H member 2	GO:0003064,GO:0005242,GO:0005249,GO:0005251,GO:0005515,GO:0005886,GO:0005887,GO:0008076,GO:0009986,GO:0031625,GO:0035690,GO:0042391,GO:0042802,GO:0042803,GO:0048471,GO:0055075,GO:0055131,GO:0060048,GO:0060306,GO:0060307,GO:0061337,GO:0071805,GO:0086005,GO:0086008,GO:0086009,GO:0086010,GO:0086011,GO:0086013,GO:0086091,GO:0097110,GO:0097623,GO:0098915,GO:1901379,GO:1901380,GO:1901381,GO:1902282,GO:…	regulation of heart rate by hormone|inward rectifier potassium channel activity|voltage-gated potassium channel activity|delayed rectifier potassium channel activity|protein binding|plasma membrane|integral component of plasma membrane|voltage-gated potassium channel complex|cell surface|ubiquitin protein ligase binding|cellular response to drug|regulation of membrane potential|identical protein …
KCNH8	74.79201197969986	42.72654918561746	106.85747477378234	2.5057632677844266	1.3252501223508866	0.0003022147514477	0.0074235658769716	Up	0.8080508047027917	0.5501557221513254	1.3436403912990948	1.12836122636881	1.1280728930647643	0.4688481443243638	0.2163406334020865	0.5374452511630353	0.1999462644846081	0.3972533208565013	131096	potassium voltage-gated channel subfamily H member 8	GO:0005249,GO:0005886,GO:0005887,GO:0034765,GO:0042391,GO:0071805	voltage-gated potassium channel activity|plasma membrane|integral component of plasma membrane|regulation of ion transmembrane transport|regulation of membrane potential|potassium ion transmembrane transport
KCNJ5	74.31235555678508	104.0656000204424	44.55911109312783	0.4280297643590054	-1.224216973	0.0006751178935191	0.0122171071429002	Down	0.3002924465255998	0.3955172730414228	0.1971044612959692	0.2083200156139351	0.3130244397899849	0.3088729448502633	1.01753389035814	0.5646170155031071	0.6520278724366666	0.5818562374124746	3762	potassium inwardly rectifying channel subfamily J member 5	GO:0005242,GO:0005515,GO:0005886,GO:0006813,GO:0008076,GO:0009897,GO:0015467,GO:0030315,GO:0034765,GO:0086089,GO:0086091,GO:0098914,GO:0098915,GO:0099625,GO:1902282,GO:1990573	inward rectifier potassium channel activity|protein binding|plasma membrane|potassium ion transport|voltage-gated potassium channel complex|external side of plasma membrane|G-protein activated inward rectifier potassium channel activity|T-tubule|regulation of ion transmembrane transport|voltage-gated potassium channel activity involved in atrial cardiac muscle cell action potential repolarization…	hsa04713,hsa04723,hsa04726,hsa04728,hsa04915,hsa04921,hsa04925,hsa04929,hsa05032	Circadian entrainment|Retrograde endocannabinoid signaling|Serotonergic synapse|Dopaminergic synapse|Estrogen signaling pathway|Oxytocin signaling pathway|Aldosterone synthesis and secretion|GnRH secretion|Morphine addiction
KCNT2	145.59637660721532	94.48018862651384	196.7125645879169	2.079442107814886	1.0561965205548494	0.0060833354699315	0.0471818880125667	Up	0.3453539765436444	0.32548703263657	0.8916649876965138	0.7361746368673743	0.4346004471917282	0.3787340686459684	0.4146972579241337	0.1750482667641503	0.1383183732960272	0.1281226518569369	343450	potassium sodium-activated channel subfamily T member 2	GO:0005228,GO:0005524,GO:0005886,GO:0015271,GO:0016021,GO:0070089,GO:0097623	intracellular sodium activated potassium channel activity|ATP binding|plasma membrane|outward rectifier potassium channel activity|integral component of membrane|chloride-activated potassium channel activity|potassium ion export across plasma membrane
KIF14	33.149968311513426	14.106263088476204	52.193673534550655	3.696379623203377	1.8861129311014244	0.0004239189086717	0.0091856418448978	Up	0.1070333112343718	0.354900385460091	0.2901398632809199	0.2978772054249885	0.2542475055222433	0.1154807626379689	0.0586149263914481	0.0582457642671408	0.0910107521476242	0.0087862099103327	9928	kinesin family member 14	GO:0001558,GO:0003777,GO:0005515,GO:0005524,GO:0005634,GO:0005829,GO:0005871,GO:0005874,GO:0005886,GO:0007018,GO:0007019,GO:0007080,GO:0008017,GO:0008284,GO:0008574,GO:0010389,GO:0015631,GO:0016020,GO:0016887,GO:0019901,GO:0021685,GO:0021693,GO:0021695,GO:0021766,GO:0021772,GO:0021846,GO:0021987,GO:0030155,GO:0030165,GO:0030334,GO:0030496,GO:0031146,GO:0031641,GO:0032147,GO:0032467,GO:0032487,GO:…	regulation of cell growth|microtubule motor activity|protein binding|ATP binding|nucleus|cytosol|kinesin complex|microtubule|plasma membrane|microtubule-based movement|microtubule depolymerization|mitotic metaphase plate congression|microtubule binding|positive regulation of cell population proliferation|ATP-dependent microtubule motor activity, plus-end-directed|regulation of G2/M transition of …
KIF15	50.62456797583985	26.68639150542741	74.5627444462523	2.788486277752267	1.479482171438488	0.0002760834942133	0.0070581247816116	Up	0.4145887537245237	0.7711131097436165	0.6301858373377048	0.3437648537409366	0.6146371636700978	0.3038566127307665	0.2378538392993074	0.1473635441009832	0.1878961094661486	0.0656777037102518	56992	kinesin family member 15	GO:0000278,GO:0003774,GO:0003777,GO:0005515,GO:0005524,GO:0005813,GO:0005819,GO:0005829,GO:0005871,GO:0005873,GO:0005874,GO:0006890,GO:0007018,GO:0008017,GO:0016020,GO:0016887,GO:0019886	mitotic cell cycle|motor activity|microtubule motor activity|protein binding|ATP binding|centrosome|spindle|cytosol|kinesin complex|plus-end kinesin complex|microtubule|retrograde vesicle-mediated transport, Golgi to endoplasmic reticulum|microtubule-based movement|microtubule binding|membrane|ATPase activity|antigen processing and presentation of exogenous peptide antigen via MHC class II
KIF26B	110.16438643888232	147.40708767205783	72.92168520570691	0.4949278879039375	-1.014709758	0.0005081080411995	0.0101791991774685	Down	0.1963841465010902	0.1633271086054488	0.2433919326589441	0.23234699600672	0.2310163710133033	0.4593879619348545	0.308611274331138	0.5713977737670535	0.2256443533469041	0.4291895159848195	55083	kinesin family member 26B	GO:0003777,GO:0005524,GO:0005737,GO:0005871,GO:0005874,GO:0007018,GO:0008017,GO:0016887,GO:0022409,GO:0030010,GO:0072092	microtubule motor activity|ATP binding|cytoplasm|kinesin complex|microtubule|microtubule-based movement|microtubule binding|ATPase activity|positive regulation of cell-cell adhesion|establishment of cell polarity|ureteric bud invasion
KIRREL3	194.94496723648825	261.03360268954515	128.8563317834315	0.4939456239249399	-1.017575864	6.108393768746004e-05	0.0024741213308373	Down	1.4241361907078427	0.8706730196877039	1.2270253206297903	1.0751887722153075	0.7600730304096966	1.6303065895573767	1.5757230948311045	2.1284160732088653	2.413986496173082	2.3000279341376024	84623	kirre like nephrin family adhesion molecule 3	GO:0001764,GO:0002121,GO:0005515,GO:0005576,GO:0005886,GO:0005887,GO:0005911,GO:0007156,GO:0007416,GO:0008021,GO:0016021,GO:0021740,GO:0021766,GO:0030097,GO:0030424,GO:0030425,GO:0043198,GO:0048812,GO:0050839,GO:0072102,GO:0098609	neuron migration|inter-male aggressive behavior|protein binding|extracellular region|plasma membrane|integral component of plasma membrane|cell-cell junction|homophilic cell adhesion via plasma membrane adhesion molecules|synapse assembly|synaptic vesicle|integral component of membrane|principal sensory nucleus of trigeminal nerve development|hippocampus development|hemopoiesis|axon|dendrite|dend…
KIT	423.1903746351139	640.0677429760493	206.3130062941787	0.3222851653170297	-1.633590312	4.1875035446871077e-11	4.378034955970372e-08	Down	2.228795708597036	1.1351654835933302	1.923267359621032	1.3668831542213058	1.2893233116726572	3.596001723021065	6.602929247948433	4.854017160472688	3.3872484943589662	4.664208609184372	3815	KIT proto-oncogene, receptor tyrosine kinase	GO:0000165,GO:0000187,GO:0001541,GO:0001650,GO:0001669,GO:0002020,GO:0002244,GO:0002318,GO:0002320,GO:0002327,GO:0002371,GO:0002551,GO:0004713,GO:0004714,GO:0005020,GO:0005515,GO:0005524,GO:0005615,GO:0005886,GO:0005887,GO:0005911,GO:0006357,GO:0006687,GO:0006954,GO:0007165,GO:0007169,GO:0007275,GO:0007283,GO:0007286,GO:0008284,GO:0008354,GO:0008360,GO:0008542,GO:0008584,GO:0009897,GO:0009898,GO:…	MAPK cascade|activation of MAPK activity|ovarian follicle development|fibrillar center|acrosomal vesicle|protease binding|hematopoietic progenitor cell differentiation|myeloid progenitor cell differentiation|lymphoid progenitor cell differentiation|immature B cell differentiation|dendritic cell cytokine production|mast cell chemotaxis|protein tyrosine kinase activity|transmembrane receptor protei…	hsa04010,hsa04014,hsa04015,hsa04072,hsa04151,hsa04640,hsa04916,hsa05200,hsa05221,hsa05224,hsa05230	MAPK signaling pathway|Ras signaling pathway|Rap1 signaling pathway|Phospholipase D signaling pathway|PI3K-Akt signaling pathway|Hematopoietic cell lineage|Melanogenesis|Pathways in cancer|Acute myeloid leukemia|Breast cancer|Central carbon metabolism in cancer
KLF2	11308.724631214594	7443.826343760716	15173.622918668483	2.038447839584019	1.02747104118445	0.0003109107125435	0.007516802884243	Up	335.95171310822104	160.16303019262062	229.09834961522384	100.38395850266971	235.0044030575057	98.82503612566975	67.67272006632744	101.61699026920022	102.92382293276164	112.30899911034624	10365	Kruppel like factor 2	GO:0000122,GO:0000785,GO:0000902,GO:0000978,GO:0000981,GO:0001701,GO:0003677,GO:0003700,GO:0005515,GO:0005634,GO:0006357,GO:0032715,GO:0035264,GO:0036003,GO:0040029,GO:0042311,GO:0043249,GO:0045429,GO:0045893,GO:0045944,GO:0046872,GO:0048386,GO:0051247,GO:0060509,GO:0070301,GO:0071347,GO:0071356,GO:0071409,GO:0071498,GO:0071499,GO:0097533,GO:1901653,GO:1903671,GO:1990837	negative regulation of transcription by RNA polymerase II|chromatin|cell morphogenesis|RNA polymerase II cis-regulatory region sequence-specific DNA binding|DNA-binding transcription factor activity, RNA polymerase II-specific|in utero embryonic development|DNA binding|DNA-binding transcription factor activity|protein binding|nucleus|regulation of transcription by RNA polymerase II|negative regul…	hsa04068,hsa04371,hsa05418	FoxO signaling pathway|Apelin signaling pathway|Fluid shear stress and atherosclerosis
KLF4	15507.900223203103	7076.389611582726	23939.41083482349	3.382990624860153	1.7582991790572615	1.1612736442827357e-06	0.0001632418951391	Up	237.3090382815733	483.4038509641963	434.9323948747199	65.53558611015896	339.48780206725564	91.86657511690832	100.63600185053176	93.99681203170648	76.33303653332777	69.3389870766959	9314	Kruppel like factor 4	GO:0000122,GO:0000785,GO:0000791,GO:0000976,GO:0000978,GO:0000981,GO:0000987,GO:0001010,GO:0001085,GO:0001221,GO:0001228,GO:0003700,GO:0005515,GO:0005654,GO:0005667,GO:0005737,GO:0006351,GO:0006357,GO:0007500,GO:0008013,GO:0008270,GO:0008285,GO:0009913,GO:0010628,GO:0010629,GO:0014067,GO:0014740,GO:0016525,GO:0019827,GO:0031077,GO:0032088,GO:0032270,GO:0032717,GO:0034115,GO:0035014,GO:0035019,GO:…	negative regulation of transcription by RNA polymerase II|chromatin|euchromatin|transcription regulatory region sequence-specific DNA binding|RNA polymerase II cis-regulatory region sequence-specific DNA binding|DNA-binding transcription factor activity, RNA polymerase II-specific|cis-regulatory region sequence-specific DNA binding|RNA polymerase II sequence-specific DNA-binding transcription fac…	hsa04550	Signaling pathways regulating pluripotency of stem cells	zf-C2H2
KLHDC1	208.3770341860761	131.86621849816757	284.88784987398463	2.1585703762927024	1.110076130035102	0.0003562396740752	0.0082082331514199	Up	0.9336234383415442	1.4539368068978915	1.3397163359182296	2.2592393884227246	1.6854355453305196	1.0208900218107997	0.920801077932467	0.5892997948563019	0.495261692453377	0.331531716681644	122773	kelch domain containing 1	GO:0005829	cytosol
KPNA5	71.54175343451693	40.716141024031096	102.3673658450028	2.506201119636605	1.325502193853619	0.0036355084464722	0.033911312340138	Up	0.3209780166229298	0.6371301196926615	0.8476416761117113	0.7106679300012785	0.9468585906459144	0.2612172504495728	0.5355335977112328	0.2714666217582338	0.1808914464178088	0.059149967157946	3841	karyopherin subunit alpha 5	GO:0005515,GO:0005634,GO:0005654,GO:0005829,GO:0006607,GO:0008139,GO:0019054,GO:0061608	protein binding|nucleus|nucleoplasm|cytosol|NLS-bearing protein import into nucleus|nuclear localization sequence binding|modulation by virus of host cellular process|nuclear import signal receptor activity	hsa05164	Influenza A
KRCC1	429.9785760754978	261.22578068272577	598.7313714682701	2.290676902972153	1.1957739827142568	1.3410235711646768e-07	3.451175738221955e-05	Up	6.4297829148793575	11.624328358607498	11.465451502935071	14.613054391047626	11.753808085079363	5.087312530077992	6.142844285823762	3.613029561924797	4.578852063604919	3.4277933596844767	51315	lysine rich coiled-coil 1	GO:0005515	protein binding
KRT7	663.7794754952632	1096.3311026470888	231.2278483434383	0.2109102386581797	-2.245298962	0.0010536438706667	0.0161424616185267	Down	0.8422992709915378	2.3306191078802616	7.761886591199858	1.996707897404359	4.682728639821216	25.17749733831468	2.6494650812134446	9.442083741087044	16.765656395627218	20.902683611843774	3855	keratin 7	GO:0005515,GO:0005634,GO:0005737,GO:0005829,GO:0005882,GO:0016032,GO:0031424,GO:0045095,GO:0070062,GO:0070268	protein binding|nucleus|cytoplasm|cytosol|intermediate filament|viral process|keratinization|keratin filament|extracellular exosome|cornification
KRT77	876.4691939218536	1458.7638557086457	294.17453213506246	0.2016802844513696	-2.309858037	0.0002015302285367	0.0057268878597041	Down	4.95685859777908	4.488030841152148	2.528026036736449	0.6601420494787557	2.2964545301537016	20.07831300436952	4.074958528505467	9.751442380656476	11.290136611557648	23.735085756376822	374454	keratin 77	GO:0003674,GO:0005515,GO:0005829,GO:0005856,GO:0008150,GO:0031424,GO:0045095,GO:0070062,GO:0070268	molecular_function|protein binding|cytosol|cytoskeleton|biological_process|keratinization|keratin filament|extracellular exosome|cornification
KRT8	785.6849480486536	1193.5852155009975	377.78468059631	0.3165315864122245	-1.659578623	0.0001037550713396	0.0035766453337819	Down	2.41311465328402	11.4325244169544	7.24802224497996	2.947416558941992	13.675270084260235	26.81001385403087	9.562606562719107	26.64967737391952	20.750451489658328	25.866601976019567	3856	keratin 8	GO:0005515,GO:0005634,GO:0005654,GO:0005737,GO:0005829,GO:0005882,GO:0005911,GO:0016010,GO:0016032,GO:0016327,GO:0016363,GO:0030018,GO:0031424,GO:0033209,GO:0042383,GO:0043034,GO:0044877,GO:0045095,GO:0045111,GO:0045214,GO:0051599,GO:0051707,GO:0060706,GO:0070062,GO:0070268,GO:0097110,GO:0097191,GO:0097284	protein binding|nucleus|nucleoplasm|cytoplasm|cytosol|intermediate filament|cell-cell junction|dystrophin-associated glycoprotein complex|viral process|apicolateral plasma membrane|nuclear matrix|Z disc|keratinization|tumor necrosis factor-mediated signaling pathway|sarcolemma|costamere|protein-containing complex binding|keratin filament|intermediate filament cytoskeleton|sarcomere organization|r…
KTN1	849.5215170061227	504.9639667337104	1194.0790672785354	2.3639789235340603	1.2412171729738044	3.656367295892072e-05	0.0017920742492975	Up	1.7579125449982014	5.4138264431914696	4.828378743696146	4.583704193090519	4.29106552406308	2.0209446065572254	2.735912735803328	1.3840561428527274	1.1267479865110694	1.0684673730015877	3895	kinectin 1	GO:0003723,GO:0005515,GO:0005783,GO:0005788,GO:0005789,GO:0005887,GO:0007018,GO:0015031,GO:0016020,GO:0016021,GO:0019894,GO:0030176,GO:0043687,GO:0044267,GO:0045296	RNA binding|protein binding|endoplasmic reticulum|endoplasmic reticulum lumen|endoplasmic reticulum membrane|integral component of plasma membrane|microtubule-based movement|protein transport|membrane|integral component of membrane|kinesin binding|integral component of endoplasmic reticulum membrane|post-translational protein modification|cellular protein metabolic process|cadherin binding
LARP7	316.88788519984007	154.97878614357856	478.79698425610167	3.0870980521471454	1.6262513064385904	7.768495734854553e-06	0.0006188161745364	Up	2.315055308753444	7.207757533522263	6.995723187724471	7.601170415494707	5.294136069153783	2.3113364219298496	3.1629641217228563	1.615480393524621	0.77599626301647	1.1421964478621809	51574	La ribonucleoprotein 7, transcriptional regulator	GO:0000122,GO:0000494,GO:0003723,GO:0005515,GO:0005634,GO:0005654,GO:0005829,GO:0006397,GO:0007283,GO:0008380,GO:0017070,GO:0030154,GO:0032897,GO:0034244,GO:0048024,GO:0097322,GO:0120259,GO:1904871,GO:1905382,GO:1990438,GO:1990904	negative regulation of transcription by RNA polymerase II|box C/D RNA 3'-end processing|RNA binding|protein binding|nucleus|nucleoplasm|cytosol|mRNA processing|spermatogenesis|RNA splicing|U6 snRNA binding|cell differentiation|negative regulation of viral transcription|negative regulation of transcription elongation from RNA polymerase II promoter|regulation of mRNA splicing, via spliceosome|7SK …			other
LCORL	126.41945274197212	80.55406773007778	172.2848377538664	2.1350085610918064	1.0942418548668105	0.0004121990439735	0.0090432850366794	Up	0.235670546178818	0.4034288046389225	0.4826273712385952	0.6100823849079863	0.3589950313861727	0.2170453054976157	0.2879901013053508	0.1432431818481596	0.1658477286536792	0.1064022009121678	254251	ligand dependent nuclear receptor corepressor like	GO:0003677,GO:0005515,GO:0005634,GO:0006357,GO:1990226	DNA binding|protein binding|nucleus|regulation of transcription by RNA polymerase II|histone methyltransferase binding
LGI2	149.98508195821267	200.6583399189177	99.31182399750782	0.4951363766269925	-1.01410215	0.0014085606987942	0.0194698206335762	Down	0.687820623014324	0.3388425975277984	0.3970240504654468	0.4701610881139882	0.3625266140826406	0.576722287377555	0.7802511513091127	1.2997692868490849	0.5967918173614707	0.9921215387274076	55203	leucine rich repeat LGI family member 2	GO:0005576,GO:1904862	extracellular region|inhibitory synapse assembly
LGI3	368.7449737140873	557.9305484315316	179.55939899664327	0.3218601207959841	-1.63549426	7.913062129306174e-06	0.0006273445653982	Down	3.187167455048085	2.124680527934555	3.0892759883466625	0.8847261138279072	1.659075675941296	4.012086031125993	7.42704107732726	11.30085885982409	4.98704850069113	4.139044958882274	203190	leucine rich repeat LGI family member 3	GO:0003824,GO:0005576,GO:0006887,GO:0008021,GO:0017157,GO:0043005	catalytic activity|extracellular region|exocytosis|synaptic vesicle|regulation of exocytosis|neuron projection
LIG4	109.91966362599848	66.46899261967303	153.37033463232402	2.305684936159586	1.2051953871898402	0.0001655473931677	0.0049628616360386	Up	0.7970519796977686	1.3886147823533892	2.1879302813904777	1.091363378154511	1.4803056706186326	0.7401310317432147	0.7236030577932722	0.6130325860987286	0.3042895149911966	0.4270849926620057	3981	DNA ligase 4	GO:0000012,GO:0000781,GO:0000793,GO:0001701,GO:0002328,GO:0003677,GO:0003909,GO:0003910,GO:0005515,GO:0005524,GO:0005634,GO:0005654,GO:0005958,GO:0006260,GO:0006266,GO:0006297,GO:0006302,GO:0006303,GO:0007049,GO:0007417,GO:0008022,GO:0008283,GO:0010165,GO:0010332,GO:0016874,GO:0032807,GO:0033077,GO:0033151,GO:0033152,GO:0033153,GO:0035019,GO:0036464,GO:0043524,GO:0045190,GO:0046872,GO:0048146,GO:…	single strand break repair|chromosome, telomeric region|condensed chromosome|in utero embryonic development|pro-B cell differentiation|DNA binding|DNA ligase activity|DNA ligase (ATP) activity|protein binding|ATP binding|nucleus|nucleoplasm|DNA-dependent protein kinase-DNA ligase 4 complex|DNA replication|DNA ligation|nucleotide-excision repair, DNA gap filling|double-strand break repair|double-s…	hsa03450	Non-homologous end-joining
LMX1B	31.777828416832826	60.45407730544635	3.10157952821934	0.0512856928940338	-4.285299775	2.3249971902811576e-08	8.175233218797209e-06	Down	0.0184490590656722	0	0.0345985758752376	0.0462399271662847	0	0.5488506393433802	0.1111363601966608	0.1529119569007276	0.3451204106237045	0.5886188020933384	4010	LIM homeobox transcription factor 1 beta	GO:0000785,GO:0000977,GO:0000981,GO:0001701,GO:0003700,GO:0005515,GO:0005634,GO:0006355,GO:0006357,GO:0007275,GO:0009953,GO:0030182,GO:0045944,GO:0046872,GO:0071542,GO:1990837	chromatin|RNA polymerase II transcription regulatory region sequence-specific DNA binding|DNA-binding transcription factor activity, RNA polymerase II-specific|in utero embryonic development|DNA-binding transcription factor activity|protein binding|nucleus|regulation of transcription, DNA-templated|regulation of transcription by RNA polymerase II|multicellular organism development|dorsal/ventral …
LOC102723728	29.210685116274284	50.80926801183078	7.61210222071782	0.1500152801370642	-2.736818638	0.0038471483615023	0.0352824001048303	Down	0.2726229631440503	0.1446338431866057	0.2509848516950778	0.1863519422185122	0.1102280951333912	0.2588426206141811	0.2559380770558042	0.1597689953267692	0.0883093866664114	4.901050328099145	102723728
LOC102724788	483.1902470598606	321.8579179704258	644.5225761492958	2.002423291351468	1.0017469770626908	0.0030216358681874	0.0307456963522137	Up	6.756752282241268	4.769709191889726	15.230557029765803	3.050891791617558	7.327734267487445	3.823848556265648	3.37993131040472	4.005267133778278	3.7062021235912384	2.1940176547642	102724788	proline dehydrogenase 1, mitochondrial			hsa00330	Arginine and proline metabolism
LOXHD1	24.27192316313444	12.229081029286014	36.31476529698288	2.985075883915248	1.5777676068524529	0.0036953321080431	0.0341899975129124	Up	0.2535445378367867	0.0939450449242865	0.1358533074988787	0.1210424973694362	0.1387196440133136	0.0191054410589228	0.0277068787602975	0.0444753803697528	0.0430201662081353	0.0944848887642314	125336	lipoxygenase homology PLAT domains 1	GO:0004096,GO:0007605,GO:0020037,GO:0032420,GO:0055114,GO:0098869	catalase activity|sensory perception of sound|heme binding|stereocilium|oxidation-reduction process|cellular oxidant detoxification
LPAR4	20.692009597064963	7.448814058009484	33.93520513612045	4.565558067396402	2.1907912176808217	0.0005016826349012	0.0101232172697562	Up	0.0878190674330874	0.1248383433755759	0.34205286668065	0.4571430829802477	0.180268262444446	0.0128277007088825	0.0406937222511607	0.0373268579967203	0.0782286704915962	0.0670985990288654	2846	lysophosphatidic acid receptor 4	GO:0004930,GO:0005886,GO:0005887,GO:0007186,GO:0016604,GO:0035025,GO:0035727,GO:0043231,GO:0051482,GO:0070915	G protein-coupled receptor activity|plasma membrane|integral component of plasma membrane|G protein-coupled receptor signaling pathway|nuclear body|positive regulation of Rho protein signal transduction|lysophosphatidic acid binding|intracellular membrane-bounded organelle|positive regulation of cytosolic calcium ion concentration involved in phospholipase C-activating G protein-coupled signaling…	hsa04015,hsa04072,hsa04080,hsa04151,hsa04810,hsa05130,hsa05200	Rap1 signaling pathway|Phospholipase D signaling pathway|Neuroactive ligand-receptor interaction|PI3K-Akt signaling pathway|Regulation of actin cytoskeleton|Pathogenic Escherichia coli infection|Pathways in cancer
LRRC15	58.28648939429112	98.70908125370168	17.863897534880653	0.1811008723005172	-2.4651346	0.0005284347735735	0.010411845574015	Down	0.3387940715320256	0.031684830640829	0.1539525920327897	0.0629855756201674	0	0.4515737338382648	0.4205112604034506	0.7920108027010404	0.4236746185078133	0.9354161882710994	131578	leucine rich repeat containing 15	GO:0001968,GO:0005518,GO:0005615,GO:0016021,GO:0030335,GO:0031012,GO:0043236,GO:0046813,GO:0062023,GO:0070062,GO:1903077	fibronectin binding|collagen binding|extracellular space|integral component of membrane|positive regulation of cell migration|extracellular matrix|laminin binding|receptor-mediated virion attachment to host cell|collagen-containing extracellular matrix|extracellular exosome|negative regulation of protein localization to plasma membrane
LRRC26	105.764855334845	204.6420786717099	6.887631997980202	0.0336231122462065	-4.894402919	2.0892676272976352e-05	0.0012571679449436	Down	0.1599986636092422	0.0311239907932577	0.5040918067221976	0.0343726080353417	0.426962919362838	7.291736174667029	0.027537864508141	3.0942853809564106	7.268815738109678	12.655979424586873	389816	leucine rich repeat containing 26	GO:0005249,GO:0005515,GO:0005737,GO:0005856,GO:0005887,GO:0008076,GO:0015459,GO:0044325,GO:0070062,GO:0071805,GO:0099104,GO:1903818	voltage-gated potassium channel activity|protein binding|cytoplasm|cytoskeleton|integral component of plasma membrane|voltage-gated potassium channel complex|potassium channel regulator activity|ion channel binding|extracellular exosome|potassium ion transmembrane transport|potassium channel activator activity|positive regulation of voltage-gated potassium channel activity
LRRC39	46.20678148660293	26.978780140223456	65.43478283298239	2.421091985877628	1.275657893483251	0.0011756898501882	0.0174197872577043	Up	0.6618420613808125	1.4240072863870123	1.9859044471890703	0.9048067863237872	1.8062921950182893	0.7235980286343371	0.6385957973264249	0.44327820787396	0.5181023360551813	0.2897581802258824	127495	leucine rich repeat containing 39	GO:0004722,GO:0005515,GO:0005737,GO:0006470,GO:0007165,GO:0031430,GO:0043231	protein serine/threonine phosphatase activity|protein binding|cytoplasm|protein dephosphorylation|signal transduction|M band|intracellular membrane-bounded organelle
LRRC49	160.84612240287802	85.58980009472207	236.10244471103405	2.757306842881548	1.4632598245012007	1.1993581498418574e-06	0.0001671905260879	Up	1.2387679782987489	1.9669186726842585	2.5018349520818424	3.832658678068805	3.3551468324725486	0.9147846221044196	1.0569294663600803	0.9653038067403076	0.5941851404580528	0.8126402576070197	54839	leucine rich repeat containing 49	GO:0005737,GO:0005874,GO:0036158	cytoplasm|microtubule|outer dynein arm assembly
LRRCC1	79.5093720797164	27.25564188707205	131.76310227236078	4.819695698480752	2.2689420617765017	1.8528329146306845e-05	0.0011608310485371	Up	0.2708237685349491	1.834128627270193	2.16700290586337	1.5622738013055724	1.0037558390776598	0.3904633031307471	0.5265465308817461	0.1108482840275951	0.2055076425644392	0.108687489562301	85444	leucine rich repeat and coiled-coil centrosomal protein 1	GO:0005737,GO:0005813,GO:0005814,GO:0007049,GO:0051301	cytoplasm|centrosome|centriole|cell cycle|cell division
LUC7L3	2096.5883181506288	1205.8607120827328	2987.315924218525	2.4770178992999576	1.308604293751003	2.1919102740943475e-06	0.0002777748110988	Up	13.499890528773108	31.19767051180775	40.14571408810638	39.37109698544096	39.29336472461319	14.9705275316541	18.20141968444911	11.232097326077197	9.543091828589237	7.893871746883985	51747	LUC7 like 3 pre-mRNA splicing factor	GO:0003677,GO:0003723,GO:0003729,GO:0005515,GO:0005634,GO:0005654,GO:0005685,GO:0006376,GO:0008380,GO:0016607,GO:0071004	DNA binding|RNA binding|mRNA binding|protein binding|nucleus|nucleoplasm|U1 snRNP|mRNA splice site selection|RNA splicing|nuclear speck|U2-type prespliceosome
MAMDC4	398.6944284462802	245.37966738050943	552.0091895120512	2.250072579544958	1.1699715385359877	9.018208194703038e-06	0.0006920764273202	Up	3.678534882165218	7.493069076069712	7.852540152777171	3.5787571712493467	7.222006446549324	3.3528912385877243	2.1616662557706783	2.381039811365364	2.3499449265928645	2.087876537018812	158056	MAM domain containing 4	GO:0015031,GO:0016021	protein transport|integral component of membrane
MAP10	30.557077031156933	16.48772058974524	44.62643347256861	2.7034982001533834	1.4348273959499096	0.0022751851688751	0.0258333703677594	Up	0.2228355335353531	0.6252033374343474	0.4243253963920821	0.3774514416712133	0.3049464891505958	0.244121317987717	0.1770134418626984	0.1105003995148811	0.0610770724795162	0.0928683312454132	54627	microtubule associated protein 10	GO:0005813,GO:0005881,GO:0008017,GO:0030496,GO:0031122,GO:0032467,GO:0032886,GO:0051256,GO:0051301,GO:0097431,GO:1990023	centrosome|cytoplasmic microtubule|microtubule binding|midbody|cytoplasmic microtubule organization|positive regulation of cytokinesis|regulation of microtubule-based process|mitotic spindle midzone assembly|cell division|mitotic spindle pole|mitotic spindle midzone
MAP3K8	1023.1930897443644	654.7850356917554	1391.6011437969737	2.125357313819165	1.08770540668101	4.2845145759309496e-05	0.0019861574065889	Up	10.660797054219383	16.03868792736802	18.28145772541203	7.127961789858094	9.808922615682652	5.6910079814127	5.859915555923518	7.597015727787875	4.002622950655098	4.065186265293194	1326	mitogen-activated protein kinase kinase kinase 8	GO:0000186,GO:0000287,GO:0004674,GO:0004709,GO:0005515,GO:0005524,GO:0005829,GO:0006468,GO:0007049,GO:0031295,GO:0051403,GO:0070498	activation of MAPKK activity|magnesium ion binding|protein serine/threonine kinase activity|MAP kinase kinase kinase activity|protein binding|ATP binding|cytosol|protein phosphorylation|cell cycle|T cell costimulation|stress-activated MAPK cascade|interleukin-1-mediated signaling pathway	hsa04010,hsa04620,hsa04660,hsa04668	MAPK signaling pathway|Toll-like receptor signaling pathway|T cell receptor signaling pathway|TNF signaling pathway
MASP2	26.25330837602595	15.461119420070968	37.04549733198096	2.38760004010815	1.2555611831354974	0.0061658110943538	0.0475088383170664	Up	0.3887485207440636	0.3501014595185019	0.7776451626270021	0.6186301915106546	0.6243558060686383	0.2187249481496696	0.3593245506214862	0.0928170456662027	0.1410830366997535	0.2600221109302787	10747	MBL associated serine protease 2	GO:0001855,GO:0001867,GO:0004252,GO:0005509,GO:0005515,GO:0005576,GO:0005615,GO:0006508,GO:0006956,GO:0006958,GO:0008233,GO:0048306,GO:0070062	complement component C4b binding|complement activation, lectin pathway|serine-type endopeptidase activity|calcium ion binding|protein binding|extracellular region|extracellular space|proteolysis|complement activation|complement activation, classical pathway|peptidase activity|calcium-dependent protein binding|extracellular exosome	hsa04610,hsa05150,hsa05171	Complement and coagulation cascades|Staphylococcus aureus infection|Coronavirus disease - COVID-19
MB	26.736400103557248	44.28955316911373	9.183247038000824	0.207101738294039	-2.271588432	0.0004638101975317	0.0096740860153504	Down	0.1299697990841481	0.0632064471484578	0.292487759235548	0.139607446074115	0.4094517022053196	0.7404010947793201	0.2609775446051486	0.4588214876993276	1.2349469436619775	1.7603904559425896	4151	myoglobin	GO:0005344,GO:0005829,GO:0009725,GO:0015671,GO:0019825,GO:0020037,GO:0031444,GO:0042542,GO:0046872,GO:0070062	oxygen carrier activity|cytosol|response to hormone|oxygen transport|oxygen binding|heme binding|slow-twitch skeletal muscle fiber contraction|response to hydrogen peroxide|metal ion binding|extracellular exosome
MCHR1	11.131331800862863	18.74764514342042	3.515018458305317	0.1870075562319046	-2.41883153	0.0023816027951114	0.0265242686795101	Down	0.0365840915940565	0.0711657775301155	0.0411649438924104	0.0785938214935758	0.1016938868222362	0.1563068977867453	0.4407620753331399	0.2863755372500151	0.7169553089593148	0.049551731352458	2847	melanin concentrating hormone receptor 1	GO:0004930,GO:0005102,GO:0005886,GO:0005887,GO:0005929,GO:0006091,GO:0007166,GO:0007186,GO:0007193,GO:0007204,GO:0007218,GO:0007631,GO:0008022,GO:0008188,GO:0030273,GO:0042277,GO:0042562,GO:0042923,GO:0043005,GO:0051928,GO:0060170,GO:0097730	G protein-coupled receptor activity|signaling receptor binding|plasma membrane|integral component of plasma membrane|cilium|generation of precursor metabolites and energy|cell surface receptor signaling pathway|G protein-coupled receptor signaling pathway|adenylate cyclase-inhibiting G protein-coupled receptor signaling pathway|positive regulation of cytosolic calcium ion concentration|neuropepti…	hsa04080	Neuroactive ligand-receptor interaction
MELTF	458.8938359203533	658.7939214698588	258.9937503708483	0.3932756725970174	-1.346387149	8.223663144300772e-05	0.0030638181977252	Down	2.6531733590861566	2.062971990266173	2.3523836206939706	1.5678610253542582	1.4031718107454871	4.929856283997164	2.2963137443132697	3.58455193759662	3.8803593943766814	8.74550570816217	4241	melanotransferrin	GO:0001558,GO:0005506,GO:0005515,GO:0005576,GO:0005615,GO:0005769,GO:0005788,GO:0005886,GO:0006826,GO:0009986,GO:0010756,GO:0042127,GO:0043687,GO:0044267,GO:0046658,GO:0055037,GO:0055072,GO:0070062,GO:0090091,GO:1900025	regulation of cell growth|iron ion binding|protein binding|extracellular region|extracellular space|early endosome|endoplasmic reticulum lumen|plasma membrane|iron ion transport|cell surface|positive regulation of plasminogen activation|regulation of cell population proliferation|post-translational protein modification|cellular protein metabolic process|anchored component of plasma membrane|recyc…
MFSD12	1487.8703560809156	1999.405820061114	976.334892100718	0.4883244653884669	-1.034088035	2.166827786726341e-05	0.0012899179792298	Down	16.901737053012646	10.238893619338642	17.37084164871686	10.464171186783991	11.601288983361489	23.08551256630553	24.10813573810493	40.32257268709692	20.50930065137977	18.999176994876688	126321	major facilitator superfamily domain containing 12	GO:0005215,GO:0005765,GO:0005770,GO:0005887,GO:0008643,GO:0015293,GO:0048022,GO:0055085,GO:0071702	transporter activity|lysosomal membrane|late endosome|integral component of plasma membrane|carbohydrate transport|symporter activity|negative regulation of melanin biosynthetic process|transmembrane transport|organic substance transport
MICB	93.53298596182655	133.81644007693757	53.249531846715634	0.3980124331278697	-1.329114596	7.448502401474205e-05	0.0028890781473602	Down	0.8997134153654598	0.5280720410652369	0.8901877852756322	1.3163440922468042	0.6036800298328818	1.1046147046878054	1.9890531076026607	2.114280642247269	2.0174658257412954	2.5913330239151344	4277	MHC class I polypeptide-related sequence B	GO:0002250,GO:0002429,GO:0005615,GO:0005886,GO:0006955,GO:0006979,GO:0009408,GO:0009897,GO:0009986,GO:0016021,GO:0016032,GO:0019835,GO:0032526,GO:0046629,GO:0046703,GO:0050689,GO:0050776	adaptive immune response|immune response-activating cell surface receptor signaling pathway|extracellular space|plasma membrane|immune response|response to oxidative stress|response to heat|external side of plasma membrane|cell surface|integral component of membrane|viral process|cytolysis|response to retinoic acid|gamma-delta T cell activation|natural killer cell lectin-like receptor binding|neg…	hsa04650,hsa05167	Natural killer cell mediated cytotoxicity|Kaposi sarcoma-associated herpesvirus infection
MICU3	187.907696588532	112.28596099235916	263.52943218470483	2.345204681437421	1.2297138417207274	0.0010609913577912	0.0161641743471144	Up	1.1639281021107568	1.194967729419895	2.393783113268881	1.8961925272139069	2.1641268179621567	1.295416601496869	0.9960716690742626	0.5895403827225612	0.259204950124606	0.3970432894930369	286097	mitochondrial calcium uptake family member 3	GO:0005509,GO:0005743,GO:0006851,GO:0036444,GO:0051560,GO:1990246	calcium ion binding|mitochondrial inner membrane|mitochondrial calcium ion transmembrane transport|calcium import into the mitochondrion|mitochondrial calcium ion homeostasis|uniplex complex
MLANA	175.59424259932956	305.65703679874747	45.5314483999118	0.1488855981106891	-2.747723888	4.4808238493501213e-10	3.407055515996766e-07	Down	0.6813551337153374	0.5495630436201254	1.1593554752173074	0.4641187976730816	1.0532393922555574	2.0669707252426788	7.0219070410043765	10.116163753501615	2.70905544708839	2.506002186761878	2315	melan-A	GO:0005515,GO:0005789,GO:0005794,GO:0005802,GO:0005887,GO:0042470	protein binding|endoplasmic reticulum membrane|Golgi apparatus|trans-Golgi network|integral component of plasma membrane|melanosome
MMP7	64.58032954212132	126.8223689458511	2.3382901383915646	0.0183447500530511	-5.768488942	5.18164574333613e-05	0.002222527435757	Down	0	0	0.0389025274050259	0.0371371609604363	0.3459773254086267	10.340141294605743	0.0297527061575893	2.101412040410535	2.2790371964664544	5.994032489605652	4316	matrix metallopeptidase 7	GO:0004175,GO:0004222,GO:0004252,GO:0005515,GO:0005576,GO:0005615,GO:0006508,GO:0006509,GO:0007568,GO:0008201,GO:0008237,GO:0008270,GO:0009986,GO:0022617,GO:0030198,GO:0030335,GO:0030574,GO:0031012,GO:0031293,GO:0031667,GO:0044849,GO:0060135,GO:0070062,GO:0071260	endopeptidase activity|metalloendopeptidase activity|serine-type endopeptidase activity|protein binding|extracellular region|extracellular space|proteolysis|membrane protein ectodomain proteolysis|aging|heparin binding|metallopeptidase activity|zinc ion binding|cell surface|extracellular matrix disassembly|extracellular matrix organization|positive regulation of cell migration|collagen catabolic …	hsa04310,hsa05166	Wnt signaling pathway|Human T-cell leukemia virus 1 infection
MMP9	65.20680736736051	93.39244913982502	37.02116559489608	0.3962980972545077	-1.335342054	0.0044615811902198	0.03883419288131	Down	0.5134066706687319	0.5960057706142113	1.3044670255289743	0.2846334459912892	0.4787796948933878	0.8648401771805153	1.8670459944070512	1.4946881951503483	2.5965076685769706	0.5981844281418313	4318	matrix metallopeptidase 9	GO:0001501,GO:0001503,GO:0001934,GO:0004175,GO:0004222,GO:0004252,GO:0005515,GO:0005518,GO:0005576,GO:0005615,GO:0006508,GO:0007566,GO:0008233,GO:0008237,GO:0008270,GO:0019221,GO:0022617,GO:0030198,GO:0030225,GO:0030335,GO:0030574,GO:0034614,GO:0035987,GO:0042802,GO:0043065,GO:0043066,GO:0043312,GO:0043388,GO:0045742,GO:0048013,GO:0050900,GO:0051549,GO:0062023,GO:0070062,GO:0071276,GO:0071492,GO:…	skeletal system development|ossification|positive regulation of protein phosphorylation|endopeptidase activity|metalloendopeptidase activity|serine-type endopeptidase activity|protein binding|collagen binding|extracellular region|extracellular space|proteolysis|embryo implantation|peptidase activity|metallopeptidase activity|zinc ion binding|cytokine-mediated signaling pathway|extracellular matri…	hsa01522,hsa04657,hsa04668,hsa04670,hsa04915,hsa04926,hsa05161,hsa05200,hsa05202,hsa05205,hsa05206,hsa05215,hsa05219,hsa05418	Endocrine resistance|IL-17 signaling pathway|TNF signaling pathway|Leukocyte transendothelial migration|Estrogen signaling pathway|Relaxin signaling pathway|Hepatitis B|Pathways in cancer|Transcriptional misregulation in cancer|Proteoglycans in cancer|MicroRNAs in cancer|Prostate cancer|Bladder cancer|Fluid shear stress and atherosclerosis
MOSPD2	496.6693118086159	305.2407538493253	688.0978697679067	2.253413622093621	1.172112149691366	3.2077682592188764e-05	0.0016459983877366	Up	4.589158910374441	7.1711177325152375	9.366870060594415	6.152270143881602	4.212651728182373	2.5332497227507007	4.232455825117108	2.7683743112091728	1.386431994402123	2.19240781028755	158747	motile sperm domain containing 2	GO:0005515,GO:0005783,GO:0005789,GO:0005886,GO:0005887,GO:0006935,GO:0016020,GO:0035579,GO:0043312,GO:0044232,GO:0090023,GO:0090026,GO:0140284	protein binding|endoplasmic reticulum|endoplasmic reticulum membrane|plasma membrane|integral component of plasma membrane|chemotaxis|membrane|specific granule membrane|neutrophil degranulation|organelle membrane contact site|positive regulation of neutrophil chemotaxis|positive regulation of monocyte chemotaxis|endoplasmic reticulum-endosome membrane contact site
MPHOSPH10	291.5620179369713	124.54407799429372	458.5799578796489	3.67758936522089	1.8787603993168247	1.2245603558215958e-08	4.877248960043728e-06	Up	3.432548039397984	10.137546921744605	11.68763875442522	8.295933782607483	8.746426162363496	2.427307439983169	3.738570517677096	1.876916543067064	1.6243989329712756	1.1623132548293769	10199	M-phase phosphoprotein 10	GO:0000375,GO:0003723,GO:0005515,GO:0005654,GO:0005694,GO:0005730,GO:0005732,GO:0006364,GO:0006396,GO:0008380,GO:0010923,GO:0032040,GO:0034457	RNA splicing, via transesterification reactions|RNA binding|protein binding|nucleoplasm|chromosome|nucleolus|sno(s)RNA-containing ribonucleoprotein complex|rRNA processing|RNA processing|RNA splicing|negative regulation of phosphatase activity|small-subunit processome|Mpp10 complex	hsa03008	Ribosome biogenesis in eukaryotes
MRGPRX2	10.405401166925694	18.962964196000364	1.8478381378510345	0.0976032336530737	-3.356927244	0.0055513564884387	0.0445386529201932	Down	0.1265854457610299	0	0.0178044695976376	0	0	0.0150233623639612	0.2723376539087324	0.1457197789687915	0.4087604933539651	0.5572289789512617	117194	MAS related GPR family member X2	GO:0004930,GO:0005886,GO:0007186,GO:0016021,GO:0019233,GO:0030431,GO:0032467,GO:0042923,GO:0043303,GO:0045576,GO:1990595	G protein-coupled receptor activity|plasma membrane|G protein-coupled receptor signaling pathway|integral component of membrane|sensory perception of pain|sleep|positive regulation of cytokinesis|neuropeptide binding|mast cell degranulation|mast cell activation|mast cell secretagogue receptor activity
MRPL23	550.683743238538	748.4105423799467	352.9569440971296	0.4716496797030017	-1.084212407	2.591365245913941e-05	0.0014306388723976	Down	2.9446396647896624	4.369662238102514	7.176743873372677	3.3255188052099003	3.403532856524357	7.437038934856412	9.725563514687906	10.236222650350602	5.4431219996834255	8.754511887094251	6150	mitochondrial ribosomal protein L23	GO:0001650,GO:0003723,GO:0003735,GO:0005515,GO:0005739,GO:0005743,GO:0005762,GO:0006412,GO:0032543,GO:0070125,GO:0070126	fibrillar center|RNA binding|structural constituent of ribosome|protein binding|mitochondrion|mitochondrial inner membrane|mitochondrial large ribosomal subunit|translation|mitochondrial translation|mitochondrial translational elongation|mitochondrial translational termination	hsa03010	Ribosome
MS4A2	29.09172743075069	45.818613160134056	12.36484170136736	0.2696742179292884	-1.890710495	0.0007679079805784	0.0132839345389006	Down	0.0668841042294402	0.0836404405585174	0.1397666253793313	0.277111643392853	0.0424959388745921	0.2267974869096392	0.7400333507361887	0.3519731880253843	0.2553425893793558	0.5262959266022375	2206	membrane spanning 4-domains A2	GO:0005515,GO:0005886,GO:0005887,GO:0006954,GO:0006955,GO:0019863,GO:0032998,GO:0038095	protein binding|plasma membrane|integral component of plasma membrane|inflammatory response|immune response|IgE binding|Fc-epsilon receptor I complex|Fc-epsilon receptor signaling pathway	hsa04071,hsa04072,hsa04664,hsa05310	Sphingolipid signaling pathway|Phospholipase D signaling pathway|Fc epsilon RI signaling pathway|Asthma
MSC	488.3697484383763	657.4508245323913	319.2886723443618	0.4854991138264203	-1.042459433	1.6452960566140776e-05	0.001077691284794	Down	6.289714336251175	4.251527595122567	5.052018248329683	7.903380224273466	8.86280940322075	10.42245763999809	15.659415099752112	15.683091211516189	9.02092123263923	11.4660578361125	9242	musculin	GO:0000122,GO:0000785,GO:0000977,GO:0000978,GO:0000981,GO:0001227,GO:0003700,GO:0005515,GO:0005634,GO:0005654,GO:0006355,GO:0006357,GO:0007519,GO:0014707,GO:0032502,GO:0046983,GO:0060021,GO:0060539,GO:1990830,GO:1990837	negative regulation of transcription by RNA polymerase II|chromatin|RNA polymerase II transcription regulatory region sequence-specific DNA binding|RNA polymerase II cis-regulatory region sequence-specific DNA binding|DNA-binding transcription factor activity, RNA polymerase II-specific|DNA-binding transcription repressor activity, RNA polymerase II-specific|DNA-binding transcription factor activ…
MT1A	37.74906284259404	15.337219257366543	60.16090642782157	3.927599436940551	1.973647801392167	0.0007605205631024	0.0131926482582314	Up	4.8848076844336825	1.42533730564578	10.882982041556012	3.987743329191092	9.450597800366452	0.7420630500986901	0.6725914785927785	2.15930217926482	2.61081349595205	0.882170974835428	4489	metallothionein 1A	GO:0005515,GO:0005634,GO:0005737,GO:0005829,GO:0006882,GO:0008270,GO:0010038,GO:0010273,GO:0045926,GO:0046872,GO:0071276,GO:0071280,GO:0071294	protein binding|nucleus|cytoplasm|cytosol|cellular zinc ion homeostasis|zinc ion binding|response to metal ion|detoxification of copper ion|negative regulation of growth|metal ion binding|cellular response to cadmium ion|cellular response to copper ion|cellular response to zinc ion	hsa04978	Mineral absorption
MT1E	2031.1421051046648	1168.7414827620378	2893.542727447292	2.475730557283433	1.307854309373127	1.953880312096336e-05	0.001207354657595	Up	366.9496988673323	252.9078405143341	324.6300572797814	103.57796796434772	389.5264243954889	93.39926239106478	113.2640670093562	143.0510566851143	123.90999569783284	69.78016741147975	4493	metallothionein 1E	GO:0005515,GO:0005634,GO:0005737,GO:0006882,GO:0008270,GO:0010273,GO:0045926,GO:0046872,GO:0071276,GO:0071280,GO:0071294	protein binding|nucleus|cytoplasm|cellular zinc ion homeostasis|zinc ion binding|detoxification of copper ion|negative regulation of growth|metal ion binding|cellular response to cadmium ion|cellular response to copper ion|cellular response to zinc ion	hsa04978	Mineral absorption
MT1G	216.05051051340595	129.36164696824616	302.7393740585659	2.339502610787815	1.2262018386869102	0.005751403588436	0.0455537306947716	Up	28.779857176873183	19.54867496855451	28.77354276352857	9.426226657731036	60.22311977612829	8.331920124705658	11.93685827800086	12.426520712134984	21.0138647235165	4.686264349247712	4495	metallothionein 1G	GO:0005515,GO:0005634,GO:0005737,GO:0006882,GO:0008270,GO:0010273,GO:0030224,GO:0035924,GO:0042117,GO:0045926,GO:0046872,GO:0071276,GO:0071280,GO:0071294	protein binding|nucleus|cytoplasm|cellular zinc ion homeostasis|zinc ion binding|detoxification of copper ion|monocyte differentiation|cellular response to vascular endothelial growth factor stimulus|monocyte activation|negative regulation of growth|metal ion binding|cellular response to cadmium ion|cellular response to copper ion|cellular response to zinc ion	hsa04978	Mineral absorption
MT1M	426.9479641376417	186.4845685241837	667.4113597511001	3.579326042194558	1.83968796538968	1.0316677058676287e-05	0.000767010550389	Up	69.30732060726038	25.52714651920381	87.50136314818907	29.75778313491845	122.9969675255456	6.921882094199464	14.47170132394286	21.39499533650959	24.50491179768462	18.256949461116715	4499	metallothionein 1M	GO:0005515,GO:0005634,GO:0005737,GO:0006882,GO:0008270,GO:0010273,GO:0045926,GO:0046872,GO:0071276,GO:0071280,GO:0071294	protein binding|nucleus|cytoplasm|cellular zinc ion homeostasis|zinc ion binding|detoxification of copper ion|negative regulation of growth|metal ion binding|cellular response to cadmium ion|cellular response to copper ion|cellular response to zinc ion	hsa04978	Mineral absorption
MT2A	3509.9688603497743	2056.236532344644	4963.701188354908	2.41399096009271	1.2714202735022813	1.088063063647572e-06	0.0001555651190486	Up	528.31351244208	353.11114469384	522.7088132677527	290.5844854206931	761.9608474703232	140.0583864794125	170.53464689018344	208.9730647703469	256.6227833058585	166.3066081846607	4502	metallothionein 2A	GO:0005515,GO:0005634,GO:0005737,GO:0005829,GO:0006878,GO:0006882,GO:0008270,GO:0010038,GO:0010273,GO:0036016,GO:0036018,GO:0045926,GO:0046872,GO:0060333,GO:0071276,GO:0071280,GO:0071294	protein binding|nucleus|cytoplasm|cytosol|cellular copper ion homeostasis|cellular zinc ion homeostasis|zinc ion binding|response to metal ion|detoxification of copper ion|cellular response to interleukin-3|cellular response to erythropoietin|negative regulation of growth|metal ion binding|interferon-gamma-mediated signaling pathway|cellular response to cadmium ion|cellular response to copper ion…	hsa04978	Mineral absorption
MUC7	10.756374170885197	21.5127483417704	0	0.0088182366591701	-6.825294089	9.381689238338356e-06	0.0007084494162941	Down	0	0	0	0	0	1.0089743699003348	0	0.1058009976477194	0.1790936652011651	0.194509858594003	4589	mucin 7, secreted	GO:0002223,GO:0005515,GO:0005796,GO:0005886,GO:0016266,GO:0031640,GO:0061844,GO:0070062	stimulatory C-type lectin receptor signaling pathway|protein binding|Golgi lumen|plasma membrane|O-glycan processing|killing of cells of other organism|antimicrobial humoral immune response mediated by antimicrobial peptide|extracellular exosome	hsa04970	Salivary secretion
MUCL1	148.95143068474448	292.07884030602594	5.824021063463228	0.0199289170685737	-5.648992873	0.0001433210391696	0.0045065307203554	Down	0	0.1551707417280354	1.5258613996408432	0.0856834703396458	0.7095507484669018	26.129034511464702	0	10.064129023150777	53.00866527286397	20.024007892305686	118430	mucin like 1	GO:0002223,GO:0005515,GO:0005576,GO:0005796,GO:0005886,GO:0016266	stimulatory C-type lectin receptor signaling pathway|protein binding|extracellular region|Golgi lumen|plasma membrane|O-glycan processing
MXRA5	2987.63965309604	4012.798891134276	1962.4804150578052	0.48906974342117	-1.031887881	0.0003746687557053	0.0084809999261695	Down	11.206956577359236	9.1539104562098	7.58389772622508	7.201597798033787	4.146328625957427	8.920764999296875	19.71312524428177	14.4672585269562	12.021885399965257	20.182171511436906	25878	matrix remodeling associated 5	GO:0005201,GO:0005576,GO:0062023,GO:0070062,GO:0071559	extracellular matrix structural constituent|extracellular region|collagen-containing extracellular matrix|extracellular exosome|response to transforming growth factor beta
MYBPH	10.82090040383766	1.7032379569223095	19.93856285075301	11.699724350399617	3.5484026346963686	0.0035750019708141	0.0336916242071994	Up	0.6596908595611429	0.3311674795955871	0.2155045948822973	0	0.9464579565633868	0.1414328090534632	0.0183131343181202	0	0.0189564016207739	0	4608	myosin binding protein H	GO:0005515,GO:0006942,GO:0007155,GO:0008307,GO:0032982	protein binding|regulation of striated muscle contraction|cell adhesion|structural constituent of muscle|myosin filament
MYOC	182.68886531651168	315.9709338320953	49.4067968009282	0.1563686496505236	-2.676976799	6.5976152902637686e-09	2.904339699356113e-06	Down	2.1186108757058086	0.3225334703061308	0.6011551984859512	0.6530304489457293	0.9012983912073622	6.13951164949509	2.9646871531400256	3.35925724745627	6.039184589493656	8.849939219549013	4653	myocilin	GO:0001649,GO:0001953,GO:0001968,GO:0005109,GO:0005515,GO:0005615,GO:0005741,GO:0005743,GO:0005758,GO:0005783,GO:0005791,GO:0005794,GO:0005929,GO:0014068,GO:0014734,GO:0022011,GO:0030335,GO:0030971,GO:0031175,GO:0031410,GO:0032027,GO:0033268,GO:0035024,GO:0038031,GO:0038133,GO:0043408,GO:0045162,GO:0046872,GO:0051496,GO:0051497,GO:0051894,GO:0051897,GO:0051901,GO:0060348,GO:0062023,GO:0070062,GO:…	osteoblast differentiation|negative regulation of cell-matrix adhesion|fibronectin binding|frizzled binding|protein binding|extracellular space|mitochondrial outer membrane|mitochondrial inner membrane|mitochondrial intermembrane space|endoplasmic reticulum|rough endoplasmic reticulum|Golgi apparatus|cilium|positive regulation of phosphatidylinositol 3-kinase signaling|skeletal muscle hypertrophy…
MYORG	271.11726768933084	365.2087291144623	177.02580626419947	0.4849122121570108	-1.044204507	3.306269062076614e-05	0.0016754173917696	Down	0.932779906064412	0.9268686329011055	0.6751335138512528	0.8503020785888611	1.1660934364873756	2.178172168102144	1.2279418386376824	1.964140435315888	1.2755659629382308	2.0897553117423007	57462	myogenesis regulating glycosidase (putative)	GO:0004553,GO:0005789,GO:0005975,GO:0016021,GO:0031965,GO:0043568,GO:0048741,GO:0051897	hydrolase activity, hydrolyzing O-glycosyl compounds|endoplasmic reticulum membrane|carbohydrate metabolic process|integral component of membrane|nuclear membrane|positive regulation of insulin-like growth factor receptor signaling pathway|skeletal muscle fiber development|positive regulation of protein kinase B signaling
NAALAD2	161.44217838500194	101.83183480457764	221.0525219654264	2.1687895102067003	1.1168900404159958	0.0014270901750371	0.0195354864550098	Up	1.9286500186559503	1.0545422005877263	4.44586385745053	2.7099619816125653	1.8430681072495667	1.2768643509580129	1.4802993536530633	1.0176824337197978	0.742931568775361	0.6212993963432698	10003	N-acetylated alpha-linked acidic dipeptidase 2	GO:0004180,GO:0004181,GO:0005515,GO:0005886,GO:0006508,GO:0008236,GO:0008239,GO:0008652,GO:0016021,GO:0016805,GO:0046872	carboxypeptidase activity|metallocarboxypeptidase activity|protein binding|plasma membrane|proteolysis|serine-type peptidase activity|dipeptidyl-peptidase activity|cellular amino acid biosynthetic process|integral component of membrane|dipeptidase activity|metal ion binding
NAIP	71.58734390818351	36.12390282896568	107.0507849874014	2.959238337087954	1.5652258958855787	0.0001270246129682	0.0041099956010314	Up	0.3841473009425558	0.6145300638399626	0.3014361370276816	0.4126329653409126	1.0509652654201342	0.2495519063174847	0.2479379222432093	0.1210269969825722	0.1035593124341576	0.1597450968280511	4671	NLR family apoptosis inhibitory protein	GO:0005515,GO:0005524,GO:0005737,GO:0006915,GO:0006954,GO:0007399,GO:0016045,GO:0016323,GO:0042742,GO:0043027,GO:0043066,GO:0043154,GO:0043524,GO:0045087,GO:0046872,GO:0070269,GO:0072557	protein binding|ATP binding|cytoplasm|apoptotic process|inflammatory response|nervous system development|detection of bacterium|basolateral plasma membrane|defense response to bacterium|cysteine-type endopeptidase inhibitor activity involved in apoptotic process|negative regulation of apoptotic process|negative regulation of cysteine-type endopeptidase activity involved in apoptotic process|negat…	hsa04621,hsa05130,hsa05131,hsa05132,hsa05134	NOD-like receptor signaling pathway|Pathogenic Escherichia coli infection|Shigellosis|Salmonella infection|Legionellosis
NAMPT	1154.518263284844	721.0055897583384	1588.0309368113503	2.2025423774519326	1.1391697772167864	5.057543866836273e-05	0.0021917770415657	Up	8.899940342040576	21.118791333615118	16.624004678156663	18.004632248560004	7.458826761263598	6.411271574700137	7.185544673649615	7.673199154687957	4.631918475662454	4.791402390110735	10135	nicotinamide phosphoribosyltransferase	GO:0004514,GO:0005125,GO:0005515,GO:0005829,GO:0007165,GO:0007267,GO:0007623,GO:0008284,GO:0008286,GO:0016607,GO:0030054,GO:0032922,GO:0034356,GO:0042802,GO:0045944,GO:0047280,GO:0051770,GO:0060612,GO:0070062	nicotinate-nucleotide diphosphorylase (carboxylating) activity|cytokine activity|protein binding|cytosol|signal transduction|cell-cell signaling|circadian rhythm|positive regulation of cell population proliferation|insulin receptor signaling pathway|nuclear speck|cell junction|circadian regulation of gene expression|NAD biosynthesis via nicotinamide riboside salvage pathway|identical protein bind…	hsa00760,hsa04621	Nicotinate and nicotinamide metabolism|NOD-like receptor signaling pathway
NAT1	44.32533115736151	28.23978494485529	60.41087736986774	2.1452643234607525	1.101155416793461	0.0026683275032132	0.0282863006804504	Up	0.4099592572201979	0.4940906651775558	0.8022470060580338	0.545662183261808	0.5251958647011551	0.2876968701488356	0.1150424263660764	0.2298082485188544	0.3334335411554519	0.2253285364887174	9	N-acetyltransferase 1	GO:0004060,GO:0005829,GO:0006805	arylamine N-acetyltransferase activity|cytosol|xenobiotic metabolic process	hsa00232,hsa00983,hsa05204	Caffeine metabolism|Drug metabolism - other enzymes|Chemical carcinogenesis
NCAPG	100.1073036725262	53.18501129280772	147.02959605224467	2.7623991435155504	1.4659217919950538	1.5861480110208513e-05	0.0010613233571342	Up	0.6708266950486257	1.509441059705624	2.647516335161142	1.1615166087967517	1.6476304582348025	0.4848183669705339	0.6203716432983081	0.6085610955536721	0.4994599731386531	0.343553541131561	64151	non-SMC condensin I complex subunit G	GO:0000779,GO:0000793,GO:0000796,GO:0005515,GO:0005634,GO:0005737,GO:0005829,GO:0007076,GO:0016020,GO:0051301	condensed chromosome, centromeric region|condensed chromosome|condensin complex|protein binding|nucleus|cytoplasm|cytosol|mitotic chromosome condensation|membrane|cell division
NDC80	74.82361896724348	32.89785906089859	116.74937887358844	3.5465009806392565	1.826396346510865	2.464107598813045e-05	0.0013921697600781	Up	0.9098701049086256	2.017730552714741	2.334261435065636	3.81162474476576	1.881719573706468	0.7774908015497801	0.7360226128626994	0.1675845999899789	0.5349343174208434	0.6572713189742793	10403	NDC80 kinetochore complex component	GO:0000070,GO:0000132,GO:0000278,GO:0000775,GO:0000776,GO:0000777,GO:0000778,GO:0000942,GO:0005515,GO:0005634,GO:0005654,GO:0005813,GO:0005829,GO:0007052,GO:0007059,GO:0008608,GO:0016020,GO:0031262,GO:0042802,GO:0051298,GO:0051301,GO:0051310,GO:0051315,GO:0051383,GO:0090267,GO:1905342	mitotic sister chromatid segregation|establishment of mitotic spindle orientation|mitotic cell cycle|chromosome, centromeric region|kinetochore|condensed chromosome kinetochore|condensed nuclear chromosome kinetochore|condensed nuclear chromosome outer kinetochore|protein binding|nucleus|nucleoplasm|centrosome|cytosol|mitotic spindle organization|chromosome segregation|attachment of spindle micro…
NEB	107.75043459927612	49.498874481027535	166.00199471752472	3.355325958151273	1.746452925997939	0.0002049479544532	0.0057813986207328	Up	0.1338427597404287	0.4348561381208368	0.4678268383400473	0.0841193394173954	0.0949906461870507	0.0594830268711106	0.069843467551784	0.0773648622249568	0.0596131424271705	0.0694282290893996	4703	nebulin	GO:0005515,GO:0005829,GO:0007517,GO:0007525,GO:0008307,GO:0015629,GO:0030018,GO:0030049,GO:0030832,GO:0048747,GO:0051015,GO:0070062,GO:0071691	protein binding|cytosol|muscle organ development|somatic muscle development|structural constituent of muscle|actin cytoskeleton|Z disc|muscle filament sliding|regulation of actin filament length|muscle fiber development|actin filament binding|extracellular exosome|cardiac muscle thin filament assembly
NEK1	259.6568599488966	152.70070607342896	366.6130138243644	2.4002789956305466	1.2632021067584438	2.4147066451377825e-05	0.0013786079440226	Up	0.7485522772147327	1.2822060457366873	1.9091719544038928	2.5863918868566738	1.350190489598552	0.7186118476125013	0.7658563401841666	0.4442550114063061	0.4704684235852969	0.6458822899923752	4750	NIMA related kinase 1	GO:0000242,GO:0004672,GO:0004713,GO:0005515,GO:0005524,GO:0005634,GO:0005654,GO:0005737,GO:0005813,GO:0005829,GO:0006468,GO:0007049,GO:0016301,GO:0018108,GO:0034451,GO:0042769,GO:0046872,GO:0051301,GO:0060271,GO:0071889,GO:0106310,GO:0106311	pericentriolar material|protein kinase activity|protein tyrosine kinase activity|protein binding|ATP binding|nucleus|nucleoplasm|cytoplasm|centrosome|cytosol|protein phosphorylation|cell cycle|kinase activity|peptidyl-tyrosine phosphorylation|centriolar satellite|DNA damage response, detection of DNA damage|metal ion binding|cell division|cilium assembly|14-3-3 protein binding|protein serine kina…
NEMF	420.6220589920137	223.80132937870204	617.4427886053256	2.7567377423377515	1.4629620254817954	1.282994226839954e-06	0.0001773713010461	Up	2.290381924966458	3.8907195502792655	5.829143415398075	4.166613082743199	4.171126369718649	1.9141408690045696	2.2784812745699456	1.0869508413927875	0.9661387673015172	0.7085881240482194	9147	nuclear export mediator factor	GO:0000049,GO:0005634,GO:0043023,GO:0051168,GO:0072344,GO:1990112,GO:1990116	tRNA binding|nucleus|ribosomal large subunit binding|nuclear export|rescue of stalled ribosome|RQC complex|ribosome-associated ubiquitin-dependent protein catabolic process
NEURL2	23.9041585658205	33.84094832485839	13.967368806782629	0.4128119412718377	-1.276443391	0.0036493664211399	0.0339903126352051	Down	0.4784131516164234	0.6514484767106515	0.358878220661369	0.2055555636342698	0.5674066166635572	0.99930749574296	1.2076704372424332	0.9986550062387172	1.2500910786883352	0.7199911501130039	140825	neuralized E3 ubiquitin protein ligase 2	GO:0005829,GO:0016567,GO:0035556,GO:0043687,GO:0061630	cytosol|protein ubiquitination|intracellular signal transduction|post-translational protein modification|ubiquitin protein ligase activity
NFKBIZ	2170.0756436831334	1125.3340561702294	3214.8172311960384	2.856657055111794	1.5143278495095438	3.4881219471014626e-07	6.706816543806123e-05	Up	18.54130436100064	47.37258409837305	36.18319065032357	13.109019351641734	36.575319354464455	10.229641703506406	12.185308064419596	10.508449482566668	9.992057602819637	6.9551419775651535	64332	NFKB inhibitor zeta	GO:0005515,GO:0005634,GO:0006954,GO:0010468,GO:0016607,GO:0036464,GO:0050729,GO:0050852,GO:2000321	protein binding|nucleus|inflammatory response|regulation of gene expression|nuclear speck|cytoplasmic ribonucleoprotein granule|positive regulation of inflammatory response|T cell receptor signaling pathway|positive regulation of T-helper 17 cell differentiation	hsa05202	Transcriptional misregulation in cancer
NIPAL1	134.5697472652651	57.71190200998056	211.4275925205497	3.661297248179271	1.8723549058647235	0.000243117480466	0.006447147108349	Up	0.8026488975252026	3.5485576074168788	1.5928317737169873	0.2978397507279653	1.5901993150995777	0.5195980900587301	0.5714236732027859	0.4031892035971656	0.3899970367397253	0.1581318925846078	152519	NIPA like domain containing 1	GO:0015095,GO:0015693,GO:0016020,GO:0016021,GO:1903830	magnesium ion transmembrane transporter activity|magnesium ion transport|membrane|integral component of membrane|magnesium ion transmembrane transport
NKG7	100.62659406142151	135.31945199575574	65.9337361270874	0.4870214197529444	-1.03794287	0.0034023420327704	0.0326906246549015	Down	2.237719098627461	2.1764790734025534	4.53224444918271	5.020963255507009	2.9857220601459127	3.399373663948241	8.473096506025477	9.66273847957644	4.828327066806954	5.7923935833538565	4818	natural killer cell granule protein 7	GO:0005515,GO:0005886,GO:0005887	protein binding|plasma membrane|integral component of plasma membrane
NKTR	3271.789915836961	1976.8406322786727	4566.739199395251	2.309932448440672	1.207850662150148	2.3458344960680656e-08	8.175233218797209e-06	Up	10.17628834519066	14.274638474275813	21.50817380671668	13.50567336157466	21.13565511979452	7.658747869148762	8.677910322018747	6.235142495720494	4.922378013510022	5.073052298172395	4820	natural killer cell triggering receptor	GO:0000413,GO:0003755,GO:0005634,GO:0005737,GO:0005886,GO:0006457,GO:0016018,GO:0043231	protein peptidyl-prolyl isomerization|peptidyl-prolyl cis-trans isomerase activity|nucleus|cytoplasm|plasma membrane|protein folding|cyclosporin A binding|intracellular membrane-bounded organelle
NOC3L	436.8880881722836	290.6478641936601	583.1283121509073	2.0057635131557525	1.0041515169621922	0.0004996515237118	0.0101223131628136	Up	2.9238434464303955	8.041813002544417	7.429623375716917	4.326200444376111	6.286697760127794	3.520621205029033	3.5326201082845934	2.7639716333682567	2.2336959909811984	1.5473755747788993	64318	NOC3 like DNA replication regulator	GO:0003682,GO:0003723,GO:0005654,GO:0005730,GO:0005739,GO:0006270,GO:0016607,GO:0045444	chromatin binding|RNA binding|nucleoplasm|nucleolus|mitochondrion|DNA replication initiation|nuclear speck|fat cell differentiation
NOL8	381.19458513956926	217.79419122481872	544.59497905432	2.4989847570441097	1.3213421015030722	4.897838878418288e-06	0.0004791289401063	Up	1.833288899600953	4.20463387089798	6.0442146751855566	4.878510693265676	4.2865520121464185	1.7835994781574502	2.3567589670620785	1.5980015152710592	1.2365725075991298	0.9741727371876094	55035	nucleolar protein 8	GO:0003723,GO:0005515,GO:0005694,GO:0005730,GO:0006364,GO:1902570	RNA binding|protein binding|chromosome|nucleolus|rRNA processing|protein localization to nucleolus
NOP58	426.0563769962672	245.69391413908585	606.4188398534486	2.467158324981384	1.3028503006953145	0.000225937743505	0.0061412802752433	Up	4.481872294295441	16.62540882127974	14.059459247265943	11.024764076073836	14.302883081950515	6.00535177504642	7.212987050264782	5.0566005647327374	2.713465340527096	2.1899429916927624	51602	NOP58 ribonucleoprotein	GO:0001094,GO:0001650,GO:0003723,GO:0005515,GO:0005654,GO:0005730,GO:0005732,GO:0005829,GO:0006364,GO:0015030,GO:0016020,GO:0030515,GO:0031428,GO:0032040,GO:0048254,GO:0051117,GO:0070761	TFIID-class transcription factor complex binding|fibrillar center|RNA binding|protein binding|nucleoplasm|nucleolus|sno(s)RNA-containing ribonucleoprotein complex|cytosol|rRNA processing|Cajal body|membrane|snoRNA binding|box C/D RNP complex|small-subunit processome|snoRNA localization|ATPase binding|pre-snoRNP complex	hsa03008	Ribosome biogenesis in eukaryotes
NOS1AP	81.16272255520009	114.28100929900428	48.04443581139599	0.4204684067826367	-1.249930692	0.0011233138289257	0.0168376287905645	Down	0.4213663877528434	0.2023875480384488	0.1756027759831547	0.2011608702608869	0.2660696046506753	0.923612561952202	0.5774953457784304	0.3880472452047105	0.2919392904711207	0.6670194736714506	9722	nitric oxide synthase 1 adaptor protein	GO:0003062,GO:0005515,GO:0005634,GO:0005739,GO:0005829,GO:0005901,GO:0010628,GO:0010750,GO:0030018,GO:0030315,GO:0031965,GO:0033017,GO:0042383,GO:0045428,GO:0045429,GO:0048471,GO:0050998,GO:0050999,GO:0051000,GO:0060307,GO:0098901,GO:0098974,GO:0098978,GO:1901381,GO:1901841,GO:1902261,GO:1902514,GO:1902937,GO:1903762,GO:1990454,GO:2000170	regulation of heart rate by chemical signal|protein binding|nucleus|mitochondrion|cytosol|caveola|positive regulation of gene expression|positive regulation of nitric oxide mediated signal transduction|Z disc|T-tubule|nuclear membrane|sarcoplasmic reticulum membrane|sarcolemma|regulation of nitric oxide biosynthetic process|positive regulation of nitric oxide biosynthetic process|perinuclear regi…	hsa04713	Circadian entrainment
NOTUM	26.925471296145325	42.60914780378193	11.241794788508743	0.2644281097042252	-1.919052546	0.0051372033273576	0.0422909140059249	Down	0.1392269072810248	0.2539062406818393	0.5483103862592323	0.0186938745455367	0.0580519758782806	0.9253255847384476	0.3444648665667468	0.6250611571556057	0.4805869916975164	1.115749848334363	147111	notum, palmitoleoyl-protein carboxylesterase	GO:0004629,GO:0005515,GO:0005576,GO:0005788,GO:0016055,GO:0030178,GO:0043687,GO:0044267,GO:0090090,GO:1990697,GO:1990699	phospholipase C activity|protein binding|extracellular region|endoplasmic reticulum lumen|Wnt signaling pathway|negative regulation of Wnt signaling pathway|post-translational protein modification|cellular protein metabolic process|negative regulation of canonical Wnt signaling pathway|protein depalmitoleylation|palmitoleyl hydrolase activity	hsa04310	Wnt signaling pathway
NPIPB2	63.14137958599647	41.901616561946845	84.38114261004613	2.0147540245357924	1.010603715059006	0.0051108147493029	0.0421943583456091	Up	0.6957127191528066	0.8237758689080222	0.9416601610103196	0.9422502035395768	0.964143918378762	0.3063403365536422	0.5206142015690779	0.2692796697363087	0.2155605200723506	0.6919420812782653	729978	nuclear pore complex interacting protein family member B2	GO:0005654	nucleoplasm
NPIPB4	198.67534780201663	123.99600349324832	273.354692110785	2.2045420215170166	1.1404789769112098	0.0052520056485849	0.0428982180124655	Up	0.8120554877183439	1.902178329045836	2.8021251644517147	0.9231543389138508	3.137639739454446	0.8609592813196801	0.7395918016745674	1.4458297607531452	0.5726710029602713	0.4032957949676184	440345	nuclear pore complex interacting protein family member B4	GO:0005654,GO:0016021	nucleoplasm|integral component of membrane
NR4A1	17709.972112000778	6933.978905120783	28485.965318880782	4.10816668638281	2.0384947193238734	0.0045583691253502	0.0391808436613426	Up	155.79527953179462	105.34407858076312	251.2632345032933	24.839784108890683	170.60487591888315	17.998145131117052	18.227003115280223	84.52068100942397	26.50847918652203	11.236072416324925	3164	nuclear receptor subfamily 4 group A member 1	GO:0000785,GO:0000978,GO:0000981,GO:0001228,GO:0001938,GO:0002042,GO:0003677,GO:0004879,GO:0005515,GO:0005634,GO:0005654,GO:0005667,GO:0005739,GO:0005829,GO:0006357,GO:0006367,GO:0007165,GO:0008270,GO:0030522,GO:0031965,GO:0035259,GO:0035767,GO:0035924,GO:0044344,GO:0045444,GO:0045786,GO:0045944,GO:0046982,GO:0061469,GO:0071376,GO:1990837	chromatin|RNA polymerase II cis-regulatory region sequence-specific DNA binding|DNA-binding transcription factor activity, RNA polymerase II-specific|DNA-binding transcription activator activity, RNA polymerase II-specific|positive regulation of endothelial cell proliferation|cell migration involved in sprouting angiogenesis|DNA binding|nuclear receptor activity|protein binding|nucleus|nucleoplas…	hsa04010,hsa04151,hsa04925,hsa04927,hsa04934	MAPK signaling pathway|PI3K-Akt signaling pathway|Aldosterone synthesis and secretion|Cortisol synthesis and secretion|Cushing syndrome	Nuc_orph_r...
NR4A2	2580.064280637332	1025.4444759075304	4134.684085367134	4.032067226394259	2.0115196929988115	0.0005977726205487	0.0113199995904964	Up	34.61528982274479	34.03592344353115	86.47541784415002	7.601358429958916	76.12327046766863	9.529011539791894	11.499921514696975	20.06343845427337	7.38416448639415	6.199096883045435	4929	nuclear receptor subfamily 4 group A member 2	GO:0000122,GO:0000785,GO:0000978,GO:0000981,GO:0001228,GO:0001666,GO:0001764,GO:0001975,GO:0003677,GO:0004879,GO:0005515,GO:0005634,GO:0005654,GO:0005667,GO:0005737,GO:0006351,GO:0006357,GO:0006367,GO:0007165,GO:0008013,GO:0008270,GO:0008344,GO:0009791,GO:0016607,GO:0021952,GO:0021953,GO:0021986,GO:0030522,GO:0031668,GO:0032991,GO:0034599,GO:0035259,GO:0042053,GO:0042416,GO:0042551,GO:0043085,GO:…	negative regulation of transcription by RNA polymerase II|chromatin|RNA polymerase II cis-regulatory region sequence-specific DNA binding|DNA-binding transcription factor activity, RNA polymerase II-specific|DNA-binding transcription activator activity, RNA polymerase II-specific|response to hypoxia|neuron migration|response to amphetamine|DNA binding|nuclear receptor activity|protein binding|nuc…	hsa04925,hsa04928	Aldosterone synthesis and secretion|Parathyroid hormone synthesis, secretion and action
NSRP1	169.8795030492315	103.14951003959509	236.609496058868	2.29254448190929	1.1969497264952962	1.4605252461281418e-05	0.0010095729883153	Up	2.197533912374729	4.795664725554164	6.7739420440043165	3.887861904766937	4.927906152836956	1.981255212757529	2.351983375737802	1.8366952188305048	1.4146995134151634	1.5674430724235784	84081	nuclear speckle splicing regulatory protein 1	GO:0000381,GO:0001701,GO:0003723,GO:0003729,GO:0005515,GO:0005634,GO:0005654,GO:0006397,GO:0008380,GO:0016607,GO:0032502,GO:1990904	regulation of alternative mRNA splicing, via spliceosome|in utero embryonic development|RNA binding|mRNA binding|protein binding|nucleus|nucleoplasm|mRNA processing|RNA splicing|nuclear speck|developmental process|ribonucleoprotein complex
NSUN6	195.123182431732	122.13397233272504	268.11239253073904	2.1934829772681246	1.1332235102294237	1.3459604580761848e-05	0.0009342417652571	Up	1.909607292718817	2.891818368567933	4.8278145888814565	3.2845330296864232	3.843399887529052	1.8934082979322249	1.809756452708404	1.2354770200948195	1.1089228457033449	1.0695186251613022	221078	NOP2/Sun RNA methyltransferase 6	GO:0000049,GO:0001510,GO:0002946,GO:0005737,GO:0005829,GO:0006400,GO:0016428,GO:0030488	tRNA binding|RNA methylation|tRNA C5-cytosine methylation|cytoplasm|cytosol|tRNA modification|tRNA (cytosine-5-)-methyltransferase activity|tRNA methylation
NSUN7	173.1420145446514	89.37066977757307	256.91335931172983	2.873103683464719	1.5226100572356582	2.713684744926149e-05	0.0014793704739499	Up	0.8113850146163285	1.7008183361529827	2.9750621672089483	0.8490114973719561	2.9865017943065406	0.5644965256355521	0.7584438712679731	0.5475359440280075	0.6417758143367216	0.4863344307481806	79730	NOP2/Sun RNA methyltransferase family member 7	GO:0003723,GO:0008168,GO:0032259	RNA binding|methyltransferase activity|methylation
NTN1	1104.6470223322206	1512.8689668682505	696.425077796192	0.4603454998288523	-1.119211052	0.0045235848340362	0.0390860160659907	Down	31.07458623911716	6.0875522541223335	11.69637426604317	5.740062946783652	9.74688281280087	30.84177613022524	24.93058627025176	23.814120462852244	19.953827573982068	32.22386124729978	9423	netrin 1	GO:0001764,GO:0005515,GO:0005576,GO:0005604,GO:0005737,GO:0006915,GO:0006930,GO:0007097,GO:0007265,GO:0008045,GO:0008284,GO:0009887,GO:0009888,GO:0016358,GO:0030334,GO:0030517,GO:0032488,GO:0033564,GO:0042472,GO:0045773,GO:0051963,GO:0060603,GO:0061643,GO:0098609,GO:1902842,GO:2000147	neuron migration|protein binding|extracellular region|basement membrane|cytoplasm|apoptotic process|substrate-dependent cell migration, cell extension|nuclear migration|Ras protein signal transduction|motor neuron axon guidance|positive regulation of cell population proliferation|animal organ morphogenesis|tissue development|dendrite development|regulation of cell migration|negative regulation of…	hsa04360	Axon guidance
NUCB2	313.46673269369217	203.6228756538867	423.31058973349786	2.0784263427015937	1.0554916212352825	0.0001365236800512	0.0043583361066737	Up	2.2438032925043787	4.215314290150306	6.110148815704116	6.074994353636117	3.759388151884522	2.821058020171265	2.3541592364463604	1.9342795607423868	1.4511587302182634	1.4895045728709624	4925	nucleobindin 2	GO:0001965,GO:0003677,GO:0005085,GO:0005509,GO:0005515,GO:0005615,GO:0005635,GO:0005783,GO:0005793,GO:0005794,GO:0005829,GO:0005886,GO:0007264,GO:0032099,GO:0050790,GO:0070062	G-protein alpha-subunit binding|DNA binding|guanyl-nucleotide exchange factor activity|calcium ion binding|protein binding|extracellular space|nuclear envelope|endoplasmic reticulum|endoplasmic reticulum-Golgi intermediate compartment|Golgi apparatus|cytosol|plasma membrane|small GTPase mediated signal transduction|negative regulation of appetite|regulation of catalytic activity|extracellular exo…
NUF2	61.03836827154356	28.50949499702769	93.56724154605944	3.2730714463223958	1.7106450946313811	0.0017752056804898	0.0221278991231256	Up	0.2885794078188514	2.64893456187708	2.8006555183864426	1.2399137153112385	1.7447257477599607	0.2397434469549614	1.0864939269575649	0.4983005029072661	0.3855970701713797	0.2931522008683883	83540	NUF2 component of NDC80 kinetochore complex	GO:0000775,GO:0000776,GO:0000778,GO:0003674,GO:0005515,GO:0005654,GO:0005829,GO:0007052,GO:0007059,GO:0016020,GO:0031262,GO:0044877,GO:0045132,GO:0051301,GO:0051315,GO:0051383	chromosome, centromeric region|kinetochore|condensed nuclear chromosome kinetochore|molecular_function|protein binding|nucleoplasm|cytosol|mitotic spindle organization|chromosome segregation|membrane|Ndc80 complex|protein-containing complex binding|meiotic chromosome segregation|cell division|attachment of mitotic spindle microtubules to kinetochore|kinetochore organization
NWD1	16.50893511938241	26.38800435563648	6.629865883128357	0.251488213869925	-1.991437306	0.0042621324076188	0.0377232544521944	Down	0.0318942101077615	0.0132948668716459	0.0512683172373384	0.0244709004326511	0.0354629135414723	0.1687142525280321	0.0431310870443726	0.062940441569667	0.0405873726846862	0.2468541086101728	284434	NACHT and WD repeat domain containing 1	GO:0005524,GO:0005730,GO:0005829,GO:0010628,GO:0032088	ATP binding|nucleolus|cytosol|positive regulation of gene expression|negative regulation of NF-kappaB transcription factor activity
ODF3L1	41.07340664420313	21.83211981813065	60.31469347027563	2.770287873896624	1.4700359014238014	0.0042973028310297	0.0379447257440734	Up	1.3592508339293727	0.7106029465828236	2.1985822306173763	0.3467602894948776	0.680102990131319	0.3065043033016329	0.1754586465894204	0.3755308137851861	0.3935139182304539	0.4909473251258034	161753	outer dense fiber of sperm tails 3 like 1	GO:0005515,GO:0005856	protein binding|cytoskeleton
ODR4	174.2653266645201	95.0590411701742	253.47161215886612	2.663146617411112	1.4131318571588027	1.820504304207651e-05	0.0011535377273024	Up	1.0463984725662898	2.7705730106436977	3.728504741509799	2.778758074538552	2.370055874700051	0.910713743302938	1.4507964951464063	0.9368873091851492	0.6041551891459289	0.5599233955980236	54953	odr-4 GPCR localization factor homolog	GO:0008104,GO:0016021	protein localization|integral component of membrane
OFD1	310.20059628715	160.2306122099252	460.17058036437487	2.86926170432497	1.520679561802205	7.215383757886075e-09	3.0948446026132893e-06	Up	2.6755092190422016	4.878156823987504	5.244810622436633	3.5648452985164454	5.700983799805607	1.7259671303801458	2.0537540281271536	1.4680653250110096	1.154294121053692	0.8249467756967057	8481	OFD1 centriole and centriolar satellite protein	GO:0000086,GO:0000278,GO:0005515,GO:0005576,GO:0005634,GO:0005813,GO:0005814,GO:0005829,GO:0005929,GO:0007099,GO:0010389,GO:0015630,GO:0016020,GO:0031514,GO:0034451,GO:0036064,GO:0042802,GO:0043014,GO:0043015,GO:0060271,GO:0060287,GO:0090307,GO:0097711	G2/M transition of mitotic cell cycle|mitotic cell cycle|protein binding|extracellular region|nucleus|centrosome|centriole|cytosol|cilium|centriole replication|regulation of G2/M transition of mitotic cell cycle|microtubule cytoskeleton|membrane|motile cilium|centriolar satellite|ciliary basal body|identical protein binding|alpha-tubulin binding|gamma-tubulin binding|cilium assembly|epithelial ci…
PADI2	255.1997126575364	402.8854437488462	107.5139815662268	0.2669251602644486	-1.905492795	1.6302710881325445e-05	0.0010736682977276	Down	1.4078975889604195	0.6477845902494745	1.1003930414648049	0.4980620116169214	0.9748785071004176	4.442433459105745	0.7037367584360918	2.33693054550419	3.2217290618603767	5.20698101825721	11240	peptidyl arginine deiminase 2	GO:0004668,GO:0005509,GO:0005576,GO:0005634,GO:0005737,GO:0005829,GO:0006325,GO:0010848,GO:0018101,GO:0021762,GO:0030331,GO:0030520,GO:0035327,GO:0035578,GO:0036413,GO:0036414,GO:0042803,GO:0043312,GO:0048096,GO:0070062,GO:0070100,GO:1901624,GO:1990830	protein-arginine deiminase activity|calcium ion binding|extracellular region|nucleus|cytoplasm|cytosol|chromatin organization|regulation of chromatin disassembly|protein citrullination|substantia nigra development|estrogen receptor binding|intracellular estrogen receptor signaling pathway|transcriptionally active chromatin|azurophil granule lumen|histone H3-R26 citrullination|histone citrullinati…
PARPBP	48.03475603951144	22.36603984590587	73.70347223311703	3.290081150003839	1.7181231685393217	0.0007788087358367	0.0133346085292498	Up	0.538552828989955	0.9619132856932188	1.189938810921842	0.3260569416746583	0.6968000263355048	0.2789075245245646	0.3117821546551945	0.3336507163860219	0.0610577491839963	0.0795762428325351	55010	PARP1 binding protein	GO:0000785,GO:0003677,GO:0005515,GO:0005654,GO:0005737,GO:0006281,GO:2000042	chromatin|DNA binding|protein binding|nucleoplasm|cytoplasm|DNA repair|negative regulation of double-strand break repair via homologous recombination
PCMTD1	1005.3186236748372	640.9243567267507	1369.7128906229243	2.136587011223913	1.0953080711052057	5.314244984317781e-05	0.0022505491163966	Up	6.956668000825554	12.824561548270994	12.61187997973778	12.83035313612734	12.986811619764364	7.61031114592874	7.723584955424769	3.45086682465574	3.1611106831039706	3.7720023850243503	115294	protein-L-isoaspartate (D-aspartate) O-methyltransferase domain containing 1	GO:0004719,GO:0005515,GO:0005737,GO:0006479,GO:0016020	protein-L-isoaspartate (D-aspartate) O-methyltransferase activity|protein binding|cytoplasm|protein methylation|membrane
PDK4	869.8127182428159	302.382404020495	1437.2430324651373	4.753365338292057	2.2489492898133205	5.1933276617198605e-09	2.4131662534791622e-06	Up	10.120464205163373	11.107893883865216	26.59545736342486	24.442274711745178	7.788605168015957	6.018314739831227	2.5425302700206043	3.700375936751792	1.5695332007878362	1.833524144420516	5166	pyruvate dehydrogenase kinase 4	GO:0004672,GO:0004740,GO:0005515,GO:0005524,GO:0005739,GO:0005759,GO:0006006,GO:0006468,GO:0006885,GO:0008286,GO:0009267,GO:0010510,GO:0010565,GO:0010906,GO:0042304,GO:0042593,GO:0042594,GO:0045124,GO:0046320,GO:0071398,GO:0072593,GO:2000811	protein kinase activity|pyruvate dehydrogenase (acetyl-transferring) kinase activity|protein binding|ATP binding|mitochondrion|mitochondrial matrix|glucose metabolic process|protein phosphorylation|regulation of pH|insulin receptor signaling pathway|cellular response to starvation|regulation of acetyl-CoA biosynthetic process from pyruvate|regulation of cellular ketone metabolic process|regulatio…
PGA3	3.7925384478466015	0	7.58507689569321	43.53294454558407	5.444035701451025	0.002605564846012	0.0278326237190867	Up	0.6236079345186509	0.069985563922595	0.1079527046899542	0.1030538948908325	0	0	0	0	0	0	643834	pepsinogen A3	GO:0004190,GO:0006508,GO:0007586,GO:0044267,GO:0070062,GO:0097486	aspartic-type endopeptidase activity|proteolysis|digestion|cellular protein metabolic process|extracellular exosome|multivesicular body lumen	hsa04974	Protein digestion and absorption
PHF20L1	795.4348911197533	525.5296922654054	1065.3400899741014	2.026793384944196	1.0191990253073249	0.0002807630677355	0.0071086983582535	Up	2.4098313774529365	5.32179641641833	6.213438600092639	3.9257075580714016	5.218657437156149	3.0666669108111537	2.8519516484389515	2.137941542422435	1.3486885240530646	1.2949759730174677	51105	PHD finger protein 20 like 1	GO:0005515,GO:0006357,GO:0016573,GO:0044545,GO:0046872	protein binding|regulation of transcription by RNA polymerase II|histone acetylation|NSL complex|metal ion binding
PHF3	526.3803600048481	314.13833600823176	738.6223840014645	2.350335877920871	1.2328669418052165	4.887403549563234e-05	0.0021514864888708	Up	0.6411010281746924	1.7551944169687148	1.9169900854704844	1.7301031738639925	1.4894732029035704	0.8003213756869414	0.8973791738088438	0.5648951844793143	0.4212660810673857	0.3323301213301876	23469	PHD finger protein 3	GO:0003674,GO:0005575,GO:0006351,GO:0007275,GO:0046872	molecular_function|cellular_component|transcription, DNA-templated|multicellular organism development|metal ion binding
PIBF1	79.4975675338978	45.561949342105045	113.43318572569056	2.48938056214049	1.3157867980746882	0.0010562109126362	0.0161501792930332	Up	0.4473226793856733	1.427957255629475	1.819745588923093	1.5400416215063824	1.4921233776220852	0.9583239389949286	0.473785162507098	0.3591368285109884	0.3882549806017042	0.3417791372413096	10464	progesterone immunomodulatory binding factor 1	GO:0002376,GO:0005136,GO:0005515,GO:0005615,GO:0005634,GO:0005737,GO:0005813,GO:0007080,GO:0031393,GO:0032695,GO:0032733,GO:0032815,GO:0034451,GO:0042531,GO:0042532,GO:0042976,GO:0060271,GO:0071539,GO:0090307,GO:1905515	immune system process|interleukin-4 receptor binding|protein binding|extracellular space|nucleus|cytoplasm|centrosome|mitotic metaphase plate congression|negative regulation of prostaglandin biosynthetic process|negative regulation of interleukin-12 production|positive regulation of interleukin-10 production|negative regulation of natural killer cell activation|centriolar satellite|positive regul…
PIK3R6	131.9089663079315	179.93422678564357	83.8837058302196	0.4661393609140753	-1.101166755	0.0021410144115388	0.0249407305544721	Down	1.0245564078975498	0.3736939518029653	1.921409243198855	0.653439872424692	0.6763976014264655	1.996200781527552	1.9195296942845763	1.5037678211183554	1.7968158647451515	1.946665396387188	146850	phosphoinositide-3-kinase regulatory subunit 6	GO:0001525,GO:0005515,GO:0005829,GO:0005886,GO:0005942,GO:0005944,GO:0006661,GO:0007186,GO:0016020,GO:0030168,GO:0042269,GO:0043406,GO:0043551,GO:0045582,GO:0045766,GO:0046854,GO:0046934,GO:0046935	angiogenesis|protein binding|cytosol|plasma membrane|phosphatidylinositol 3-kinase complex|phosphatidylinositol 3-kinase complex, class IB|phosphatidylinositol biosynthetic process|G protein-coupled receptor signaling pathway|membrane|platelet activation|regulation of natural killer cell mediated cytotoxicity|positive regulation of MAP kinase activity|regulation of phosphatidylinositol 3-kinase a…	hsa04022,hsa04062,hsa04072,hsa04151,hsa04261,hsa04371,hsa04611,hsa04725,hsa04921,hsa05145,hsa05167	cGMP-PKG signaling pathway|Chemokine signaling pathway|Phospholipase D signaling pathway|PI3K-Akt signaling pathway|Adrenergic signaling in cardiomyocytes|Apelin signaling pathway|Platelet activation|Cholinergic synapse|Oxytocin signaling pathway|Toxoplasmosis|Kaposi sarcoma-associated herpesvirus infection
PIP	11.051771241125278	22.103542482250568	0	0.0085871076225065	-6.863612011	1.5674179682791225e-05	0.0010572487005392	Down	0	0	0	0	0	0.1906511469544212	0	2.835485041629755	0.4769929155234196	3.263727357418822	5304	prolactin induced protein	GO:0001580,GO:0001895,GO:0002682,GO:0003779,GO:0004190,GO:0005515,GO:0005576,GO:0005615,GO:0005634,GO:0006508,GO:0010628,GO:0019864,GO:0042802,GO:0055085,GO:0070062,GO:0070233	detection of chemical stimulus involved in sensory perception of bitter taste|retina homeostasis|regulation of immune system process|actin binding|aspartic-type endopeptidase activity|protein binding|extracellular region|extracellular space|nucleus|proteolysis|positive regulation of gene expression|IgG binding|identical protein binding|transmembrane transport|extracellular exosome|negative regula…
PLAG1	207.51920085816027	126.001182653352	289.03721906296863	2.2920592425736155	1.196644333738187	4.801366059413688e-05	0.0021191886923976	Up	0.6715713702621071	2.0098226662597725	1.8077753584852023	1.2873686850870538	1.9012506577168864	0.6572445201368156	0.9157985454948006	0.5042888919126947	0.5614172858701003	0.4991233615399486	5324	PLAG1 zinc finger	GO:0000978,GO:0000981,GO:0001228,GO:0003700,GO:0005654,GO:0005813,GO:0005829,GO:0006351,GO:0006355,GO:0010629,GO:0016607,GO:0022612,GO:0035264,GO:0045944,GO:0046872,GO:0060252,GO:0060736	RNA polymerase II cis-regulatory region sequence-specific DNA binding|DNA-binding transcription factor activity, RNA polymerase II-specific|DNA-binding transcription activator activity, RNA polymerase II-specific|DNA-binding transcription factor activity|nucleoplasm|centrosome|cytosol|transcription, DNA-templated|regulation of transcription, DNA-templated|negative regulation of gene expression|nu…			zf-C2H2
PLXNA4	256.9057438327852	377.44935541647584	136.36213224909469	0.3614165333594886	-1.46826559	6.486861924718834e-06	0.0005564729552651	Down	0.6133918825114906	0.2424450948545863	0.321725449778802	0.3228758400045209	0.1902063033798506	1.0580410060531635	0.5825429889915281	1.0667615655378786	0.7227357125045963	0.9466662490615996	91584	plexin A4	GO:0002116,GO:0005886,GO:0005887,GO:0007162,GO:0008360,GO:0017154,GO:0021612,GO:0021615,GO:0021637,GO:0021644,GO:0021784,GO:0021793,GO:0021960,GO:0030334,GO:0043087,GO:0048485,GO:0048841,GO:0050772,GO:0050923,GO:0071526,GO:1902287	semaphorin receptor complex|plasma membrane|integral component of plasma membrane|negative regulation of cell adhesion|regulation of cell shape|semaphorin receptor activity|facial nerve structural organization|glossopharyngeal nerve morphogenesis|trigeminal nerve structural organization|vagus nerve morphogenesis|postganglionic parasympathetic fiber development|chemorepulsion of branchiomotor axon…	hsa04360	Axon guidance
PMEL	2006.2444347451224	3514.597345330309	497.8915241599378	0.1416638803637449	-2.81945613	6.395440495435398e-07	0.0001059236916907	Down	14.610962299111463	5.231080380312593	16.702704597605894	3.889902497300788	5.441848172541714	25.293758932395438	83.06348923855616	112.49884305696152	48.5001555843949	32.975207654909525	6490	premelanosome protein	GO:0005515,GO:0005576,GO:0005783,GO:0005789,GO:0005794,GO:0005886,GO:0005887,GO:0032438,GO:0032585,GO:0042438,GO:0042470,GO:0042802	protein binding|extracellular region|endoplasmic reticulum|endoplasmic reticulum membrane|Golgi apparatus|plasma membrane|integral component of plasma membrane|melanosome organization|multivesicular body membrane|melanin biosynthetic process|melanosome|identical protein binding
PMP2	358.9253123339763	184.99562187023892	532.8550027977137	2.879307463372701	1.5257218535761825	4.779959508470042e-05	0.002117762363145	Up	3.436221015154292	2.8509981838921603	7.115320835341957	10.943364452459647	5.944677179133793	3.3250699751939177	2.683113225328399	1.4053233678047288	0.9779437612533218	1.4572343015641296	5375	peripheral myelin protein 2	GO:0005504,GO:0005515,GO:0005737,GO:0015485,GO:0043209,GO:0061024,GO:0070062	fatty acid binding|protein binding|cytoplasm|cholesterol binding|myelin sheath|membrane organization|extracellular exosome
PMS1	269.08666649589463	170.82316895595838	367.3501640358312	2.1491568714858285	1.1037707919582311	0.0004906221122874	0.0099965002367177	Up	1.2228424136140583	3.107246589344589	4.1192796506561296	2.594201632606503	3.4671548327397903	1.6834950745423465	1.8547420880435783	1.1754162692540917	0.7693183347613746	0.8419487186141682	5378	PMS1 homolog 1, mismatch repair system component	GO:0003677,GO:0005515,GO:0005524,GO:0005634,GO:0006298,GO:0016887,GO:0019899,GO:0030983,GO:0032300,GO:0042493	DNA binding|protein binding|ATP binding|nucleus|mismatch repair|ATPase activity|enzyme binding|mismatched DNA binding|mismatch repair complex|response to drug
PNISR	1436.06572909926	730.5084719393933	2141.6229862591267	2.931148683312203	1.5514661509809455	7.50235009790042e-07	0.0001183955777713	Up	3.8037545345874566	11.920066929924346	13.675379992022982	12.002079334489476	12.240339923683676	4.606486202644239	5.3568191520202495	2.6361683866494885	2.4505107259974324	2.155444386369904	25957	PNN interacting serine and arginine rich protein	GO:0003723,GO:0005654,GO:0005829,GO:0005886,GO:0016607,GO:0048786	RNA binding|nucleoplasm|cytosol|plasma membrane|nuclear speck|presynaptic active zone
PNN	866.3946291666525	533.3263632901802	1199.462895043125	2.248464494498589	1.1689401025903206	0.0005113182796168	0.0102007350939421	Up	4.8783443256654735	15.734563274334992	16.209089452902766	14.521858391236666	16.296898198637248	5.732578677098278	9.563463568387904	6.728817817318871	3.13740505603466	3.1605514823620418	5411	pinin, desmosome associated protein	GO:0000398,GO:0003677,GO:0003723,GO:0005198,GO:0005515,GO:0005882,GO:0005886,GO:0005911,GO:0007155,GO:0016020,GO:0016607,GO:0030057,GO:0035145,GO:0071013	mRNA splicing, via spliceosome|DNA binding|RNA binding|structural molecule activity|protein binding|intermediate filament|plasma membrane|cell-cell junction|cell adhesion|membrane|nuclear speck|desmosome|exon-exon junction complex|catalytic step 2 spliceosome	hsa03013,hsa03015	RNA transport|mRNA surveillance pathway
POLI	342.8788337376633	212.77160656550944	472.9860609098171	2.2216511092773152	1.1516322719762648	5.932921781374239e-05	0.0024206320868006	Up	2.5400593991244267	2.5956360724130763	5.96947280068728	4.16169226289196	4.4330336601703175	2.2666611117859743	2.3173173059972467	1.628561585441782	1.0167689210082116	1.0524466522969098	11201	DNA polymerase iota	GO:0003684,GO:0003887,GO:0005515,GO:0005654,GO:0006260,GO:0006281,GO:0016607,GO:0019985,GO:0036464,GO:0042276,GO:0046872	damaged DNA binding|DNA-directed DNA polymerase activity|protein binding|nucleoplasm|DNA replication|DNA repair|nuclear speck|translesion synthesis|cytoplasmic ribonucleoprotein granule|error-prone translesion synthesis|metal ion binding	hsa03460	Fanconi anemia pathway
PPP1R15A	7832.186298572639	5059.4953980415	10604.877199103785	2.096075572877029	1.067690733406569	4.436106606525572e-05	0.0020267652533607	Up	214.18156423740388	185.9348269529329	199.69114282208312	85.1112141409306	206.4243531049844	59.75612702387275	70.25590065783345	110.14508531230727	69.46808110650561	85.37267794715001	23645	protein phosphatase 1 regulatory subunit 15A	GO:0000164,GO:0005515,GO:0005737,GO:0005739,GO:0005741,GO:0005783,GO:0005789,GO:0005794,GO:0005829,GO:0006915,GO:0006974,GO:0007050,GO:0008157,GO:0016020,GO:0019888,GO:0019901,GO:0032058,GO:0032515,GO:0032516,GO:0034976,GO:0035308,GO:0036496,GO:0070059,GO:0070972,GO:0072542,GO:1902310,GO:1903898,GO:1903917	protein phosphatase type 1 complex|protein binding|cytoplasm|mitochondrion|mitochondrial outer membrane|endoplasmic reticulum|endoplasmic reticulum membrane|Golgi apparatus|cytosol|apoptotic process|cellular response to DNA damage stimulus|cell cycle arrest|protein phosphatase 1 binding|membrane|protein phosphatase regulator activity|protein kinase binding|positive regulation of translational ini…	hsa04141	Protein processing in endoplasmic reticulum
PRPF38B	703.1059301159563	418.11790318621865	988.093957045694	2.3627104035371262	1.2404428095976032	1.6733065962160996e-05	0.0010828504266835	Up	4.30305777647497	11.015464684888835	16.374909127408177	9.308481027243449	9.945630711888189	5.296083354463359	5.194574300552929	3.614218194490368	3.451597615606228	2.554389199636755	55119	pre-mRNA processing factor 38B	GO:0003723,GO:0006397,GO:0008380,GO:0071011	RNA binding|mRNA processing|RNA splicing|precatalytic spliceosome	hsa03040	Spliceosome
PRPF39	1468.6028767225323	947.2264752493649	1989.979278195701	2.10041775827258	1.0706762982952065	0.0001644052935923	0.0049552644166008	Up	11.906428297734132	27.4439577980377	28.261243285716805	19.14280804860216	25.381204823946643	11.366989872880657	17.249914804169546	9.240003719538077	6.781314556020416	5.79595322017016	55015	pre-mRNA processing factor 39	GO:0000243,GO:0000395,GO:0005515,GO:0005685,GO:0071004	commitment complex|mRNA 5'-splice site recognition|protein binding|U1 snRNP|U2-type prespliceosome
PRPF40A	826.8121230941188	547.2498096235812	1106.374436564657	2.021209814390863	1.015219090381511	0.0017437780586077	0.0219818533265945	Up	2.006827620362734	7.409366822900589	6.217400301014553	4.398278626936809	5.5484198843357495	2.7341890471186905	3.891572991543877	2.2252264432863385	1.9039079576203013	1.206721245549481	55660	pre-mRNA processing factor 40 homolog A	GO:0000398,GO:0003723,GO:0005515,GO:0005654,GO:0005685,GO:0007010,GO:0007049,GO:0008360,GO:0016020,GO:0016363,GO:0016477,GO:0016607,GO:0032465,GO:0045292,GO:0051301,GO:0071004	mRNA splicing, via spliceosome|RNA binding|protein binding|nucleoplasm|U1 snRNP|cytoskeleton organization|cell cycle|regulation of cell shape|membrane|nuclear matrix|cell migration|nuclear speck|regulation of cytokinesis|mRNA cis splicing, via spliceosome|cell division|U2-type prespliceosome	hsa03040	Spliceosome
PRR15L	36.40283276759786	65.53001584177275	7.275649693422989	0.1109562774459387	-3.171936803	0.0002092026824045	0.0058492169530528	Down	0.0479401200256688	0.1398844047176527	0.350628913358682	0	0.3731296144741529	2.184810169807296	0.1237668334213477	0.4414930106303535	1.302495060062324	3.2466515430746226	79170	proline rich 15 like
PRR4	197.1421401960185	353.2373698833908	41.0469105086464	0.1162238757947115	-3.105021624	0.0006095874196113	0.0114318142996169	Down	2.130227322703655	2.873966091241721	5.180531415873912	3.3215661459374246	1.0696824116541437	20.68220666185364	0.6504903376443478	4.746245909130044	51.8471389167714	34.80987124077075	11272	proline rich 4	GO:0001895,GO:0005515,GO:0005615,GO:0007601	retina homeostasis|protein binding|extracellular space|visual perception
PRRT4	141.6733199466009	91.19951735360333	192.14712253959863	2.107089840654723	1.075251828110526	0.0016672972261247	0.0214380952662999	Up	1.851633835349754	2.0400253380932742	1.9636384369770696	0.5984415188059126	1.5759968114706533	0.4745149046533237	0.8601821133464187	0.5508003970615154	0.8101151915012588	0.8581830982642994	401399	proline rich transmembrane protein 4	GO:0016021	integral component of membrane
PRUNE2	1500.1805460522935	2010.2366611248349	990.1244309797528	0.4925187122682372	-1.021749557	0.0007213692139044	0.0127373815325806	Down	4.065519379120149	1.0576208299282883	2.8529952260252656	2.341519979746608	2.639992401874737	6.111898444903848	5.649795108552272	6.159173486797893	3.028964949195663	3.770401430122622	158471	prune homolog 2 with BCH domain	GO:0004309,GO:0005737,GO:0006798,GO:0006915,GO:0046872	exopolyphosphatase activity|cytoplasm|polyphosphate catabolic process|apoptotic process|metal ion binding
PTCRA	3.186861065084081	0	6.373722130168162	36.57821022671768	5.192912580575174	0.0007704452765125	0.0132960645757561	Up	0.2084964621236125	0.180258226917598	0.1564021371241583	0.0248841216255857	0.1803087418446955	0	0	0	0	0	171558	pre T cell antigen receptor alpha	GO:0005515,GO:0016021,GO:0070244	protein binding|integral component of membrane|negative regulation of thymocyte apoptotic process	hsa04330,hsa05202	Notch signaling pathway|Transcriptional misregulation in cancer
PTGS2	436.27712308391295	79.70767222743764	792.8465739403885	9.948073446674098	3.3144171590185643	1.7988601231640264e-19	1.0030444046762612e-15	Up	8.363743888957185	7.57584160112996	9.690921480906642	1.5480020317681469	7.620885761977591	0.6026999894703995	0.7012996514595433	0.8452878043219599	0.5196155640724079	0.5964336444497088	5743	prostaglandin-endoperoxide synthase 2	GO:0001516,GO:0004601,GO:0004666,GO:0005515,GO:0005637,GO:0005640,GO:0005737,GO:0005783,GO:0005788,GO:0005789,GO:0006954,GO:0006979,GO:0008217,GO:0010575,GO:0019221,GO:0019371,GO:0019372,GO:0019899,GO:0020037,GO:0031394,GO:0031622,GO:0034356,GO:0042759,GO:0043005,GO:0045429,GO:0046872,GO:0050727,GO:0051213,GO:0055114,GO:0071456,GO:0071636,GO:0090050,GO:0090271,GO:0090336,GO:0090362,GO:0098869,GO:…	prostaglandin biosynthetic process|peroxidase activity|prostaglandin-endoperoxide synthase activity|protein binding|nuclear inner membrane|nuclear outer membrane|cytoplasm|endoplasmic reticulum|endoplasmic reticulum lumen|endoplasmic reticulum membrane|inflammatory response|response to oxidative stress|regulation of blood pressure|positive regulation of vascular endothelial growth factor producti…	hsa00590,hsa04064,hsa04370,hsa04625,hsa04657,hsa04668,hsa04723,hsa04726,hsa04913,hsa04921,hsa04923,hsa05010,hsa05022,hsa05140,hsa05163,hsa05165,hsa05167,hsa05200,hsa05204,hsa05206,hsa05222	Arachidonic acid metabolism|NF-kappa B signaling pathway|VEGF signaling pathway|C-type lectin receptor signaling pathway|IL-17 signaling pathway|TNF signaling pathway|Retrograde endocannabinoid signaling|Serotonergic synapse|Ovarian steroidogenesis|Oxytocin signaling pathway|Regulation of lipolysis in adipocytes|Alzheimer disease|Pathways of neurodegeneration - multiple diseases|Leishmaniasis|Hum…
PYROXD1	139.8038818895759	90.6083786301662	188.9993851489856	2.084040932127817	1.0593836135079242	0.0008379501794966	0.0139113869515712	Up	1.1578355304032284	2.116383194389213	2.3136164092472016	1.5546155963972117	2.5636776994481862	1.1940782361882172	1.1080580202668178	1.0387045699791684	0.6401747024130104	0.3965672617526444	79912	pyridine nucleotide-disulphide oxidoreductase domain 1	GO:0005515,GO:0005634,GO:0016491,GO:0030017,GO:0034599,GO:0055114	protein binding|nucleus|oxidoreductase activity|sarcomere|cellular response to oxidative stress|oxidation-reduction process
RASA2	727.7213990490744	480.38746463992976	975.0553334582196	2.0286996529455816	1.0205552912750155	1.0806576251378442e-05	0.0007998779094383	Up	3.199851385024429	5.216141213652634	6.14101612139496	6.128040769468835	5.728903187207727	2.653347332379135	3.845190203183351	1.7932988442948885	2.2034399304702106	1.734580229937597	5922	RAS p21 protein activator 2	GO:0000165,GO:0005096,GO:0005543,GO:0005829,GO:0007165,GO:0043547,GO:0046580,GO:0046872,GO:0048471	MAPK cascade|GTPase activator activity|phospholipid binding|cytosol|signal transduction|positive regulation of GTPase activity|negative regulation of Ras protein signal transduction|metal ion binding|perinuclear region of cytoplasm	hsa04010,hsa04014,hsa05203	MAPK signaling pathway|Ras signaling pathway|Viral carcinogenesis
RASD1	1013.0671289005444	623.9501844707478	1402.1840733303427	2.247187997440061	1.168120823952196	0.0014232459071133	0.0195163360468348	Up	58.42990097956922	16.554134922367485	39.8959662026836	10.222704656369071	33.172918216010515	15.129935415055671	14.322966361062695	9.70203622193701	16.048437557955143	10.931854645369093	51655	ras related dexamethasone induced 1	GO:0003924,GO:0005515,GO:0005525,GO:0005634,GO:0005886,GO:0007165,GO:0007186,GO:0007263,GO:0016529,GO:0045892,GO:0048471	GTPase activity|protein binding|GTP binding|nucleus|plasma membrane|signal transduction|G protein-coupled receptor signaling pathway|nitric oxide mediated signal transduction|sarcoplasmic reticulum|negative regulation of transcription, DNA-templated|perinuclear region of cytoplasm	hsa04713,hsa04934	Circadian entrainment|Cushing syndrome
RASD2	387.6328072772634	567.2678068940547	207.9978076604724	0.3666505867105917	-1.447522247	5.767033633739952e-05	0.0023819984845728	Down	1.7873591396157344	0.3598392542122133	1.048831850999437	0.6812538215529217	1.2233956451576695	1.902296876380044	1.951617896900357	3.615061230449504	2.7820143809325124	2.6465129245062835	23551	RASD family member 2	GO:0003924,GO:0005525,GO:0005886,GO:0007165,GO:0007626,GO:0031397,GO:0031624,GO:0031681,GO:0033235,GO:0043548,GO:0043949,GO:0051897	GTPase activity|GTP binding|plasma membrane|signal transduction|locomotory behavior|negative regulation of protein ubiquitination|ubiquitin conjugating enzyme binding|G-protein beta-subunit binding|positive regulation of protein sumoylation|phosphatidylinositol 3-kinase binding|regulation of cAMP-mediated signaling|positive regulation of protein kinase B signaling
RASSF6	70.58264195237537	40.95212933035035	100.21315457440043	2.4476663559452465	1.291406916107295	0.0038776110370625	0.0354410821259701	Up	0.1227400915631813	0.4138542836697392	0.3652213375479881	0.0878944228314894	0.4154866353098852	0.1450224742578658	0.0915424315724308	0.1054989008904766	0.1214845535341478	0.0714245027848988	166824	Ras association domain family member 6	GO:0005515,GO:0006915,GO:0007165,GO:0042981	protein binding|apoptotic process|signal transduction|regulation of apoptotic process	hsa04390,hsa04392	Hippo signaling pathway|Hippo signaling pathway - multiple species
RB1CC1	494.1482809923741	254.07071440150088	734.2258475832474	2.888033040401287	1.5300872474018212	2.020480884761753e-08	7.510800942287689e-06	Up	1.2088819660075143	2.858869569106361	3.260716697746807	2.9903156316820776	2.753579200803754	0.8690306275930334	1.3435016286076982	0.8270160118780535	0.6061208298253471	0.5988146018988239	9821	RB1 inducible coiled-coil 1	GO:0000045,GO:0000407,GO:0000421,GO:0000422,GO:0001889,GO:0001934,GO:0005515,GO:0005764,GO:0005789,GO:0005829,GO:0006914,GO:0007049,GO:0007507,GO:0016236,GO:0016241,GO:0019898,GO:0019901,GO:0030242,GO:0031965,GO:0034045,GO:0034727,GO:0045793,GO:0046330,GO:0060090,GO:0061709,GO:0061723,GO:1990316,GO:2001237	autophagosome assembly|phagophore assembly site|autophagosome membrane|autophagy of mitochondrion|liver development|positive regulation of protein phosphorylation|protein binding|lysosome|endoplasmic reticulum membrane|cytosol|autophagy|cell cycle|heart development|macroautophagy|regulation of macroautophagy|extrinsic component of membrane|protein kinase binding|autophagy of peroxisome|nuclear me…	hsa04140,hsa04211,hsa05010,hsa05014,hsa05016,hsa05017,hsa05022	Autophagy - animal|Longevity regulating pathway|Alzheimer disease|Amyotrophic lateral sclerosis|Huntington disease|Spinocerebellar ataxia|Pathways of neurodegeneration - multiple diseases
RBAK	329.70958918948065	203.83904846710547	455.5801299118559	2.233660757038077	1.1594100894455723	5.138006262731638e-06	0.0004862520365443	Up	1.6783444363261315	3.3780223338743744	3.8183483540354857	3.033175857487288	2.4518595765183866	1.5702458303624118	1.6499043815036751	0.970250092582894	1.0476323185783527	0.7964679808267169	57786	RB associated KRAB zinc finger	GO:0000977,GO:0000981,GO:0005515,GO:0005634,GO:0005654,GO:0006355,GO:0006357,GO:0008270,GO:0045892	RNA polymerase II transcription regulatory region sequence-specific DNA binding|DNA-binding transcription factor activity, RNA polymerase II-specific|protein binding|nucleus|nucleoplasm|regulation of transcription, DNA-templated|regulation of transcription by RNA polymerase II|zinc ion binding|negative regulation of transcription, DNA-templated	hsa05168	Herpes simplex virus 1 infection
RBBP8	259.4590094746962	171.3467425574119	347.5712763919806	2.027358891405745	1.0196015032200163	0.0029451243026997	0.0302060327011408	Up	1.3396672670047165	4.970030967121432	4.597609034622229	3.0835876661930417	3.1174471033542264	1.889755420187018	2.4292646713210604	1.6391042266049298	1.201891189380647	0.7949357644126716	5932	RB binding protein 8, endonuclease	GO:0000014,GO:0000403,GO:0000406,GO:0000724,GO:0000729,GO:0001103,GO:0003684,GO:0003690,GO:0003697,GO:0003714,GO:0005515,GO:0005634,GO:0005654,GO:0006260,GO:0006281,GO:0006357,GO:0010792,GO:0017053,GO:0035861,GO:0042802,GO:0043231,GO:0045892,GO:0051301,GO:0051321,GO:0070317,GO:0070336,GO:0090305,GO:1901796	single-stranded DNA endodeoxyribonuclease activity|Y-form DNA binding|double-strand/single-strand DNA junction binding|double-strand break repair via homologous recombination|DNA double-strand break processing|RNA polymerase II repressing transcription factor binding|damaged DNA binding|double-stranded DNA binding|single-stranded DNA binding|transcription corepressor activity|protein binding|nucl…	hsa03440	Homologous recombination
RBM25	1691.0330381952836	974.7822425506045	2407.283833839964	2.469112726665201	1.3039927038311954	2.5875536105462656e-06	0.0003182690940971	Up	10.40831617207243	22.86968735437404	31.25022323852799	20.76440477053346	21.49393413922068	9.39298631938462	13.01430918827818	7.5053125802482095	5.859812967873556	4.838800811670001	58517	RNA binding motif protein 25	GO:0000381,GO:0003723,GO:0003729,GO:0005515,GO:0005737,GO:0006397,GO:0008380,GO:0016607,GO:0042981	regulation of alternative mRNA splicing, via spliceosome|RNA binding|mRNA binding|protein binding|cytoplasm|mRNA processing|RNA splicing|nuclear speck|regulation of apoptotic process	hsa03040	Spliceosome
RBM41	177.473285209589	115.04820641862742	239.8983640005506	2.083876293169894	1.0592696362884082	9.378755452164544e-05	0.0033332385966756	Up	0.6322752050151736	1.4874954711469133	1.739088064749278	1.3176870606290414	1.5081917929288011	0.5490064177745093	0.7766416339973743	0.7017204246486386	0.5102738152725392	0.4489349483895	55285	RNA binding motif protein 41	GO:0000398,GO:0005515,GO:0005689,GO:0030626,GO:0097157	mRNA splicing, via spliceosome|protein binding|U12-type spliceosomal complex|U12 snRNA binding|pre-mRNA intronic binding
RESF1	292.595201743472	156.1957419513339	428.99466153561	2.7443341502390792	1.4564561548134909	5.809326580695425e-05	0.0023935570207357	Up	1.207184900550819	2.589866399616512	3.3991039759532966	2.8291663631406494	2.7680080006303904	1.3984310017722776	1.4166294840620517	0.7553366685603872	0.4990871305191109	0.3390128529749763	55196	retroelement silencing factor 1	GO:0000930,GO:0005515,GO:0005634,GO:0042393,GO:0045869,GO:0090309	gamma-tubulin complex|protein binding|nucleus|histone binding|negative regulation of single stranded viral RNA replication via double stranded DNA intermediate|positive regulation of DNA methylation-dependent heterochromatin assembly
RGPD5	29.2018631360846	18.438900970432503	39.96482530173671	2.1688191505543197	1.1169097572627034	0.0054242173718218	0.0438369925308261	Up	0.0906476857031294	0.1138822660295329	0.1784966301846539	0.1947389621699653	0.2015808530741662	0.0645492704908652	0.0650068889785073	0.0939147828626845	0.0437387089627425	0.064799906420597	84220	RANBP2 like and GRIP domain containing 5	GO:0005096,GO:0005643,GO:0005737,GO:0006607,GO:0043547	GTPase activator activity|nuclear pore|cytoplasm|NLS-bearing protein import into nucleus|positive regulation of GTPase activity
RGS1	272.1211919761126	64.49414228589315	479.7482416663321	7.432475826781546	2.8938428659514064	0.0001015590945857	0.0035541433770514	Up	8.06947106118459	12.914062026064013	36.70591576146112	3.596234115697635	10.467775996590348	1.1139178699521388	4.038533744982378	2.4771284615678524	1.223529164966878	0.2067098852277096	5996	regulator of G protein signaling 1	GO:0001965,GO:0003924,GO:0005096,GO:0005516,GO:0005829,GO:0005886,GO:0006955,GO:0007165,GO:0007186,GO:0007193,GO:0008277,GO:0009617,GO:0009968,GO:0031234,GO:0043547,GO:0061737	G-protein alpha-subunit binding|GTPase activity|GTPase activator activity|calmodulin binding|cytosol|plasma membrane|immune response|signal transduction|G protein-coupled receptor signaling pathway|adenylate cyclase-inhibiting G protein-coupled receptor signaling pathway|regulation of G protein-coupled receptor signaling pathway|response to bacterium|negative regulation of signal transduction|ext…
RGS16	1245.8262191938516	574.8369415222737	1916.81549686543	3.335199883123013	1.737773226701896	2.6837266061312235e-09	1.4029180833550972e-06	Up	44.06989104191886	21.924150137572745	41.68796775386739	17.55105619920208	32.49461760583097	6.08642702282981	6.885403878235291	12.14741983862578	7.6854195949777875	10.808059842024416	6004	regulator of G protein signaling 16	GO:0003924,GO:0005096,GO:0005515,GO:0005516,GO:0005737,GO:0005886,GO:0007186,GO:0007601,GO:0008277,GO:0009968,GO:0031224,GO:0043547	GTPase activity|GTPase activator activity|protein binding|calmodulin binding|cytoplasm|plasma membrane|G protein-coupled receptor signaling pathway|visual perception|regulation of G protein-coupled receptor signaling pathway|negative regulation of signal transduction|intrinsic component of membrane|positive regulation of GTPase activity
RGS2	959.0610480467316	560.4780346170381	1357.6440614764258	2.4225578377799937	1.2765311099261298	4.590487076435926e-07	8.34670302332828e-05	Up	44.226787865253314	21.10345109866524	62.32687044570655	34.12687448664996	39.31479629302144	13.978915476766383	13.337069898208432	20.9594876591918	14.470259488840473	13.786997300484366	5997	regulator of G protein signaling 2	GO:0001965,GO:0001975,GO:0003924,GO:0005096,GO:0005515,GO:0005516,GO:0005634,GO:0005730,GO:0005737,GO:0005739,GO:0005829,GO:0005886,GO:0007049,GO:0007186,GO:0007283,GO:0007420,GO:0008277,GO:0009898,GO:0010519,GO:0010614,GO:0010976,GO:0017148,GO:0030728,GO:0043005,GO:0043407,GO:0043547,GO:0043951,GO:0045471,GO:0045744,GO:0048487,GO:0050873,GO:0055119,GO:0060087,GO:0060135,GO:0060452,GO:0061052,GO:…	G-protein alpha-subunit binding|response to amphetamine|GTPase activity|GTPase activator activity|protein binding|calmodulin binding|nucleus|nucleolus|cytoplasm|mitochondrion|cytosol|plasma membrane|cell cycle|G protein-coupled receptor signaling pathway|spermatogenesis|brain development|regulation of G protein-coupled receptor signaling pathway|cytoplasmic side of plasma membrane|negative regula…	hsa04022,hsa04740,hsa04921	cGMP-PKG signaling pathway|Olfactory transduction|Oxytocin signaling pathway
RHEX	55.02916955007984	81.0076359889168	29.05070311124291	0.3584161541763897	-1.480292432	0.0001077866655741	0.0036722104719436	Down	0.7670039028690477	0.7161726541293942	1.0011307825697842	1.5488935022935977	0.5458082680514629	1.8060202226430448	3.72272182778612	1.72350328582874	1.7491001121175986	2.9088556014002447	440712	regulator of hemoglobinization and erythroid cell expansion	GO:0005128,GO:0005515,GO:0005886,GO:0016021,GO:0036018,GO:0038162,GO:0043249,GO:0045648	erythropoietin receptor binding|protein binding|plasma membrane|integral component of membrane|cellular response to erythropoietin|erythropoietin-mediated signaling pathway|erythrocyte maturation|positive regulation of erythrocyte differentiation
RHPN2	96.8418412584915	144.3453879078806	49.33829460910248	0.3417265128318662	-1.549085911	2.930415701156772e-05	0.0015486709773015	Down	0.6409269517056432	0.3869296130493428	0.4973656460008461	0.3560966847877311	0.9092322323078088	2.6859248702800915	1.0365516488852715	1.1703158769365885	1.0532742021372967	1.6663733478382323	85415	rhophilin Rho GTPase binding protein 2	GO:0005829,GO:0007165,GO:0048471	cytosol|signal transduction|perinuclear region of cytoplasm
RNASE6	95.66295015380156	134.97285862038703	56.35304168721618	0.4171755430148347	-1.261273513	0.0011615386843904	0.0172559672402155	Down	2.2341295588478207	1.0140609589348994	3.226139046005055	3.199729209988699	1.1592515837560788	2.9696806182005333	7.882720341505546	5.246543168001962	5.00854038511225	3.1269097845273475	6039	ribonuclease A family member k6	GO:0003676,GO:0004519,GO:0004540,GO:0005576,GO:0005615,GO:0005764,GO:0006401,GO:0006952,GO:0019730,GO:0019731,GO:0031410,GO:0045087,GO:0050829,GO:0050830,GO:0051607,GO:0061844,GO:0090501	nucleic acid binding|endonuclease activity|ribonuclease activity|extracellular region|extracellular space|lysosome|RNA catabolic process|defense response|antimicrobial humoral response|antibacterial humoral response|cytoplasmic vesicle|innate immune response|defense response to Gram-negative bacterium|defense response to Gram-positive bacterium|defense response to virus|antimicrobial humoral immu…
RND1	49.09392285649845	29.436104026876432	68.7517416861205	2.3295444529035256	1.2200478605479264	0.0051849542448589	0.0425374765120157	Up	1.240439729956372	2.2308727629562988	1.81712222835418	0.60336091636629	2.3420969578478723	0.399986798329058	1.1480440755290529	0.6035073241502401	0.7088524482657472	0.4649409275720658	27289	Rho family GTPase 1	GO:0003924,GO:0005102,GO:0005515,GO:0005525,GO:0005829,GO:0005856,GO:0005886,GO:0005912,GO:0005938,GO:0007015,GO:0007162,GO:0007163,GO:0007264,GO:0008360,GO:0015629,GO:0016322,GO:0016477,GO:0019901,GO:0030865,GO:0031410,GO:0032956,GO:0042995,GO:0043231	GTPase activity|signaling receptor binding|protein binding|GTP binding|cytosol|cytoskeleton|plasma membrane|adherens junction|cell cortex|actin filament organization|negative regulation of cell adhesion|establishment or maintenance of cell polarity|small GTPase mediated signal transduction|regulation of cell shape|actin cytoskeleton|neuron remodeling|cell migration|protein kinase binding|cortical…	hsa04360	Axon guidance
RND3	3106.878502769847	1735.2224302347354	4478.534575304957	2.580932694533127	1.3678925193747835	3.448718603654333e-07	6.706816543806123e-05	Up	37.26173493621337	96.48185697436249	72.39654620942774	52.15446931487299	72.03584532311059	24.246481942418608	28.65750527776319	33.99695067387178	15.011691597722807	18.06525881170432	390	Rho family GTPase 3	GO:0000139,GO:0003924,GO:0005515,GO:0005525,GO:0005856,GO:0005886,GO:0005925,GO:0005938,GO:0007015,GO:0007155,GO:0007163,GO:0007264,GO:0008360,GO:0016477,GO:0019901,GO:0030036,GO:0030865,GO:0031410,GO:0032956,GO:0042995,GO:0043231	Golgi membrane|GTPase activity|protein binding|GTP binding|cytoskeleton|plasma membrane|focal adhesion|cell cortex|actin filament organization|cell adhesion|establishment or maintenance of cell polarity|small GTPase mediated signal transduction|regulation of cell shape|cell migration|protein kinase binding|actin cytoskeleton organization|cortical cytoskeleton organization|cytoplasmic vesicle|regu…
RNF182	33.068589737820496	47.45750468389043	18.679674791750596	0.3933465557467649	-1.346127144	0.0063241474611717	0.0481186638838373	Down	0.2075417924739636	0.0458777186894033	0.3184486332569426	0.1215990727570686	0.2202747614342659	0.3582747718106331	0.3815615886237744	0.7123959640442091	0.2857188727098952	0.3918465368837393	221687	ring finger protein 182	GO:0004842,GO:0005515,GO:0005737,GO:0016021,GO:0016567,GO:0046872	ubiquitin-protein transferase activity|protein binding|cytoplasm|integral component of membrane|protein ubiquitination|metal ion binding
ROCK1	725.8966807857156	447.53175947293977	1004.2616020984916	2.243396432657561	1.1656845829265785	5.29963825662032e-06	0.0004940165777084	Up	2.0273554992646416	3.983580866932944	5.728370390706807	5.2748489577132265	4.239717833064294	2.247635605163416	2.361475374500264	1.5690715814602714	1.430170797528508	1.2389244285588383	6093	Rho associated coiled-coil containing protein kinase 1	GO:0000139,GO:0000281,GO:0001726,GO:0003180,GO:0004672,GO:0004674,GO:0005515,GO:0005524,GO:0005576,GO:0005737,GO:0005814,GO:0005829,GO:0005856,GO:0005886,GO:0006468,GO:0006915,GO:0006939,GO:0007159,GO:0007165,GO:0007186,GO:0007249,GO:0007266,GO:0010494,GO:0010506,GO:0010508,GO:0010613,GO:0010628,GO:0010951,GO:0016525,GO:0018105,GO:0018107,GO:0019828,GO:0022614,GO:0030027,GO:0030036,GO:0030155,GO:…	Golgi membrane|mitotic cytokinesis|ruffle|aortic valve morphogenesis|protein kinase activity|protein serine/threonine kinase activity|protein binding|ATP binding|extracellular region|cytoplasm|centriole|cytosol|cytoskeleton|plasma membrane|protein phosphorylation|apoptotic process|smooth muscle contraction|leukocyte cell-cell adhesion|signal transduction|G protein-coupled receptor signaling pathw…	hsa04022,hsa04024,hsa04062,hsa04071,hsa04270,hsa04350,hsa04360,hsa04510,hsa04530,hsa04611,hsa04670,hsa04810,hsa04921,hsa05130,hsa05131,hsa05135,hsa05163,hsa05200,hsa05205,hsa05206	cGMP-PKG signaling pathway|cAMP signaling pathway|Chemokine signaling pathway|Sphingolipid signaling pathway|Vascular smooth muscle contraction|TGF-beta signaling pathway|Axon guidance|Focal adhesion|Tight junction|Platelet activation|Leukocyte transendothelial migration|Regulation of actin cytoskeleton|Oxytocin signaling pathway|Pathogenic Escherichia coli infection|Shigellosis|Yersinia infectio…
RPGR	100.01319410271849	42.08372824963199	157.942659955805	3.743920280243119	1.904549715764699	1.996879913890341e-07	4.8411314781967576e-05	Up	0.4773800743738583	1.1994818004529628	1.5368598461426144	1.132387457624985	1.0615900658296578	0.3840033212978569	0.445051533649823	0.1831798763900747	0.1653738934196877	0.1796091033598094	6103	retinitis pigmentosa GTPase regulator	GO:0001750,GO:0003723,GO:0005085,GO:0005515,GO:0005794,GO:0005813,GO:0006886,GO:0007601,GO:0036064,GO:0036126,GO:0042073,GO:0050790,GO:0050896,GO:0060271	photoreceptor outer segment|RNA binding|guanyl-nucleotide exchange factor activity|protein binding|Golgi apparatus|centrosome|intracellular protein transport|visual perception|ciliary basal body|sperm flagellum|intraciliary transport|regulation of catalytic activity|response to stimulus|cilium assembly
RPL36A	21.504167884924502	12.12227738307671	30.88605838677231	2.5377078034846767	1.3435259640837658	0.0055388888971145	0.0444599488824051	Up	2.3385455132626536	0.7911464887053579	1.5444967943338364	1.0921546153673647	2.261051990843938	0.4826822730602518	0.9187369802854052	0.4681798417591265	0.543433453033909	0.5508641882283776	6173	ribosomal protein L36a	GO:0000184,GO:0002181,GO:0003723,GO:0003735,GO:0005515,GO:0005783,GO:0005829,GO:0005840,GO:0005886,GO:0006412,GO:0006413,GO:0006614,GO:0019083,GO:0022625,GO:0042788	nuclear-transcribed mRNA catabolic process, nonsense-mediated decay|cytoplasmic translation|RNA binding|structural constituent of ribosome|protein binding|endoplasmic reticulum|cytosol|ribosome|plasma membrane|translation|translational initiation|SRP-dependent cotranslational protein targeting to membrane|viral transcription|cytosolic large ribosomal subunit|polysomal ribosome	hsa03010,hsa05171	Ribosome|Coronavirus disease - COVID-19
RSPH4A	39.288257353173314	23.66697063896449	54.90954406738214	2.321890822714781	1.2153001370480008	0.0023849390773968	0.0265437530849597	Up	0.307955598547909	0.4815936006339916	0.3736937801064965	0.2659303586239827	0.2618454894500439	0.0802637261929752	0.1247133879457188	0.1334608495378287	0.2366724642498753	0.1035969161021033	345895	radial spoke head component 4A	GO:0001534,GO:0003341,GO:0003674,GO:0005654,GO:0005730,GO:0005930,GO:0031514,GO:0035082,GO:0060294,GO:0062177	radial spoke|cilium movement|molecular_function|nucleoplasm|nucleolus|axoneme|motile cilium|axoneme assembly|cilium movement involved in cell motility|radial spoke assembly
RSPO1	113.0571328625812	190.0803471151969	36.033918609965625	0.1896550496876397	-2.39855031	1.1840220186281678e-07	3.168967324090836e-05	Down	0.8855910334368979	0.209186194497654	0.7260066502542272	0.2989675044225052	0.2110031758950585	3.663602648418893	1.4044581054788052	1.4447129688606348	2.0398154364057026	2.8673729959039305	284654	R-spondin 1	GO:0001664,GO:0001934,GO:0002090,GO:0005102,GO:0005515,GO:0005576,GO:0005634,GO:0008201,GO:0016055,GO:0030177,GO:0090263	G protein-coupled receptor binding|positive regulation of protein phosphorylation|regulation of receptor internalization|signaling receptor binding|protein binding|extracellular region|nucleus|heparin binding|Wnt signaling pathway|positive regulation of Wnt signaling pathway|positive regulation of canonical Wnt signaling pathway	hsa04310	Wnt signaling pathway
RSPO4	86.46090387045288	126.72810549748152	46.19370224342433	0.364460003767061	-1.456167595	0.0009107617516843	0.0146936535276793	Down	0.1266510591249937	0.5420139068872123	0.3800255623415457	0.3446412829244156	0.6102299035742874	0.7776114655279049	0.9445932267011194	0.6142842406529229	2.015716679022255	0.7395449909510794	343637	R-spondin 4	GO:0005515,GO:0005576,GO:0008201,GO:0016055,GO:0030177,GO:0035878	protein binding|extracellular region|heparin binding|Wnt signaling pathway|positive regulation of Wnt signaling pathway|nail development	hsa04310	Wnt signaling pathway
RSRC2	1594.970584580787	1039.6904012574064	2150.2507679041696	2.067949586102785	1.0482010150696506	5.315816833304616e-06	0.0004940165777084	Up	13.565146970919749	22.204622472778937	34.070958530519405	20.13234258376849	23.230730758140712	12.860112956340195	12.80510699628559	10.652879758214414	7.8439951945821775	6.920533691733186	65117	arginine and serine rich coiled-coil 2	GO:0003723,GO:0005515	RNA binding|protein binding
RSRP1	1487.2648166812198	924.9323459396752	2049.597287422765	2.215529444437138	1.1476515004014542	4.2179509819180855e-06	0.0004387289701503	Up	14.617786995667794	22.84993868113391	39.96094968383849	32.2446433258811	36.096599033835005	13.95716244619216	17.178669463980007	9.792772773931471	11.748660731784224	8.63424841620175	57035	arginine and serine rich protein 1	GO:0005515	protein binding
RTN1	585.67024490081	853.2051182030293	318.13537159859106	0.3728304131506497	-1.423408544	4.423455620328036e-09	2.114159017624211e-06	Down	1.6551553457719252	1.8126268674672328	2.964208694532239	1.9746793903308155	1.9527418234771468	5.632178576112372	6.436845424128928	2.594759101438571	6.122707234399898	5.042722079274808	6252	reticulon 1	GO:0000139,GO:0005515,GO:0005783,GO:0030176,GO:1902430	Golgi membrane|protein binding|endoplasmic reticulum|integral component of endoplasmic reticulum membrane|negative regulation of amyloid-beta formation
RUNX3	396.44061531558	575.2568179803412	217.62441265081912	0.378458520310062	-1.401792908	4.234895619150329e-09	2.083568644621962e-06	Down	1.9520908619159487	2.0162842528626173	2.915735309191162	1.2896519653822782	1.4790228120951356	4.362913230921836	4.400451147283496	5.210238513597799	3.8702293564910097	5.740433660228499	864	RUNX family transcription factor 3	GO:0000122,GO:0000785,GO:0000977,GO:0000978,GO:0000981,GO:0001503,GO:0002062,GO:0003700,GO:0005515,GO:0005524,GO:0005634,GO:0005654,GO:0005730,GO:0005737,GO:0005829,GO:0006355,GO:0006357,GO:0006468,GO:0016513,GO:0030097,GO:0030182,GO:0043231,GO:0043371,GO:0043378,GO:0045595,GO:0045786,GO:0045893,GO:0048935,GO:0050680,GO:0071559,GO:1990837	negative regulation of transcription by RNA polymerase II|chromatin|RNA polymerase II transcription regulatory region sequence-specific DNA binding|RNA polymerase II cis-regulatory region sequence-specific DNA binding|DNA-binding transcription factor activity, RNA polymerase II-specific|ossification|chondrocyte differentiation|DNA-binding transcription factor activity|protein binding|ATP binding|…	hsa04658,hsa05169	Th1 and Th2 cell differentiation|Epstein-Barr virus infection	Runt
S100A1	71.5757209603876	116.14239812533047	27.00904379544476	0.2324966916443848	-2.104717908	2.1420057848583957e-05	0.0012842821781043	Down	1.730218106472038	0.7404614553837826	1.012370422470327	3.642697088768664	2.4624838139996235	10.776507765118367	3.097049133985352	6.373611083697591	5.055356937421286	12.498737246326636	6271	S100 calcium binding protein A1	GO:0002224,GO:0005509,GO:0005515,GO:0005576,GO:0005634,GO:0005654,GO:0005737,GO:0005794,GO:0005829,GO:0008016,GO:0016529,GO:0021762,GO:0032991,GO:0035556,GO:0042802,GO:0042803,GO:0044548,GO:0048306,GO:0051000,GO:0051117,GO:1903672	toll-like receptor signaling pathway|calcium ion binding|protein binding|extracellular region|nucleus|nucleoplasm|cytoplasm|Golgi apparatus|cytosol|regulation of heart contraction|sarcoplasmic reticulum|substantia nigra development|protein-containing complex|intracellular signal transduction|identical protein binding|protein homodimerization activity|S100 protein binding|calcium-dependent protein…
S100A12	11.714554688665173	0.966831241227214	22.46227813610313	23.45830042850915	4.552026587700389	0.0002263878718862	0.0061412802752433	Up	0.7976840589838097	6.362000410849452	0.3590262116801984	1.02820164407575	0.3547753742334509	0	0	0	0.2842287682191098	0.072028805368006	6283	S100 calcium binding protein A12	GO:0001816,GO:0002548,GO:0005507,GO:0005509,GO:0005515,GO:0005576,GO:0005615,GO:0005634,GO:0005737,GO:0005829,GO:0005856,GO:0005886,GO:0006805,GO:0006954,GO:0008270,GO:0030593,GO:0031640,GO:0034774,GO:0042742,GO:0043123,GO:0043312,GO:0043406,GO:0045087,GO:0045576,GO:0048306,GO:0050729,GO:0050786,GO:0050832,GO:0051092,GO:0061844	cytokine production|monocyte chemotaxis|copper ion binding|calcium ion binding|protein binding|extracellular region|extracellular space|nucleus|cytoplasm|cytosol|cytoskeleton|plasma membrane|xenobiotic metabolic process|inflammatory response|zinc ion binding|neutrophil chemotaxis|killing of cells of other organism|secretory granule lumen|defense response to bacterium|positive regulation of I-kapp…
S100A7A	146.1790915742207	14.180281000050948	278.1779021483904	19.62631245572239	4.294717228384633	0.0003093099719236	0.0075096331064434	Up	0.316371189281546	9.758898225384096	1.190008316693508	0.8544323631065617	0.4120740839154306	0.1802276963966328	0.0388940165775029	0.241407965602387	0.152988790837564	0	338324	S100 calcium binding protein A7A	GO:0005509,GO:0005515,GO:0005615,GO:0005829,GO:0043621,GO:0046914,GO:0048306	calcium ion binding|protein binding|extracellular space|cytosol|protein self-association|transition metal ion binding|calcium-dependent protein binding	hsa04657	IL-17 signaling pathway
SAMD3	33.71598516302219	20.2361721644723	47.19579816157211	2.3204229194515054	1.214387774400136	0.0046332638138387	0.0394830550575114	Up	0.4393949237831315	0.4070189818177241	0.8240224368944521	0.4719773636610561	0.4071330433756645	0.1191956332500329	0.4141402911724598	0.1734215108820042	0.1491086561236	0.170040960211653	154075	sterile alpha motif domain containing 3	GO:0005515	protein binding
SAMD9	93.56137760152149	52.07973936447024	135.0430158385728	2.5930231521850944	1.3746350875616302	2.909964917304319e-05	0.0015476760751985	Up	0.4718009373257898	1.2882067050379549	0.7419488197593286	0.6044801393414773	0.8090087875555625	0.3669973885736396	0.2837217359741209	0.2826826684873574	0.3190056572485637	0.1693830487679896	54809	sterile alpha motif domain containing 9	GO:0005515,GO:0005737,GO:0005829,GO:0034058,GO:0043231	protein binding|cytoplasm|cytosol|endosomal vesicle fusion|intracellular membrane-bounded organelle
SAMD9L	233.9344524358333	119.5039309520328	348.36497391963394	2.9114051326095347	1.541715609690269	3.209326513625613e-07	6.315954578815207e-05	Up	1.0767619154240893	1.263068135464568	2.812832281509862	2.231844687560229	2.388469385726567	0.6575820259336085	1.0150957546146395	0.5929775984596467	0.4048769236799487	0.4592717813604751	219285	sterile alpha motif domain containing 9 like	GO:0005515,GO:0005737,GO:0005769	protein binding|cytoplasm|early endosome
SASS6	100.52020636299008	61.58969088315786	139.4507218428223	2.2605601056860225	1.1766802777640946	4.5481247528436354e-05	0.0020457721977727	Up	0.6160961198725504	1.1293280963148515	1.4131434419006992	0.9757034622690376	1.5457138599717932	0.5474570909619471	0.6185562097429911	0.4218971387416155	0.4362371917286969	0.3209531803096636	163786	SAS-6 centriolar assembly protein	GO:0005515,GO:0005813,GO:0005814,GO:0005829,GO:0007099,GO:0034451,GO:0051298,GO:0098536	protein binding|centrosome|centriole|cytosol|centriole replication|centriolar satellite|centrosome duplication|deuterosome
SCGB1D2	69.9382981884922	137.39174557947143	2.484850797513034	0.0180739533649172	-5.789944084	8.20434768286649e-06	0.0006419013553454	Down	0.0850278612323401	0.0827008898220848	0.0956745673982946	0.7306634393798369	0.0945417892874855	8.88029298414806	0	5.3246968024947865	13.557868413704403	25.95094959115876	10647	secretoglobin family 1D member 2	GO:0005615	extracellular space
SCGB2A1	12.409668953920669	24.819337907841355	0	0.0076417395436218	-7.031883198	4.714297478650567e-06	0.0004709838258197	Down	0	0	0	0	0	4.026405568948952	0	0.4796142340482437	3.8439207932709416	0.4702649888930397	4246	secretoglobin family 2A member 1	GO:0005515,GO:0005615,GO:0030521	protein binding|extracellular space|androgen receptor signaling pathway
SCGB2A2	283.6423031331568	567.2846062663139	0	0.0003342567833887	-11.54675554	2.639844334416252e-07	5.589786838748742e-05	Down	0	0	0	0	0	34.737305421052454	0	20.48304342521713	50.40336796342486	83.93311663720715	4250	secretoglobin family 2A member 2	GO:0003674,GO:0005515,GO:0005575,GO:0005615,GO:0008150,GO:0030521	molecular_function|protein binding|cellular_component|extracellular space|biological_process|androgen receptor signaling pathway
SCLT1	81.37526108548265	46.70772962502768	116.04279254593769	2.484294003691286	1.3128359193587038	5.879657169935006e-05	0.0024129866989973	Up	0.3295616917764592	0.562110801130232	0.9351303087559242	0.4566082712605941	0.584174883189957	0.213136998278346	0.2055140629033489	0.2815090248523024	0.2425155647351015	0.1250722404322229	132320	sodium channel and clathrin linker 1	GO:0005813,GO:0005814,GO:0005829,GO:0008022,GO:0017080,GO:0030276,GO:0045162,GO:0060271,GO:0071439,GO:0097539,GO:0097711	centrosome|centriole|cytosol|protein C-terminus binding|sodium channel regulator activity|clathrin binding|clustering of voltage-gated sodium channels|cilium assembly|clathrin complex|ciliary transition fiber|ciliary basal body-plasma membrane docking
SELE	579.4137099368464	296.0747801054438	862.7526397682495	2.911886653059847	1.5419541988569825	0.00010041560252	0.0035214930795696	Up	5.111765303918958	12.886079164187734	7.571746989428393	7.453356326383513	10.978924508496013	1.8958514054134283	7.449102500910188	1.645806190053844	1.752041139322248	1.7759979893899716	6401	selectin E	GO:0002092,GO:0002523,GO:0004888,GO:0005515,GO:0005615,GO:0005886,GO:0005887,GO:0005901,GO:0005905,GO:0006954,GO:0007157,GO:0007159,GO:0007202,GO:0019722,GO:0030029,GO:0030863,GO:0032496,GO:0033691,GO:0034612,GO:0043274,GO:0045121,GO:0046872,GO:0048471,GO:0050727,GO:0050900,GO:0050901,GO:0070492,GO:0070555,GO:1903238	positive regulation of receptor internalization|leukocyte migration involved in inflammatory response|transmembrane signaling receptor activity|protein binding|extracellular space|plasma membrane|integral component of plasma membrane|caveola|clathrin-coated pit|inflammatory response|heterophilic cell-cell adhesion via plasma membrane cell adhesion molecules|leukocyte cell-cell adhesion|activation…	hsa04514,hsa04668,hsa04933,hsa05143,hsa05144,hsa05418	Cell adhesion molecules|TNF signaling pathway|AGE-RAGE signaling pathway in diabetic complications|African trypanosomiasis|Malaria|Fluid shear stress and atherosclerosis
SELPLG	327.8638685711062	477.4744343564436	178.25330278576908	0.3733428769429509	-1.421426889	6.176979415613951e-06	0.0005466627028979	Down	4.0403439353822295	1.9648855904438816	3.347412215929246	1.7240887129143323	1.5077318971133693	3.5470932276713136	8.335227014749561	6.396816863680438	6.692870820309698	6.546995921396659	6404	selectin P ligand	GO:0001618,GO:0001931,GO:0005102,GO:0005515,GO:0005886,GO:0005887,GO:0007155,GO:0016020,GO:0016021,GO:0030097,GO:0044853,GO:0046718,GO:0050900,GO:0050901,GO:0050902,GO:0071354	virus receptor activity|uropod|signaling receptor binding|protein binding|plasma membrane|integral component of plasma membrane|cell adhesion|membrane|integral component of membrane|hemopoiesis|plasma membrane raft|viral entry into host cell|leukocyte migration|leukocyte tethering or rolling|leukocyte adhesive activation|cellular response to interleukin-6	hsa04514,hsa05150	Cell adhesion molecules|Staphylococcus aureus infection
SEMA3D	297.0687943744031	197.2737353049874	396.86385344381904	2.010202447753567	1.007340802728778	0.0028286735029857	0.0294266482325531	Up	2.0411237696362834	1.8174276724059408	2.6129142559311243	2.017716333211604	1.5513793166309515	1.3949499237932683	1.7098497656057143	0.4086356233220667	0.5358040083957157	0.6944946366947037	223117	semaphorin 3D	GO:0001755,GO:0005615,GO:0005887,GO:0007411,GO:0030215,GO:0030335,GO:0045499,GO:0048843,GO:0050919,GO:0071526	neural crest cell migration|extracellular space|integral component of plasma membrane|axon guidance|semaphorin receptor binding|positive regulation of cell migration|chemorepellent activity|negative regulation of axon extension involved in axon guidance|negative chemotaxis|semaphorin-plexin signaling pathway	hsa04360	Axon guidance
SENP6	1100.1101205048124	574.1941306633173	1626.0261103463074	2.831078601858514	1.5013518046789387	6.86401491508203e-07	0.0001104050399033	Up	5.1859628003914295	10.158397865599424	16.344811628840493	10.759782580164089	12.877182787915402	4.799014786532736	5.650694004782907	3.4926327552991365	2.5937806658051663	1.804268954036496	26054	SUMO specific peptidase 6	GO:0005515,GO:0005634,GO:0005654,GO:0005737,GO:0005829,GO:0016925,GO:0016926,GO:0070139,GO:0070646,GO:0090169,GO:0090234	protein binding|nucleus|nucleoplasm|cytoplasm|cytosol|protein sumoylation|protein desumoylation|SUMO-specific endopeptidase activity|protein modification by small protein removal|regulation of spindle assembly|regulation of kinetochore assembly
SENP7	820.2704019418594	541.1381945240528	1099.4026093596665	2.031027465493563	1.0222097492664828	7.349165144315003e-06	0.0005996918757761	Up	3.831966785539618	6.334928118524712	8.143750414910404	7.774193353336595	7.0146210562993225	3.8601171979465607	4.242718827215627	2.6305797423219386	2.258316224612729	2.27337178470499	57337	SUMO specific peptidase 7	GO:0005515,GO:0005634,GO:0005737,GO:0016926,GO:0070139	protein binding|nucleus|cytoplasm|protein desumoylation|SUMO-specific endopeptidase activity
SERF1B	56.97119080111216	96.6531627444212	17.289218857803203	0.178955004581396	-2.482331205	0.0004415010302225	0.0094201903489329	Down	0.3549328152359153	0.2630242367430221	0.2472324448059907	0.4175618661593487	0.2067198144971014	0.6579366361622069	0.2618082164378181	3.875706860423553	2.7401565498799503	0.1678784083173055	728492	small EDRK-rich factor 1B	GO:0003674,GO:0005515,GO:0005634,GO:0005829,GO:0007399,GO:0031648,GO:0032991,GO:1990000	molecular_function|protein binding|nucleus|cytosol|nervous system development|protein destabilization|protein-containing complex|amyloid fibril formation
SERPINA5	98.61945907149055	162.18177741961026	35.05714072337103	0.2161463325147959	-2.209919738	0.0002841599686092	0.0071265786430207	Down	0.9850242572087168	0.082591977324514	0.6688399849946628	0.7114586661432839	0.6042706110736565	0.6449889548706789	2.177655158191852	3.0967691921238663	0.9077103989438208	5.9807939136779416	5104	serpin family A member 5	GO:0001972,GO:0002020,GO:0002080,GO:0004867,GO:0005515,GO:0005539,GO:0005576,GO:0005615,GO:0006869,GO:0007283,GO:0007342,GO:0007596,GO:0008201,GO:0009897,GO:0010951,GO:0016020,GO:0031091,GO:0031094,GO:0031210,GO:0032190,GO:0032991,GO:0036024,GO:0036025,GO:0036026,GO:0036027,GO:0036028,GO:0036029,GO:0036030,GO:0051346,GO:0061107,GO:0062023,GO:0070062,GO:0097181,GO:0097182,GO:0097183	retinoic acid binding|protease binding|acrosomal membrane|serine-type endopeptidase inhibitor activity|protein binding|glycosaminoglycan binding|extracellular region|extracellular space|lipid transport|spermatogenesis|fusion of sperm to egg plasma membrane involved in single fertilization|blood coagulation|heparin binding|external side of plasma membrane|negative regulation of endopeptidase activ…	hsa04610	Complement and coagulation cascades
SERPINE1	581.6581127015351	232.35266970985168	930.9635556932184	4.007451005798638	2.0026848824201435	0.0059346792650683	0.0464308012553309	Up	17.135106878814174	10.662276830382456	18.12958306441904	2.609767118683353	6.7859585084279175	1.3906992919067098	0.7102832787002162	6.583990043296202	1.108026737284458	2.8551802897077407	5054	serpin family E member 1	GO:0001525,GO:0002020,GO:0002576,GO:0004867,GO:0005102,GO:0005515,GO:0005576,GO:0005615,GO:0005886,GO:0007623,GO:0010469,GO:0010757,GO:0010951,GO:0014912,GO:0030194,GO:0030195,GO:0030198,GO:0030336,GO:0031093,GO:0032757,GO:0033629,GO:0035491,GO:0042730,GO:0045766,GO:0045944,GO:0048260,GO:0050729,GO:0050829,GO:0051918,GO:0061044,GO:0061045,GO:0062023,GO:0070062,GO:0071222,GO:0090026,GO:0090399,GO:…	angiogenesis|protease binding|platelet degranulation|serine-type endopeptidase inhibitor activity|signaling receptor binding|protein binding|extracellular region|extracellular space|plasma membrane|circadian rhythm|regulation of signaling receptor activity|negative regulation of plasminogen activation|negative regulation of endopeptidase activity|negative regulation of smooth muscle cell migratio…	hsa04066,hsa04115,hsa04218,hsa04371,hsa04390,hsa04610,hsa04933,hsa05142	HIF-1 signaling pathway|p53 signaling pathway|Cellular senescence|Apelin signaling pathway|Hippo signaling pathway|Complement and coagulation cascades|AGE-RAGE signaling pathway in diabetic complications|Chagas disease
SFRP1	2524.5329882759465	3476.7737583524267	1572.2922181994677	0.452253220975436	-1.144797317	0.0001653538065207	0.0049628616360386	Down	12.75722677844358	15.585986806198664	11.477840378952893	13.861470286252311	15.861375952302096	35.19338741733173	14.841761558866857	17.34334677115827	25.360684321566488	48.83243202637401	6422	secreted frizzled related protein 1	GO:0001649,GO:0001657,GO:0001954,GO:0002244,GO:0004197,GO:0005109,GO:0005515,GO:0005576,GO:0005615,GO:0005829,GO:0005886,GO:0006508,GO:0008201,GO:0008284,GO:0008285,GO:0008584,GO:0008585,GO:0009267,GO:0009950,GO:0009986,GO:0010564,GO:0010629,GO:0010719,GO:0010975,GO:0014034,GO:0014070,GO:0017147,GO:0030177,GO:0030178,GO:0030279,GO:0030307,GO:0030308,GO:0030336,GO:0030514,GO:0033689,GO:0035019,GO:…	osteoblast differentiation|ureteric bud development|positive regulation of cell-matrix adhesion|hematopoietic progenitor cell differentiation|cysteine-type endopeptidase activity|frizzled binding|protein binding|extracellular region|extracellular space|cytosol|plasma membrane|proteolysis|heparin binding|positive regulation of cell population proliferation|negative regulation of cell population pr…	hsa04310	Wnt signaling pathway
SGK2	82.88155451740616	44.89835107082504	120.86475796398732	2.6927469231674084	1.4290786450463069	0.0020158671509462	0.0239668981528282	Up	0.6821131221130239	1.0817048160899363	4.655196611106367	0.9556876147503616	2.0444797821387253	0.7461872027343478	0.5104373812241093	0.7237676334868092	0.7000862866109828	0.4954223504518471	10110	serum/glucocorticoid regulated kinase 2	GO:0001558,GO:0004674,GO:0005524,GO:0005654,GO:0005829,GO:0006468,GO:0006979,GO:0015459,GO:0017080,GO:0018105,GO:0032411,GO:0034220,GO:0035556,GO:0042127,GO:0106310,GO:0106311	regulation of cell growth|protein serine/threonine kinase activity|ATP binding|nucleoplasm|cytosol|protein phosphorylation|response to oxidative stress|potassium channel regulator activity|sodium channel regulator activity|peptidyl-serine phosphorylation|positive regulation of transporter activity|ion transmembrane transport|intracellular signal transduction|regulation of cell population prolifer…	hsa04068,hsa04151	FoxO signaling pathway|PI3K-Akt signaling pathway
SHANK2	74.03388743606531	102.70901325176008	45.35876162037061	0.4417691075350304	-1.178635559	0.0051490377974984	0.0423258497673485	Down	0.1677059956032068	0.0407790895356798	0.0973011128071927	0.191400762110642	0.1107171184489721	0.2985542209148076	0.1623622344692943	0.2099484068229916	0.205413231976287	0.3927823841897974	22941	SH3 and multiple ankyrin repeat domains 2	GO:0001750,GO:0001917,GO:0005515,GO:0005575,GO:0005829,GO:0005883,GO:0005886,GO:0007416,GO:0007610,GO:0007612,GO:0008284,GO:0008328,GO:0014069,GO:0016324,GO:0017124,GO:0030160,GO:0030426,GO:0030534,GO:0031526,GO:0035176,GO:0035255,GO:0035331,GO:0043005,GO:0043025,GO:0043197,GO:0045211,GO:0048854,GO:0051124,GO:0051968,GO:0060170,GO:0060291,GO:0060292,GO:0060997,GO:0060999,GO:0071625,GO:0097107,GO:…	photoreceptor outer segment|photoreceptor inner segment|protein binding|cellular_component|cytosol|neurofilament|plasma membrane|synapse assembly|behavior|learning|positive regulation of cell population proliferation|ionotropic glutamate receptor complex|postsynaptic density|apical plasma membrane|SH3 domain binding|synaptic receptor adaptor activity|growth cone|adult behavior|brush border membra…	hsa04724	Glutamatergic synapse
SHC4	190.81168456392572	122.8266210288568	258.7967480989949	2.1061109531471387	1.074581441747612	6.494071891069066e-05	0.0026051039470936	Up	1.9872277263968527	1.0424321471994993	2.4035520168730864	2.8700995456305183	1.6137399489288486	0.9963888145755688	1.037612748525489	0.9595975440749775	0.6828899632736452	0.7123895505904564	399694	SHC adaptor protein 4	GO:0005515,GO:0005886,GO:0006915,GO:0007169,GO:0008284,GO:0010468,GO:0019901,GO:0019904,GO:0030971,GO:0035556,GO:0045211,GO:0048863	protein binding|plasma membrane|apoptotic process|transmembrane receptor protein tyrosine kinase signaling pathway|positive regulation of cell population proliferation|regulation of gene expression|protein kinase binding|protein domain specific binding|receptor tyrosine kinase binding|intracellular signal transduction|postsynaptic membrane|stem cell differentiation	hsa01521,hsa01522,hsa04012,hsa04014,hsa04062,hsa04072,hsa04510,hsa04650,hsa04722,hsa04910,hsa04915,hsa04917,hsa04926,hsa04935,hsa05034,hsa05100,hsa05206,hsa05214,hsa05220,hsa05224,hsa05225,hsa05226	EGFR tyrosine kinase inhibitor resistance|Endocrine resistance|ErbB signaling pathway|Ras signaling pathway|Chemokine signaling pathway|Phospholipase D signaling pathway|Focal adhesion|Natural killer cell mediated cytotoxicity|Neurotrophin signaling pathway|Insulin signaling pathway|Estrogen signaling pathway|Prolactin signaling pathway|Relaxin signaling pathway|Growth hormone synthesis, secretio…
SIGLEC12	4.6792247828949085	8.955261042524551	0.4031885232652683	0.0470810119850609	-4.408710859	0.0015857462717485	0.0208869004990624	Down	0.0171336035698471	0.016664705433591	0	0	0	0.0488026408058704	0.250657984603996	0.0157787803179227	0.1831500698666097	0.2320680066661843	89858	sialic acid binding Ig like lectin 12	GO:0005515,GO:0005886,GO:0007155,GO:0016021,GO:0030246,GO:0033691	protein binding|plasma membrane|cell adhesion|integral component of membrane|carbohydrate binding|sialic acid binding
SIGLEC8	16.619260733589016	28.235894787059497	5.002626680118551	0.1766875427820385	-2.500727768	0.0054874217221816	0.0441527612162843	Down	0.0398842029491904	0	0.209431956813449	0	0.1034761508180898	0.1136044978759334	0.6521363769242352	0.1836519894735542	0.378971690958813	0.4681872348920394	27181	sialic acid binding Ig like lectin 8	GO:0004888,GO:0005515,GO:0005886,GO:0007155,GO:0007165,GO:0016021,GO:0030246,GO:0033691	transmembrane signaling receptor activity|protein binding|plasma membrane|cell adhesion|signal transduction|integral component of membrane|carbohydrate binding|sialic acid binding
SIT1	40.97600492240957	57.03180144197496	24.920208402844228	0.4369873240485514	-1.194336664	0.0033773145975839	0.0326376190574145	Down	0.8864606809329079	0.6774434591809075	1.4249403655065158	0.3740763619165389	0.7040346010770201	1.1121836957903035	1.9888783206996767	1.341170502505727	2.2279511567747936	1.9153650003546296	27240	signaling threshold regulating transmembrane adaptor 1	GO:0002250,GO:0005515,GO:0005886,GO:0005887,GO:0007165,GO:0019900,GO:0042169,GO:0043029,GO:0050863,GO:0070062	adaptive immune response|protein binding|plasma membrane|integral component of plasma membrane|signal transduction|kinase binding|SH2 domain binding|T cell homeostasis|regulation of T cell activation|extracellular exosome
SLC13A2	38.01182968835423	76.0236593767085	0	0.0024957067553148	-8.646335857	2.6118613067988908e-12	3.120801138580846e-09	Down	0	0	0	0	0	1.2251894104900758	0.0427110688779249	0.5027752989564654	0.3979020440270732	2.195977626132988	9058	solute carrier family 13 member 2	GO:0005515,GO:0005886,GO:0005887,GO:0006814,GO:0015141,GO:0015361,GO:0016020,GO:0016021,GO:0070062,GO:0071422,GO:0098656	protein binding|plasma membrane|integral component of plasma membrane|sodium ion transport|succinate transmembrane transporter activity|low-affinity sodium:dicarboxylate symporter activity|membrane|integral component of membrane|extracellular exosome|succinate transmembrane transport|anion transmembrane transport
SLC25A25	3229.863524082335	1461.9326105180132	4997.794437646659	3.4186371208863777	1.773421292709299	0.0005982756295813	0.0113199995904964	Up	22.72793179451681	66.18812234922656	58.37496550163635	9.847867172332718	43.9059697189201	8.697165478310534	10.832295052807574	19.57291646986143	9.375429676199673	6.338111431201547	114789	solute carrier family 25 member 25	GO:0002021,GO:0005347,GO:0005509,GO:0005743,GO:0014823,GO:0015867,GO:0016021,GO:0032094,GO:0035264,GO:0043010,GO:0045333,GO:0046034,GO:0060612,GO:0070588	response to dietary excess|ATP transmembrane transporter activity|calcium ion binding|mitochondrial inner membrane|response to activity|ATP transport|integral component of membrane|response to food|multicellular organism growth|camera-type eye development|cellular respiration|ATP metabolic process|adipose tissue development|calcium ion transmembrane transport
SLC27A6	115.62850192270714	74.12020481021905	157.13679903519528	2.116147366663453	1.0814400989791435	0.0066141663980554	0.0492143552503118	Up	0.8926817883752571	3.1929253108087376	2.494944896761632	1.8404248197441968	3.2018246465058366	0.8748997925986789	2.1311663002377803	0.8353534109958245	0.6412865304534251	0.7150608050582664	28965	solute carrier family 27 member 6	GO:0000038,GO:0000166,GO:0001676,GO:0004467,GO:0005324,GO:0005886,GO:0015909,GO:0016021,GO:0031957,GO:0042383,GO:0047676	very long-chain fatty acid metabolic process|nucleotide binding|long-chain fatty acid metabolic process|long-chain fatty acid-CoA ligase activity|long-chain fatty acid transporter activity|plasma membrane|long-chain fatty acid transport|integral component of membrane|very long-chain fatty acid-CoA ligase activity|sarcolemma|arachidonate-CoA ligase activity	hsa03320,hsa04931	PPAR signaling pathway|Insulin resistance
SLC34A2	62.11535400733797	121.75224873517836	2.4784592794975926	0.0203526954464358	-5.618636317	5.0977353513609634e-06	0.0004862520365443	Down	0.0458819697114738	0	0.0619524594395978	0	0.0102031579994795	2.0038870553542663	0.0315875504652206	0.3126788378655533	1.021784219241196	1.8643603856223108	10568	solute carrier family 34 member 2	GO:0001701,GO:0005436,GO:0005886,GO:0005887,GO:0005903,GO:0006817,GO:0016021,GO:0016324,GO:0030643,GO:0031402,GO:0031526,GO:0031982,GO:0035725,GO:0042301,GO:0043627,GO:0044267,GO:0044341	in utero embryonic development|sodium:phosphate symporter activity|plasma membrane|integral component of plasma membrane|brush border|phosphate ion transport|integral component of membrane|apical plasma membrane|cellular phosphate ion homeostasis|sodium ion binding|brush border membrane|vesicle|sodium ion transmembrane transport|phosphate ion binding|response to estrogen|cellular protein metaboli…	hsa04928,hsa04978	Parathyroid hormone synthesis, secretion and action|Mineral absorption
SLC6A17	19.34738961615577	29.013279620734803	9.681499611576738	0.33420924512138	-1.581176452	0.0056658739752577	0.0451112517173305	Down	0.1101820629710637	0.1875417117004913	0.1239784355036641	0.0443821464379439	0.2143934488292214	0.4053740656377501	0.3081613502844093	0.4439291593184171	0.1472242284652206	0.5845128580860443	388662	solute carrier family 6 member 17	GO:0005515,GO:0005887,GO:0006836,GO:0007420,GO:0008021,GO:0015293,GO:0015804,GO:0015816,GO:0015820,GO:0015824,GO:0030285,GO:0032328,GO:0035725,GO:0042995,GO:0098794,GO:0098978,GO:0098982,GO:0150104	protein binding|integral component of plasma membrane|neurotransmitter transport|brain development|synaptic vesicle|symporter activity|neutral amino acid transport|glycine transport|leucine transport|proline transport|integral component of synaptic vesicle membrane|alanine transport|sodium ion transmembrane transport|cell projection|postsynapse|glutamatergic synapse|GABA-ergic synapse|transport a…
SLITRK3	30.83964938040949	51.89497214516868	9.784326615650327	0.1889256733803421	-2.40410933	0.0005493653268307	0.0107107030154137	Down	0.0950197995823336	0.1350744743079394	0.0740199043068234	0	0.0568894008843078	0.4094455200856271	0.3962736682394822	0.0673124616623267	0.3190391402194948	0.6072029653354301	22865	SLIT and NTRK like family member 3	GO:0005515,GO:0005886,GO:0007409,GO:0051965,GO:0098982,GO:0099060,GO:0099061,GO:0099560,GO:1905606	protein binding|plasma membrane|axonogenesis|positive regulation of synapse assembly|GABA-ergic synapse|integral component of postsynaptic specialization membrane|integral component of postsynaptic density membrane|synaptic membrane adhesion|regulation of presynapse assembly
SLN	85.899073979599	126.10528310556292	45.69286485363517	0.3620911690327313	-1.465575103	0.0033370371692298	0.0324644363386979	Down	3.4293785582905056	0.5211759677153545	3.13526352443719	4.374366643655603	1.1320135296264715	4.0700411058044486	12.265944596441985	4.638611745207388	4.439106160153376	7.160980123705643	6588	sarcolipin	GO:0004857,GO:0005515,GO:0006816,GO:0016021,GO:0016529,GO:0033017,GO:0043086,GO:0043242,GO:0051117,GO:0051924,GO:0070296,GO:0090281,GO:0120162,GO:1901020,GO:1901077,GO:1901877,GO:1901881,GO:1901894	enzyme inhibitor activity|protein binding|calcium ion transport|integral component of membrane|sarcoplasmic reticulum|sarcoplasmic reticulum membrane|negative regulation of catalytic activity|negative regulation of protein-containing complex disassembly|ATPase binding|regulation of calcium ion transport|sarcoplasmic reticulum calcium ion transport|negative regulation of calcium ion import|positiv…
SLX1B	95.10732337271128	26.8860266924318	163.32862005299083	6.074808882474868	2.602839021287485	0.0055552893756187	0.0445488402087007	Up	0.8302076579552525	0.5167918265277059	13.003528756949333	13.626245965516036	0.6646328362785465	1.450367008647826	0.7716038722225308	0.9786365241646566	0.6212167391226681	0.47977985378174	79008	SLX1 homolog B, structure-specific endonuclease subunit	GO:0000724,GO:0005515,GO:0005654,GO:0006281,GO:0008821,GO:0010792,GO:0010833,GO:0017108,GO:0033557,GO:0036297,GO:0046872,GO:0061820,GO:0090305,GO:0090656,GO:1904357,GO:1904431	double-strand break repair via homologous recombination|protein binding|nucleoplasm|DNA repair|crossover junction endodeoxyribonuclease activity|DNA double-strand break processing involved in repair via single-strand annealing|telomere maintenance via telomere lengthening|5'-flap endonuclease activity|Slx1-Slx4 complex|interstrand cross-link repair|metal ion binding|telomeric D-loop disassembly|n…	hsa03460	Fanconi anemia pathway
SMC4	508.2016078611156	270.961600711152	745.4416150110794	2.7493433810444925	1.4590871044472464	5.425637709903114e-07	9.454173709506176e-05	Up	2.9207724879077928	5.723558151107372	7.614655585373637	5.126147518325778	6.2238696008400325	2.4597098263287966	2.933464503879188	1.4539541663385822	1.6748724530514878	0.9266477084581825	10051	structural maintenance of chromosomes 4	GO:0000070,GO:0000775,GO:0000796,GO:0003682,GO:0003697,GO:0005515,GO:0005524,GO:0005634,GO:0005654,GO:0005829,GO:0007076,GO:0010032,GO:0016607,GO:0045132,GO:0051301,GO:0051383	mitotic sister chromatid segregation|chromosome, centromeric region|condensin complex|chromatin binding|single-stranded DNA binding|protein binding|ATP binding|nucleus|nucleoplasm|cytosol|mitotic chromosome condensation|meiotic chromosome condensation|nuclear speck|meiotic chromosome segregation|cell division|kinetochore organization
SMC6	216.24207946603477	107.01917518980714	325.4649837422624	3.037741422425758	1.6029990704782946	2.5760933512565018e-08	8.794467261187503e-06	Up	1.240793960577879	2.44757381220298	3.513928615940248	2.2238334207341053	2.294214086709649	0.9464312252474916	1.0497880510468367	0.6162765138658514	0.5278077013438198	0.4720806838308506	79677	structural maintenance of chromosomes 6	GO:0000722,GO:0000775,GO:0000781,GO:0000803,GO:0005515,GO:0005524,GO:0005634,GO:0005654,GO:0006281,GO:0006974,GO:0016605,GO:0016607,GO:0030915,GO:0031625,GO:0035061,GO:0035861,GO:0051984,GO:0090398,GO:0097431	telomere maintenance via recombination|chromosome, centromeric region|chromosome, telomeric region|sex chromosome|protein binding|ATP binding|nucleus|nucleoplasm|DNA repair|cellular response to DNA damage stimulus|PML body|nuclear speck|Smc5-Smc6 complex|ubiquitin protein ligase binding|interchromatin granule|site of double-strand break|positive regulation of chromosome segregation|cellular senes…
SMIM22	13.681364323071843	24.701340998872396	2.6613876472713027	0.1082393275675154	-3.207703313	1.3173958895671823e-05	0.0009220668803631	Down	0.0313768668781141	0.1831090261267571	0.0706114001074194	0	0.1395507352013168	0.7149804570293948	0.4590314105724437	0.7223942813842159	0.586956610768782	1.1616324369365778	440335	small integral membrane protein 22	GO:0005515,GO:0005770,GO:0016021,GO:0030335,GO:0032956,GO:0042127,GO:0051726,GO:0140042	protein binding|late endosome|integral component of membrane|positive regulation of cell migration|regulation of actin cytoskeleton organization|regulation of cell population proliferation|regulation of cell cycle|lipid droplet formation
SNPH	344.97125125717406	469.4961544853045	220.44634802904392	0.4695325888799755	-1.0907028	0.0008173031145914	0.0137092195386718	Down	1.9771889649574987	0.4692048201093168	2.1253733807886	1.6275194475912178	1.5184965471174905	3.251315239526189	2.5493272376166742	2.7531671621816987	2.572297806865297	3.9940314125162266	9751	syntaphilin	GO:0005515,GO:0005737,GO:0005739,GO:0005881,GO:0007269,GO:0007420,GO:0008017,GO:0016021,GO:0016081,GO:0017075,GO:0030182,GO:0031966,GO:0042734,GO:0043005,GO:0043025	protein binding|cytoplasm|mitochondrion|cytoplasmic microtubule|neurotransmitter secretion|brain development|microtubule binding|integral component of membrane|synaptic vesicle docking|syntaxin-1 binding|neuron differentiation|mitochondrial membrane|presynaptic membrane|neuron projection|neuronal cell body
SOCS3	6608.07978360603	986.6155013954692	12229.544065816594	12.39559761055522	3.631755922504076	2.565286683031279e-53	4.291211563374724e-49	Up	183.1882711204556	192.00458179555213	210.32989275643948	83.27466460733477	187.1910706670196	10.589557339443369	14.579794269417777	15.438590484043214	10.861796847750709	12.938049954668074	9021	suppressor of cytokine signaling 3	GO:0001784,GO:0004860,GO:0005515,GO:0005829,GO:0005942,GO:0006469,GO:0007259,GO:0016567,GO:0019221,GO:0035556,GO:0040008,GO:0042531,GO:0042532,GO:0043066,GO:0043551,GO:0043687,GO:0045597,GO:0046426,GO:0046627,GO:0046854,GO:0046935,GO:0050728,GO:0060334,GO:0060670,GO:0060674,GO:0060707,GO:0070102,GO:1990830	phosphotyrosine residue binding|protein kinase inhibitor activity|protein binding|cytosol|phosphatidylinositol 3-kinase complex|negative regulation of protein kinase activity|receptor signaling pathway via JAK-STAT|protein ubiquitination|cytokine-mediated signaling pathway|intracellular signal transduction|regulation of growth|positive regulation of tyrosine phosphorylation of STAT protein|negati…	hsa04120,hsa04380,hsa04630,hsa04668,hsa04910,hsa04917,hsa04920,hsa04930,hsa04931,hsa04932,hsa04935,hsa05160,hsa05164,hsa05168	Ubiquitin mediated proteolysis|Osteoclast differentiation|JAK-STAT signaling pathway|TNF signaling pathway|Insulin signaling pathway|Prolactin signaling pathway|Adipocytokine signaling pathway|Type II diabetes mellitus|Insulin resistance|Non-alcoholic fatty liver disease|Growth hormone synthesis, secretion and action|Hepatitis C|Influenza A|Herpes simplex virus 1 infection
SOX18	3939.8277088401	5259.337274830257	2620.318142849945	0.4982235870378899	-1.005134771	0.000182770969768	0.0053827337716189	Down	67.40216097538062	42.17589928125908	25.43648649025337	76.88618922139567	64.98681752733194	102.20683071792963	92.012464859024	105.08681250301797	99.44591410392307	120.0737979926374	54345	SRY-box transcription factor 18	GO:0000122,GO:0000785,GO:0000976,GO:0000978,GO:0000981,GO:0001228,GO:0001525,GO:0001570,GO:0001701,GO:0001942,GO:0001944,GO:0001946,GO:0001947,GO:0003151,GO:0005634,GO:0005667,GO:0006355,GO:0009653,GO:0022405,GO:0030154,GO:0035050,GO:0043534,GO:0045892,GO:0045893,GO:0045944,GO:0048469,GO:0048866,GO:0060214,GO:0060836,GO:0060956,GO:0061028,GO:0072091,GO:1990837	negative regulation of transcription by RNA polymerase II|chromatin|transcription regulatory region sequence-specific DNA binding|RNA polymerase II cis-regulatory region sequence-specific DNA binding|DNA-binding transcription factor activity, RNA polymerase II-specific|DNA-binding transcription activator activity, RNA polymerase II-specific|angiogenesis|vasculogenesis|in utero embryonic developme…
SPATA6L	108.09571810059174	71.74014742490209	144.45128877628144	2.0146712093757992	1.0105444127944327	0.0001475708482257	0.0045969555849533	Up	0.7309119646337807	1.4147792515298852	1.3517209269721648	1.0183126240234563	0.8448810294069626	0.4259991583899888	0.5355821033238791	0.6331287254017219	0.4254659030440378	0.4574219869517033	55064	spermatogenesis associated 6 like	GO:0007283,GO:0032027,GO:0097224	spermatogenesis|myosin light chain binding|sperm connecting piece
SPDEF	49.35334364187724	93.85657567302891	4.850111610725594	0.0519045877284935	-4.267994129	1.7231356916839074e-06	0.0002287667765911	Down	0.0124277792678171	0.1571396605517609	0.0699195762387151	0.0667466802356701	0	1.13276055704111	0.0213898350082509	0.6180334859379873	1.0738469644127866	2.5361636223537247	25803	SAM pointed domain containing ETS transcription factor	GO:0000122,GO:0000785,GO:0000981,GO:0005515,GO:0005634,GO:0006357,GO:0007275,GO:0010454,GO:0010455,GO:0030154,GO:0043065,GO:0043565,GO:0045944,GO:0060480,GO:0060576,GO:1990837	negative regulation of transcription by RNA polymerase II|chromatin|DNA-binding transcription factor activity, RNA polymerase II-specific|protein binding|nucleus|regulation of transcription by RNA polymerase II|multicellular organism development|negative regulation of cell fate commitment|positive regulation of cell fate commitment|cell differentiation|positive regulation of apoptotic process|seq…			ETS
SPDL1	150.67527285274346	88.19978961453627	213.15075609095075	2.413452681623027	1.2710985414471052	0.0003226707661667	0.0077109093949098	Up	1.7796331355928794	2.1448475775357694	4.774001455562573	2.2024936050805954	3.355288101812861	1.677433524748089	1.6313706313267842	0.7244458811433471	0.9994194062504448	0.5007202453165889	54908	spindle apparatus coiled-coil protein 1	GO:0000132,GO:0000922,GO:0000940,GO:0005515,GO:0005634,GO:0005815,GO:0005829,GO:0007080,GO:0007094,GO:0016477,GO:0019899,GO:0034501,GO:0043515,GO:0051301	establishment of mitotic spindle orientation|spindle pole|condensed chromosome outer kinetochore|protein binding|nucleus|microtubule organizing center|cytosol|mitotic metaphase plate congression|mitotic spindle assembly checkpoint|cell migration|enzyme binding|protein localization to kinetochore|kinetochore binding|cell division
SPEF2	114.40099190137016	57.84726531026907	170.95471849247127	2.9539080227904435	1.5626249049348029	6.133453700001878e-06	0.0005466627028979	Up	0.4082683278694754	0.6204612213210167	1.225038321485474	0.5847235174986493	0.9315437268092522	0.363404516674691	0.2854650652794017	0.1684099039450796	0.1325927047520992	0.2342499952525513	79925	sperm flagellar 2	GO:0002177,GO:0003351,GO:0003674,GO:0005576,GO:0005737,GO:0005794,GO:0007283,GO:0007288,GO:0036126,GO:0048705,GO:0048854,GO:0060541,GO:0097225	manchette|epithelial cilium movement involved in extracellular fluid movement|molecular_function|extracellular region|cytoplasm|Golgi apparatus|spermatogenesis|sperm axoneme assembly|sperm flagellum|skeletal system morphogenesis|brain morphogenesis|respiratory system development|sperm midpiece
SPN	144.10232208825477	201.680070809754	86.5245733667556	0.4290041679378112	-1.220936431	3.269638048506291e-05	0.0016680550302583	Down	0.4776904469911864	0.4646174142582661	0.6379169934806239	0.4341722116464143	0.3151820573668277	0.5233205838382553	1.4681567723014006	0.9620174634485802	1.0193862843896362	1.085465300976607	6693	sialophorin	GO:0001931,GO:0002296,GO:0004888,GO:0005515,GO:0005615,GO:0005886,GO:0005887,GO:0005902,GO:0006935,GO:0006955,GO:0006968,GO:0007162,GO:0007163,GO:0007165,GO:0007166,GO:0009897,GO:0009986,GO:0016020,GO:0016605,GO:0030544,GO:0031072,GO:0032609,GO:0032760,GO:0042130,GO:0042742,GO:0050776,GO:0050900,GO:0050901,GO:0070062,GO:2000404,GO:2000406	uropod|T-helper 1 cell lineage commitment|transmembrane signaling receptor activity|protein binding|extracellular space|plasma membrane|integral component of plasma membrane|microvillus|chemotaxis|immune response|cellular defense response|negative regulation of cell adhesion|establishment or maintenance of cell polarity|signal transduction|cell surface receptor signaling pathway|external side of …	hsa04514	Cell adhesion molecules
SPON1	667.604591395857	962.2700467309476	372.9391360607671	0.3875847807138991	-1.367416173	7.941420298405779e-11	7.814357573631287e-08	Down	3.752367708184924	2.443048455472672	3.636277451731305	2.640465376054584	2.137202107200572	7.314432641679428	8.507842862971538	5.7335627640039455	5.614179234882164	8.048919592726474	10418	spondin 1	GO:0005201,GO:0005515,GO:0005615,GO:0005788,GO:0007155,GO:0010954,GO:0031012,GO:0032092,GO:0046872,GO:0050693,GO:0062023,GO:1902430,GO:1902993	extracellular matrix structural constituent|protein binding|extracellular space|endoplasmic reticulum lumen|cell adhesion|positive regulation of protein processing|extracellular matrix|positive regulation of protein binding|metal ion binding|LBD domain binding|collagen-containing extracellular matrix|negative regulation of amyloid-beta formation|positive regulation of amyloid precursor protein ca…
SPRR2B	227.26463248116488	30.112218749526114	424.41704621280365	14.090874497093708	3.8166892447514	0.0018221346188764	0.0224783686611836	Up	21.56269048560426	86.82316432284887	10.17878908592592	0.6722372268558977	0.2530383183870937	0.3781247747929355	2.3501137546124142	1.7814242978934764	3.0915103337361627	0.6164818341791108	6701	small proline rich protein 2B	GO:0001533,GO:0005829,GO:0008544,GO:0030216,GO:0070268	cornified envelope|cytosol|epidermis development|keratinocyte differentiation|cornification
SPRR2E	1043.5486142425857	189.8970520141844	1897.2001764709876	9.990416471725892	3.3205448210777297	0.0025290046436059	0.0272936707601549	Up	135.3783802961094	313.2786439244944	77.06241186421401	6.120247881403272	6.335274539883053	0.7573633191728899	11.179480747272605	10.074623422549264	24.61624153326219	4.78477064230326	6704	small proline rich protein 2E	GO:0001533,GO:0005198,GO:0005515,GO:0005737,GO:0005829,GO:0008544,GO:0018149,GO:0030280,GO:0070268	cornified envelope|structural molecule activity|protein binding|cytoplasm|cytosol|epidermis development|peptide cross-linking|structural constituent of skin epidermis|cornification
SPRR2F	45.2158485681372	4.575555594697021	85.85614154157733	18.71902072799213	4.226433058236919	0.0033658412155494	0.0325832128783047	Up	2.0542129306574206	17.411098839534493	1.100680863874186	0.0525366411058511	0.1087648903307356	0.0928751478631736	0.3788110034299403	0.1351270011044356	0.4792542599396178	0	6705	small proline rich protein 2F	GO:0001533,GO:0005829,GO:0008544,GO:0030216,GO:0070268	cornified envelope|cytosol|epidermis development|keratinocyte differentiation|cornification
SPRR2G	431.3932600846413	110.27388513800214	752.5126350312809	6.823641216497969	2.7705417924963465	0.0054245919738647	0.0438369925308261	Up	39.611349586498605	75.2578097380972	14.150874720700935	1.831690715800693	1.7380409747800374	1.0119041592254865	5.0138637495098015	2.1920188789506505	7.436862685439173	3.01542078671019	6706	small proline rich protein 2G	GO:0001533,GO:0005829,GO:0008544,GO:0030216,GO:0070268	cornified envelope|cytosol|epidermis development|keratinocyte differentiation|cornification
SREK1	1474.6048790180726	838.2650236687832	2110.944734367362	2.5177937115250346	1.3321600846647632	3.158904910608535e-07	6.290733493411853e-05	Up	5.351455678124955	10.202369240893283	16.43775215807633	9.84451926307018	11.166815179385283	4.27021270985121	5.7701668496430125	4.092763122323613	2.778974244826012	2.7337343436886576	140890	splicing regulatory glutamic acid and lysine rich protein 1	GO:0003723,GO:0005515,GO:0005654,GO:0005681,GO:0006397,GO:0008380,GO:0016607	RNA binding|protein binding|nucleoplasm|spliceosomal complex|mRNA processing|RNA splicing|nuclear speck
SRSF11	4391.092112658739	2188.965480700659	6593.218744616823	3.0117831462060165	1.5906178971161065	2.971812727994356e-08	9.747545747821488e-06	Up	18.56688567591893	40.507193812073865	57.60330896301444	34.045388115846464	43.98838752528146	14.63969204440491	19.812745290472595	10.80113432833818	8.040627033605428	7.4283694136171645	9295	serine and arginine rich splicing factor 11	GO:0000398,GO:0003723,GO:0005515,GO:0005634,GO:0005654,GO:0006397,GO:0006405,GO:0006406,GO:0008380,GO:0016607,GO:0031124	mRNA splicing, via spliceosome|RNA binding|protein binding|nucleus|nucleoplasm|mRNA processing|RNA export from nucleus|mRNA export from nucleus|RNA splicing|nuclear speck|mRNA 3'-end processing
SRSF7	4487.117146555808	2978.8163561824394	5995.417936929179	2.0126150047372637	1.0090712239843402	1.0224715283309301e-09	6.578424509969153e-07	Up	55.73934511117415	84.23872661016618	101.95443531914913	67.61472764588376	90.98591994182716	39.49412000623436	42.62523095601424	37.398548368666674	36.54507882007565	29.41067414351636	6432	serine and arginine rich splicing factor 7	GO:0000398,GO:0003723,GO:0005515,GO:0005634,GO:0005654,GO:0005737,GO:0006397,GO:0006405,GO:0006406,GO:0008270,GO:0008380,GO:0016607,GO:0019904,GO:0031124,GO:0048025,GO:0070062,GO:1990830	mRNA splicing, via spliceosome|RNA binding|protein binding|nucleus|nucleoplasm|cytoplasm|mRNA processing|RNA export from nucleus|mRNA export from nucleus|zinc ion binding|RNA splicing|nuclear speck|protein domain specific binding|mRNA 3'-end processing|negative regulation of mRNA splicing, via spliceosome|extracellular exosome|cellular response to leukemia inhibitory factor	hsa03040,hsa05014,hsa05168	Spliceosome|Amyotrophic lateral sclerosis|Herpes simplex virus 1 infection
[truncated: 121 more rows]
