# Supplementary material for: Transcriptomic identification of IL-17/FOS-associated signaling in dartos fascia remodeling of pediatric concealed penis
Source: Front Pediatr. 2026 Jul 10;14:1867230. doi: 10.3389/fped.2026.1867230 (PMC13396118; doi:10.3389/fped.2026.1867230)
Supplement: Supplementary Table S1 — Complete list of differentially expressed genes identified from RNA-seq analysis. [file Datasheet1.zip › Supplementary File/Table S10. Clinical and specimen-use characteristics of enrolled participants.xlsx]

## Sheet: Individual
Accession	Individual Identifier	Gender	Experiment Group	Disease Name	Disease Stage	Treatment	Survival Time	Is Smoker	Is Drinker	Age(year)	Height (m)	Body Weight (kg)	Body Mass Index(BMI)	Ethnicity	Province	Occupation	Race	Birthplace
HRI1717435	CP1	male	case set	penile disease	Pediatric Concealed Penis	Surgical correction of concealed penis		no	no	＜12				Han Chinese.	China: Sichuan		east asian
HRI1717436	CP2	male	case set	penile disease	Pediatric Concealed Penis	Surgical correction of concealed penis		no	no	＜12				Han Chinese.	China: Sichuan		east asian
HRI1717437	CP3	male	case set	penile disease	Pediatric Concealed Penis	Surgical correction of concealed penis		no	no	＜12				Han Chinese.	China: Sichuan		east asian
HRI1717438	CP4	male	case set	penile disease	Pediatric Concealed Penis	Surgical correction of concealed penis		no	no	＜12				Han Chinese.	China: Sichuan		east asian
HRI1717439	CP5	male	case set	penile disease	Pediatric Concealed Penis	Surgical correction of concealed penis		no	no	＜12				Han Chinese.	China: Sichuan		east asian
HRI1717440	Con1	male	control set	phimosis	Circumcision	Circumcision		no	no	＜12				Han Chinese.	China: Sichuan		east asian
HRI1717441	Con2	male	control set	phimosis	Circumcision	Circumcision		no	no	＜12				Han Chinese.	China: Sichuan		east asian
HRI1717442	Con3	male	control set	phimosis	Circumcision	Circumcision		no	no	＜12				Han Chinese.	China: Sichuan		east asian
HRI1717443	Con4	male	control set	phimosis	Circumcision	Circumcision		no	no	＜12				Han Chinese.	China: Sichuan		east asian
HRI1717444	Con5	male	control set	phimosis	Circumcision	Circumcision		no	no	＜12				Han Chinese.	China: Sichuan		east asian
