# Supplementary material for: Transcriptomic identification of IL-17/FOS-associated signaling in dartos fascia remodeling of pediatric concealed penis
Source: Front Pediatr. 2026 Jul 10;14:1867230. doi: 10.3389/fped.2026.1867230 (PMC13396118; doi:10.3389/fped.2026.1867230)
Supplement: Supplementary Table S1 — Complete list of differentially expressed genes identified from RNA-seq analysis. [file Datasheet1.zip › Supplementary File/Table S11. Comparative enrichment analysis of IL-17, TNF, and NF-κB signaling pathways in CP tissues..xlsx]

## Sheet: Sheet1
Pathway	Analysis	Rank	NES / Enrichment score	adjusted P / FDR	Representative leading-edge genes
IL-17 signaling pathway	KEGG/GSEA	1	1.82	0.014	FOS, IL6, PTGS2, IL17RA, TRAF3IP2/Act1 等
TNF signaling pathway	KEGG/GSEA	2	1.73	0.034	FOS, IL6, PTGS2, NFKBIA 等
NF-κB signaling pathway	KEGG/GSEA	3	1.38	0.4(non-significant)	CXCL2,PTGS2,IL1B,CXCL8等
