# Supplementary material for: Transcriptomic identification of IL-17/FOS-associated signaling in dartos fascia remodeling of pediatric concealed penis
Source: Front Pediatr. 2026 Jul 10;14:1867230. doi: 10.3389/fped.2026.1867230 (PMC13396118; doi:10.3389/fped.2026.1867230)
Supplement: Supplementary Table S1 — Complete list of differentially expressed genes identified from RNA-seq analysis. [file Datasheet1.zip › Supplementary File/Table S12. Summary of biological sample sizes and quantification procedures for validation assays..xlsx]

## Sheet: Sheet1
Experimental technique	Patient group	Sample type	Biological replicates
			( n )
RNA - seq	Concealed penis	Preputial tissue	5
	Phimosis	Preputial tissue	5
qRT - PCR	Concealed penis	Preputial tissue	3
	Phimosis	Preputial tissue	3
Western blot	Concealed penis	Preputial tissue	3
	Phimosis	Preputial tissue	3
HE	Concealed penis	Preputial tissue	3
	Phimosis	Preputial tissue	3
Masson	Concealed penis	Preputial tissue	3
	Phimosis	Preputial tissue	3
EVG	Concealed penis	Preputial tissue	3
	Phimosis	Preputial tissue	3
IHC	Concealed penis	Preputial tissue	3
	Phimosis	Preputial tissue	3
Elisa	Concealed penis	Preputial tissue	5
	Phimosis	Preputial tissue	5
