# Supplementary material for: Transcriptomic identification of IL-17/FOS-associated signaling in dartos fascia remodeling of pediatric concealed penis
Source: Front Pediatr. 2026 Jul 10;14:1867230. doi: 10.3389/fped.2026.1867230 (PMC13396118; doi:10.3389/fped.2026.1867230)
Supplement: Supplementary Table S1 — Complete list of differentially expressed genes identified from RNA-seq analysis. [file Datasheet1.zip › Supplementary File/Table S13. Transcriptome-based stability assessment of candidate reference genes..xlsx]

## Sheet: Sheet1
gene_id	FoldChange	log2FoldChange	p-value	q-value
B2M	1.0186154951288295	0.02660956872103712	0.8867522057350062	0.9458388635806404
HPRT1	1.010941889820715	0.015700071744478083	0.9363141537554464	0.9708462879824652
RPLP0	0.8331752368501592	-0.263308	0.287612306236206	0.5137391292609877
RPL13A	0.9077927871739159	-0.139565	0.4394072831235848	0.6554668300420301
PPIA	0.902898660249753	-0.147364	0.4461753778634535	0.662079457189732
YWHAZ	0.9809190638582214	-0.027794	0.8702805379796943	0.9369925236097271
