# Supplementary material for: Transcriptomic identification of IL-17/FOS-associated signaling in dartos fascia remodeling of pediatric concealed penis
Source: Front Pediatr. 2026 Jul 10;14:1867230. doi: 10.3389/fped.2026.1867230 (PMC13396118; doi:10.3389/fped.2026.1867230)
Supplement: Supplementary Table S1 — Complete list of differentially expressed genes identified from RNA-seq analysis. [file Datasheet1.zip › Supplementary File/Table S14. Raw Ct values and stability assessment of ACTB as an additional candidate reference gene..xlsx]

## Sheet: gene
Reaction pore	Sample Name	Tube Number	Group Name	passageway	attribute	Ct	average Ct	Ct SD	Ct CV(%)	Rn	unique identification
B4	ACTIN	1	管1	1		20.15	20.37	0.433	2.13	4.564	CP
C4	ACTIN	1	管1	1		20.12	20.37	0.433	2.13	4.577	CP
D4	ACTIN	1	管1	1		20.21	20.37	0.433	2.13	4.523	CP
B5	ACTIN	1	管1	1		19.83	20.37	0.433	2.13	4.584	CP
C5	ACTIN	1	管1	1		20.01	20.37	0.433	2.13	4.557	CP
D5	ACTIN	1	管1	1		19.76	20.37	0.433	2.13	4.569	CP
B6	ACTIN	1	管1	1		19.37	20.37	0.433	2.13	4.491	CP
C6	ACTIN	1	管1	1		20.45	20.37	0.433	2.13	4.635	CP
D6	ACTIN	1	管1	1		19.54	20.37	0.433	2.13	4.512	CP
B7	ACTIN	1	管1	1		19.75	19.94	0.343	1.72	4.214	Con
C7	ACTIN	1	管1	1		19.77	19.94	0.343	1.72	4.254	Con
D7	ACTIN	1	管1	1		20.01	19.94	0.343	1.72	4.330	Con
B8	ACTIN	1	管1	1		20.25	19.94	0.343	1.72	4.165	Con
C8	ACTIN	1	管1	1		20.66	19.94	0.343	1.72	4.241	Con
D8	ACTIN	1	管1	1		20.76	19.94	0.343	1.72	4.024	Con
B9	ACTIN	1	管1	1		20.70	19.94	0.343	1.72	4.493	Con
C9	ACTIN	1	管1	1		20.62	19.94	0.343	1.72	4.489	Con
D9	ACTIN	1	管1	1		20.82	19.94	0.343	1.72	4.473	Con
