# Supplementary material for: Transcriptomic identification of IL-17/FOS-associated signaling in dartos fascia remodeling of pediatric concealed penis
Source: Front Pediatr. 2026 Jul 10;14:1867230. doi: 10.3389/fped.2026.1867230 (PMC13396118; doi:10.3389/fped.2026.1867230)
Supplement: Supplementary Table S1 — Complete list of differentially expressed genes identified from RNA-seq analysis. [file Datasheet1.zip › Supplementary File/Table S2. Top upregulated and downregulated genes in CP tissues..xlsx]

## Sheet: Sheet1
Gene Symbol	log2 Fold Change	P-value	Q-value	Regulation
AASS	1.4902665741041228	2.4614107639256376e-07	5.483785454877768e-05	Up
ABCB11	1.8158391468858976	0.0060788007886436	0.0471818880125667	Up
ABHD18	1.0215401286436128	4.52017925481374e-05	0.0020457721977727	Up
ACTA1	-1.98004	0.0016635978850131	0.0214231450504236	Down
ADAMTS4	1.1776892558070282	0.0011784822623445	0.0174457091013274	Up
ADCY8	-7.70263	0.000203957174718	0.0057787931051527	Down
ADD2	-1.92884	2.533365424979283e-05	0.0014109238399187	Down
ADORA1	-2.49008	0.0009024880792737	0.0146370439672535	Down
AGBL3	1.259857058103272	0.0005116222348049	0.0102007350939421	Up
AK6	1.0106873213641825	0.0004182798092099	0.0091344447107876	Up
AKAP9	1.061505723989962	2.4926113521115637e-06	0.0003088622422083	Up
ALDH1A2	-1.28072	0.0006114272194219	0.0114534765134273	Down
ALOX5AP	-1.29891	4.784795573874217e-06	0.0004709838258197	Down
ANKAR	1.1083450013271885	0.0015063088253895	0.0202047614681833	Up
ANKDD1B	1.128212923151222	0.0031554450957792	0.0314557914920426	Up
ANKRD36	1.3721009207923782	0.0055660834788503	0.0446090307453579	Up
ANKRD49	1.0022409369373435	0.000199115071716	0.0056839537878252	Up
AOC1	-1.79985	0.000313612915018	0.0075312438263566	Down
AP3B2	1.038037498910833	0.0014094902431408	0.0194698206335762	Up
APCDD1L	-2.10761	0.0061282835387216	0.0473974221484148	Down
APOBEC3A	2.4236791318620616	0.0007984925028377	0.0135605914593604	Up
APOBR	-1.03861	0.0004282450905658	0.009231551385291	Down
APOE	-1.07588	0.000268324024112	0.0069267349928185	Down
APOLD1	1.9842019949841427	5.91532109980626e-10	4.122978806564964e-07	Up
AQP5	-4.8183	1.8102865848276783e-06	0.0002365818280546	Down
ARAP2	1.2441611342782588	0.0045726828870193	0.0392265842738765	Up
ARID4A	1.1969339919748758	1.1437685581230029e-05	0.0008355004559074	Up
ARL13B	1.0879307257024926	0.000517608276327	0.0102711165437718	Up
ASIC3	1.2032957921353316	6.39548109790466e-06	0.0005543192114287	Up
ASPM	1.8397236733386195	0.0002667783473684	0.0068974778899215	Up
ATAD2	1.2170958548656143	3.025871204753219e-05	0.0015768465268882	Up
ATAD5	1.1612093467936269	0.0058301176124842	0.0459923150114798	Up
ATF3	3.797114572301684	1.6847117480633725e-08	6.404967754910023e-06	Up
ATP6V0A4	-6.17984	2.0682671331160573e-07	4.9425675146807725e-05	Down
ATP6V1B1	-3.72436	2.663728114891851e-09	1.4029180833550972e-06	Down
AVIL	1.1444862520410888	1.6492645200100917e-05	0.001077691284794	Up
B3GNT5	1.706247593585592	0.0001123073000818	0.0037800332309244	Up
BAMBI	-1.47787	6.640053425783916e-06	0.0005644846515401	Down
BAZ1A	1.039818171592271	0.0019898295089067	0.0237756200178511	Up
BAZ2B	1.039231028811816	5.786043916533887e-07	9.87642271793662e-05	Up
BCAN	-2.68173	2.2262137766896512e-08	8.095674794883583e-06	Down
BGN	-1.10749	1.781984813064299e-05	0.0011377496928602	Down
BIRC3	1.178211782758378	0.0003826291257502	0.0085829161192175	Up
BLM	1.2634330003209318	0.0044120301290452	0.0386006485348687	Up
BTBD8	2.01660651692873	2.549640005722236e-05	0.001412264172706	Up
BTG2	2.249743593978568	1.886021998526729e-11	2.103291732757008e-08	Up
C19orf18	1.5507792283964104	0.0031922388363168	0.0316162055973404	Up
C2CD4B	1.7597724490005444	4.170073523017484e-06	0.0004387232068744	Up
C3	-1.42696	2.358702885381541e-10	1.878875326983925e-07	Down
C5	1.0927069517786492	7.536158822038233e-05	0.002904720386522	Up
C5AR1	1.1339591182026425	0.0052724254875783	0.042991552120196	Up
C5orf34	1.1063808059227724	0.0012257769388522	0.0178184514158839	Up
C7	-1.16714	0.0005954625316925	0.0112964494110806	Down
CA14	-1.90873	2.363651346578389e-05	0.0013587340111877	Down
CA6	-2.06239	0.0056065864589224	0.0448098319564521	Down
CACNA1G	-1.391	7.882076682567955e-05	0.0029785961606409	Down
CALB2	-1.65647	0.0012792612448389	0.0183950539023929	Down
CAPS2	1.5669575225066084	7.205228421286388e-06	0.0005937392169028	Up
CARD16	1.1069524699138669	0.0013085347892904	0.0186290808129789	Up
CASP8AP2	1.0802956313731988	0.001071098969476	0.0162884941467236	Up
CAVIN2	1.1170201907431747	3.725303790695933e-06	0.0003994671910946	Up
CBLN1	-4.77506	8.274059080034189e-09	3.3758161046539487e-06	Down
CCAR1	1.3627116960155057	1.620773643792321e-05	0.0010736682977276	Up
CCDC112	2.096358063233216	2.491437676773735e-07	5.483785454877768e-05	Up
CCDC136	-1.02438	0.0003507167860008	0.0081033016522395	Down
CCDC14	1.293079970300384	6.9431148323408826e-06	0.000583640326208	Up
CCDC148	2.4632649763576526	0.0057069926996172	0.0452991292373155	Up
CCDC150	1.484706070751998	0.0020904337542996	0.0245222831991053	Up
CCDC181	5.460016809452534	0.0018004725874121	0.0222916520500856	Up
CCDC191	1.0150232440766984	0.0004506455663859	0.0095422772588666	Up
CCDC34	1.693113466577436	1.9105098362436232e-05	0.0011925003186822	Up
CCDC39	5.262194420944717	5.312195718345784e-05	0.0022505491163966	Up
CCDC66	1.22279680516532	0.0005522943453434	0.0107552733514612	Up
CCDC82	1.6897083438762712	4.6835446253950184e-08	1.478232726294488e-05	Up
CCL2	1.289407759923038	4.245566904649213e-07	7.804378371535387e-05	Up
CCL3	3.0140585804407505	8.582885768439259e-05	0.0031452481332771	Up
CCL3L3	2.283070276882113	0.0004166499807722	0.0091107462462201	Up
CCL4	1.849105737247131	0.0015538802933703	0.0205806093012661	Up
CCL4L2	1.7772508703853604	0.0063396900950994	0.0481187059859261	Up
CCL5	-1.15947	1.836974254748837e-05	0.001157031148561	Down
CCL8	2.734553772739865	7.965892159022596e-07	0.0001222508660881	Up
CCN5	-1.5322	1.973486606855436e-07	4.8411314781967576e-05	Down
CCNL1	1.2749145737570675	1.1341459897140985e-05	0.0008326929895864	Up
CCR2	-1.16097	0.00207899774575	0.0244395462339477	Down
CCR5	-1.25981	0.0036829737847261	0.0341512114583695	Down
CCSER1	2.370233665326399	0.000378058567425	0.008511660452068	Up
CD1E	-1.25762	0.0035742699769843	0.0336916242071994	Down
CD248	-1.03599	0.0022573156275761	0.0257048167584028	Down
CD2AP	1.0266142651132562	0.0019592021525735	0.0234599381590909	Up
CD300H	-4.20081	0.0051296246885404	0.0422701289605438	Down
CD69	3.1460349365371325	7.693552472736669e-08	2.2578551888410344e-05	Up
CD74	-1.13042	3.666863508495545e-20	3.0669646385056747e-16	Down
CD8B	-1.39051	8.21179400071301e-06	0.0006419013553454	Down
CDH19	1.3147035266234488	1.665022745952063e-06	0.0002243480788886	Up
CDH4	-1.65722	0.0034259610580605	0.0328052695313813	Down
CDKN1A	1.260748983304684	3.191020834092949e-14	5.3379396512706856e-11	Up
CEACAM6	-4.77456	3.1295947742401037e-06	0.0003513547743858	Down
CEBPZ	1.5527579079043652	7.725110473848584e-07	0.0001207716336509	Up
CENPC	1.2087073486271638	2.675364588150787e-07	5.5941873538232944e-05	Up
CENPJ	1.0232517919263544	3.16881615980633e-05	0.0016310140529612	Up
CENPK	1.6333065839922198	0.0006023309372049	0.0113594046421236	Up
CENPQ	1.255137903976148	0.0010544431735497	0.0161424616185267	Up
CEP112	1.2079493141391844	0.0022089932629123	0.0253898775900111	Up
CEP120	1.0603300232027222	0.0002094500809946	0.0058492169530528	Up
CEP135	1.6006939023280031	2.19821155432132e-05	0.0012993527519677	Up
CEP152	1.2353973548835702	0.0004645008501041	0.0096747566519727	Up
CEP162	1.7368800172168486	3.575018613378832e-06	0.0003858252346103	Up
CEP290	1.9539085460077263	4.57034969003772e-05	0.0020496731800254	Up
CEP295	1.4849964783494074	0.0001155865618895	0.0038516573850382	Up
CEP44	1.10795870989286	3.920291669832319e-05	0.0018621218973966	Up
CEP57L1	1.1590228496976378	7.876443144674491e-05	0.0029785961606409	Up
CEP70	1.0490630914134196	9.953019509743643e-05	0.0034983472409532	Up
CEP83	1.0105371258105862	0.0034636339737405	0.0329406120760965	Up
CEP95	1.202192338881435	2.186996148701736e-07	5.1294512908638536e-05	Up
CFAP53	1.3877768915527746	0.0029722254277585	0.0303969113638051	Up
CFAP69	1.3050993321686648	0.0002907335033458	0.0072264339434913	Up
CFAP70	1.2316442892800976	7.607485715465605e-05	0.002915493012547	Up
CFAP91	1.4687026448864509	0.0017818456445958	0.0221776145407736	Up
CGB7	1.6491022586980877	0.0001876855391165	0.005460180344942	Up
CHD1	1.0020830463769876	0.000459180852094	0.0096501062817636	Up
CHRM1	-4.32844	2.238462124779181e-07	5.1294512908638536e-05	Down
CHRM4	-2.02349	0.000254070332394	0.0066930527878535	Down
CILP	-1.25603	3.3151790810363105e-05	0.0016754173917696	Down
CIR1	1.7125785356257748	1.4577276944236537e-07	3.694677101866497e-05	Up
CITED4	-1.21462	2.680959599136494e-06	0.0003248274808325	Down
CLDN10	-2.14226	0.0001860252481943	0.0054497904584864	Down
CLDN3	-6.4569	6.301052037548003e-09	2.848756715786568e-06	Down
CLEC12B	-2.41699	3.009579341039035e-07	6.06557147191578e-05	Down
CLEC2D	1.0590813862464066	0.000593847062257	0.0112884927925399	Up
CLHC1	1.1228216281056167	0.0022929614580463	0.0259381788746942	Up
CLK1	1.466490415332899	1.1643479370301437e-10	9.738606145320121e-08	Up
CLK4	1.2184992108716668	2.632590583725361e-07	5.589786838748742e-05	Up
CMA1	-1.95579	2.910876769046969e-05	0.0015476760751985	Down
CNTRL	1.6637913474293031	1.967312861857677e-07	4.8411314781967576e-05	Up
COL6A5	-1.72974	0.0016229928066555	0.0211608914027546	Down
COL8A2	-1.07667	6.460962101030847e-06	0.0005564729552651	Down
COX6B2	1.5873122121883612	0.0023284968616163	0.026141674832965	Up
CPA3	-1.83325	5.496092524724066e-05	0.0023042264599895	Down
CPNE6	-1.61683	0.0002924048466281	0.0072464418879946	Down
CRISP3	-4.97985	0.0003523582082942	0.0081299973908222	Down
CRYBB3	1.460892064404246	0.0029367251543385	0.0301761306807097	Up
CSAD	1.12839801755948	1.2209007520824256e-07	3.1911293407554403e-05	Up
CSF3	4.115539316107276	2.06315977804194e-05	0.0012504542306915	Up
CSRNP1	1.4187429081104814	3.117406411364798e-06	0.0003513547743858	Up
CTLA4	1.7594017110392388	2.250989889093428e-05	0.0013159134298876	Up
CTSG	-2.55583	1.6190247414357248e-14	3.0092273194152004e-11	Down
CWC22	1.8000775201653398	1.226189938141772e-05	0.0008728385227759	Up
CWC27	1.1811651913151129	0.004458053463957	0.03883419288131	Up
CX3CR1	-1.30334	0.0018721233083659	0.0228864531496643	Down
CXCL2	2.9795300504029574	3.125508590502937e-19	1.3070876925483285e-15	Up
CXCL8	2.8141792109544457	0.0002272238695552	0.0061462201441717	Up
CXCR3	-1.49101	2.953288150162625e-05	0.0015486709773015	Down
DAND5	-4.13903	0.0058342262000381	0.0459923150114798	Down
DBF4	1.0990152463853011	0.0036217352869376	0.0338878440791351	Up
DCAF4L1	2.3154759148191544	0.0015409971412405	0.0204585715703747	Up
DCD	-8.11238	1.9275704495655767e-09	1.1515856600118917e-06	Down
DDX60	1.1603115136870383	0.0002291440642398	0.0061724990444522	Up
DMTF1	1.0275007484199026	1.972057315396044e-05	0.001208372702269	Up
DNAH14	1.631358124176168	0.0008178982005974	0.0137092195386718	Up
DNAJC2	1.7634009719772972	6.366798126461648e-07	0.0001059236916907	Up
DNER	-3.00261	3.340919043530767e-06	0.0003701118792065	Down
DNTTIP2	1.3552700587630422	7.482842244850168e-06	0.0006076358498633	Up
DPY19L2	1.1034986496469852	0.0004006701109106	0.0088656211842761	Up
DUSP1	1.9223005723235824	7.306125925965352e-08	2.1824441873133647e-05	Up
DZIP3	1.018902203410788	0.0007563038148087	0.0131375391631573	Up
EDAR	-2.50663	0.000659613777849	0.01199349921289	Down
EFCAB13	1.837696193604528	6.38330627873909e-06	0.0005543192114287	Up
EGR1	2.122881526928012	9.592660277491645e-08	2.766655536584141e-05	Up
EGR2	1.8406820538878308	1.0786228285434313e-07	2.9579020780122166e-05	Up
EGR3	2.14113980907852	0.0016932370083193	0.0216052392640476	Up
ELAPOR1	-3.60161	2.8537827956263082e-08	9.547615721047377e-06	Down
EN1	-1.15478	0.0003126567904556	0.0075312438263566	Down
EREG	2.2958964063789047	0.0034680309661615	0.0329620579556539	Up
ESF1	1.5212789222052576	0.0002856966615896	0.0071436976906899	Up
ETAA1	1.6316930127207594	5.687281882348879e-07	9.807922817312584e-05	Up
F2RL2	-1.13991	0.0009942743779213	0.0155732413800268	Down
FAAH2	1.5295373423928147	0.0012176924021398	0.0177435178597521	Up
FAM111B	2.66468633231013	0.0002101908829869	0.0058601218176747	Up
FAM161A	1.4144672000976517	3.0968963742482315e-05	0.0016038663327685	Up
FAM174B	-1.05541	4.376193181166472e-05	0.0020056153297137	Down
FAM71A	7.016537112154741	6.157666691398225e-07	0.0001040459074885	Up
FANCM	1.3583624467656858	0.0003713019456671	0.0084501551103857	Up
FCRLA	-1.79202	0.0063754286946192	0.0482335243197706	Down
FGF10	1.5368546745021392	2.3628040731348644e-05	0.0013587340111877	Up
FGF7	1.5594613638367192	6.660296749727416e-07	0.000108340776246	Up
FLNC	-1.02534	0.0006980239585798	0.0124804850666625	Down
FOS	4.015577515933285	6.333607542792655e-14	9.631689725075958e-11	Up
FOSB	4.800729761362428	1.1934776507515706e-07	3.168967324090836e-05	Up
FOXA1	-2.9146	0.0001934432394312	0.0055695193475459	Down
FOXI1	-5.83699	0.0009002543666988	0.0146208301418817	Down
FPR3	-1.1254	0.0031090285412328	0.0311857721019166	Down
FUT7	-1.40431	0.0012558747494343	0.0182047424684036	Down
GABRE	1.0342745486924834	0.0009604083044031	0.0152137406402043	Up
GABRP	-2.64608	0.0019008412106002	0.0230278772533085	Down
GADD45B	1.0312591921161591	0.0001440259334127	0.004520198525569	Up
GATA2	-1.13499	4.050851546163753e-07	7.529182740469696e-05	Down
GBP3	1.2001497778567212	4.666150716241748e-06	0.0004702130673571	Up
GBP5	1.1940148292310515	0.0045282496324922	0.0390941609426005	Up
GDF10	-1.09966	0.0015511973408064	0.0205613542924012	Down
GEN1	1.6505696175608475	6.209105305512079e-06	0.0005466627028979	Up
GJD3	-1.17983	3.557680101575862e-06	0.0003858252346103	Down
GLMN	1.3242773919263051	8.54323306606975e-07	0.0001264700909108	Up
GMPR	-1.53685	3.0762136910401503e-06	0.0003513547743858	Down
GOLGA4	1.147945323464444	1.557738072425916e-05	0.0010549733795765	Up
GOLGA6L9	1.3843628311071403	7.100887388920952e-06	0.0005909634041884	Up
GOLGA8A	1.454320915852528	8.398789386740893e-10	5.619797954456067e-07	Up
GOLGA8B	1.478958600888275	2.7859367161825014e-06	0.0003328796384878	Up
GOLGA8N	1.0575851629980395	0.0018167714684446	0.0224287476930944	Up
GOLGA8R	1.3244138017789182	0.0002590783196265	0.0067610953677262	Up
GORAB	1.081931860522362	0.0014381929423338	0.0195912797551795	Up
GPR12	-3.50242	5.885333412188688e-05	0.0024129866989973	Down
GRAMD1C	1.0212692061111863	0.0014032096085908	0.0194379935740225	Up
GREM1	-1.52607	1.9631783050325704e-05	0.001207354657595	Down
HAUS3	1.1167359803055303	9.755181908292692e-05	0.0034499932972921	Up
HBA1	2.0033989865453057	3.950800458420179e-05	0.0018622118991427	Up
HBA2	2.20254316680945	5.4419746932417904e-08	1.685802827195345e-05	Up
HBB	2.3399014695208886	0.0002565384517898	0.0067052737836564	Up
HBEGF	2.24431250666584	2.538785723431018e-05	0.0014109238399187	Up
HCST	-1.24219	0.0003830954043652	0.0085829161192175	Down
HEPHL1	3.3294133712998213	0.005532371038058	0.0444289499398153	Up
HLA-DOA	-1.13743	0.0003051612565109	0.0074567387489717	Down
HLA-DPA1	-1.12685	0.0001086231678929	0.0036931877083607	Down
HMMR	1.50768859078964	0.0040671533358029	0.0365192383259859	Up
HOXC12	-3.32179	1.1635684876883852e-10	9.738606145320121e-08	Down
HS3ST2	-1.13207	0.0023410453514829	0.0262297432281361	Down
HS3ST6	-1.06689	0.0015130742482408	0.0202162188694668	Down
HSD17B3	1.1459627601500142	0.0013875919722228	0.019294795105024	Up
IER2	1.6657478217396298	6.163389992509474e-06	0.0005466627028979	Up
IFI44	1.370320082053918	2.6991283976403973e-06	0.0003248274808325	Up
IFI44L	1.0447168697145188	0.0011558636975399	0.0171869226066203	Up
IFT74	1.83653923092619	2.067987431862679e-06	0.0002661022596938	Up
IFT80	1.37414445636942	6.041181866810362e-06	0.0005433166143441	Up
IL15	1.1216650958525585	2.2576946101013016e-05	0.0013159134298876	Up
IL1B	4.05628	8.446523558306704e-11	7.849635893519701e-08	Up
IL1RAPL1	2.8508319862004257	0.0015706668384793	0.0207209107839768	Up
IL6	4.516696407972359	5.443680350918778e-16	1.300884070145276e-12	Up
IL7R	1.3118162376719258	0.0049780139175714	0.0414702274965812	Up
IRAG2	1.1352863243811355	0.0062718041669478	0.0480127821239048	Up
ITGB3BP	1.121420880126802	3.462434952377751e-06	0.0003785595547933	Up
ITGB8	1.1336570698772908	6.81489601142423e-05	0.0026950255432412	Up
ITPRID1	-6.93493	3.970123040159815e-06	0.0004203304950366	Down
JHY	1.0479969548745205	0.0008100415021499	0.0136321672514739	Up
JMJD1C	1.0446700458789544	9.146248179936928e-05	0.0032761978491217	Up
JPH2	-1.03448	3.6433755745396536e-05	0.0017920742492975	Down
JUN	2.0983842098055354	3.1359809659770354e-09	1.5896572605716318e-06	Up
JUNB	2.7875822754394672	8.582702048725399e-14	1.1964286655923207e-10	Up
KCNAB3	1.1270016835503327	4.195323660800491e-05	0.0019548572199963	Up
KCNH2	-1.27026	0.000720162293645	0.0127345400085562	Down
KCNH8	1.3252501223508866	0.0003022147514477	0.0074235658769716	Up
KCNJ5	-1.22422	0.0006751178935191	0.0122171071429002	Down
KCNT2	1.0561965205548494	0.0060833354699315	0.0471818880125667	Up
KIF14	1.8861129311014244	0.0004239189086717	0.0091856418448978	Up
KIF15	1.479482171438488	0.0002760834942133	0.0070581247816116	Up
KIF26B	-1.01471	0.0005081080411995	0.0101791991774685	Down
KIRREL3	-1.01758	6.108393768746004e-05	0.0024741213308373	Down
KIT	-1.63359	4.1875035446871077e-11	4.378034955970372e-08	Down
KLF2	1.02747104118445	0.0003109107125435	0.007516802884243	Up
KLF4	1.7582991790572615	1.1612736442827357e-06	0.0001632418951391	Up
KLHDC1	1.110076130035102	0.0003562396740752	0.0082082331514199	Up
KPNA5	1.325502193853619	0.0036355084464722	0.033911312340138	Up
KRCC1	1.1957739827142568	1.3410235711646768e-07	3.451175738221955e-05	Up
KRT7	-2.2453	0.0010536438706667	0.0161424616185267	Down
KRT77	-2.30986	0.0002015302285367	0.0057268878597041	Down
KRT8	-1.65958	0.0001037550713396	0.0035766453337819	Down
KTN1	1.2412171729738044	3.656367295892072e-05	0.0017920742492975	Up
LARP7	1.6262513064385904	7.768495734854553e-06	0.0006188161745364	Up
LCORL	1.0942418548668105	0.0004121990439735	0.0090432850366794	Up
LGI2	-1.0141	0.0014085606987942	0.0194698206335762	Down
LGI3	-1.63549	7.913062129306174e-06	0.0006273445653982	Down
LIG4	1.2051953871898402	0.0001655473931677	0.0049628616360386	Up
LMX1B	-4.2853	2.3249971902811576e-08	8.175233218797209e-06	Down
LOC102723728	-2.73682	0.0038471483615023	0.0352824001048303	Down
LOC102724788	1.0017469770626908	0.0030216358681874	0.0307456963522137	Up
LOXHD1	1.5777676068524529	0.0036953321080431	0.0341899975129124	Up
LPAR4	2.1907912176808217	0.0005016826349012	0.0101232172697562	Up
LRRC15	-2.46513	0.0005284347735735	0.010411845574015	Down
LRRC26	-4.8944	2.0892676272976352e-05	0.0012571679449436	Down
LRRC39	1.275657893483251	0.0011756898501882	0.0174197872577043	Up
LRRC49	1.4632598245012007	1.1993581498418574e-06	0.0001671905260879	Up
LRRCC1	2.2689420617765017	1.8528329146306845e-05	0.0011608310485371	Up
LUC7L3	1.308604293751003	2.1919102740943475e-06	0.0002777748110988	Up
MAMDC4	1.1699715385359877	9.018208194703038e-06	0.0006920764273202	Up
MAP10	1.4348273959499096	0.0022751851688751	0.0258333703677594	Up
MAP3K8	1.08770540668101	4.2845145759309496e-05	0.0019861574065889	Up
MASP2	1.2555611831354974	0.0061658110943538	0.0475088383170664	Up
MB	-2.27159	0.0004638101975317	0.0096740860153504	Down
MCHR1	-2.41883	0.0023816027951114	0.0265242686795101	Down
MELTF	-1.34639	8.223663144300772e-05	0.0030638181977252	Down
MFSD12	-1.03409	2.166827786726341e-05	0.0012899179792298	Down
MICB	-1.32911	7.448502401474205e-05	0.0028890781473602	Down
MICU3	1.2297138417207274	0.0010609913577912	0.0161641743471144	Up
MLANA	-2.74772	4.4808238493501213e-10	3.407055515996766e-07	Down
MMP7	-5.76849	5.18164574333613e-05	0.002222527435757	Down
MMP9	-1.33534	0.0044615811902198	0.03883419288131	Down
MOSPD2	1.172112149691366	3.2077682592188764e-05	0.0016459983877366	Up
MPHOSPH10	1.8787603993168247	1.2245603558215958e-08	4.877248960043728e-06	Up
MRGPRX2	-3.35693	0.0055513564884387	0.0445386529201932	Down
MRPL23	-1.08421	2.591365245913941e-05	0.0014306388723976	Down
MS4A2	-1.89071	0.0007679079805784	0.0132839345389006	Down
MSC	-1.04246	1.6452960566140776e-05	0.001077691284794	Down
MT1A	1.973647801392167	0.0007605205631024	0.0131926482582314	Up
MT1E	1.307854309373127	1.953880312096336e-05	0.001207354657595	Up
MT1G	1.2262018386869102	0.005751403588436	0.0455537306947716	Up
MT1M	1.83968796538968	1.0316677058676287e-05	0.000767010550389	Up
MT2A	1.2714202735022813	1.088063063647572e-06	0.0001555651190486	Up
MUC7	-6.82529	9.381689238338356e-06	0.0007084494162941	Down
MUCL1	-5.64899	0.0001433210391696	0.0045065307203554	Down
MXRA5	-1.03189	0.0003746687557053	0.0084809999261695	Down
MYBPH	3.5484026346963686	0.0035750019708141	0.0336916242071994	Up
MYOC	-2.67698	6.5976152902637686e-09	2.904339699356113e-06	Down
MYORG	-1.0442	3.306269062076614e-05	0.0016754173917696	Down
NAALAD2	1.1168900404159958	0.0014270901750371	0.0195354864550098	Up
NAIP	1.5652258958855787	0.0001270246129682	0.0041099956010314	Up
NAMPT	1.1391697772167864	5.057543866836273e-05	0.0021917770415657	Up
NAT1	1.101155416793461	0.0026683275032132	0.0282863006804504	Up
NCAPG	1.4659217919950538	1.5861480110208513e-05	0.0010613233571342	Up
NDC80	1.826396346510865	2.464107598813045e-05	0.0013921697600781	Up
NEB	1.746452925997939	0.0002049479544532	0.0057813986207328	Up
NEK1	1.2632021067584438	2.4147066451377825e-05	0.0013786079440226	Up
NEMF	1.4629620254817954	1.282994226839954e-06	0.0001773713010461	Up
NEURL2	-1.27644	0.0036493664211399	0.0339903126352051	Down
NFKBIZ	1.5143278495095438	3.4881219471014626e-07	6.706816543806123e-05	Up
NIPAL1	1.8723549058647235	0.000243117480466	0.006447147108349	Up
NKG7	-1.03794	0.0034023420327704	0.0326906246549015	Down
NKTR	1.207850662150148	2.3458344960680656e-08	8.175233218797209e-06	Up
NOC3L	1.0041515169621922	0.0004996515237118	0.0101223131628136	Up
NOL8	1.3213421015030722	4.897838878418288e-06	0.0004791289401063	Up
NOP58	1.3028503006953145	0.000225937743505	0.0061412802752433	Up
NOS1AP	-1.24993	0.0011233138289257	0.0168376287905645	Down
NOTUM	-1.91905	0.0051372033273576	0.0422909140059249	Down
NPIPB2	1.010603715059006	0.0051108147493029	0.0421943583456091	Up
NPIPB4	1.1404789769112098	0.0052520056485849	0.0428982180124655	Up
NR4A1	2.0384947193238734	0.0045583691253502	0.0391808436613426	Up
NR4A2	2.0115196929988115	0.0005977726205487	0.0113199995904964	Up
NSRP1	1.1969497264952962	1.4605252461281418e-05	0.0010095729883153	Up
NSUN6	1.1332235102294237	1.3459604580761848e-05	0.0009342417652571	Up
NSUN7	1.5226100572356582	2.713684744926149e-05	0.0014793704739499	Up
NTN1	-1.11921	0.0045235848340362	0.0390860160659907	Down
NUCB2	1.0554916212352825	0.0001365236800512	0.0043583361066737	Up
NUF2	1.7106450946313811	0.0017752056804898	0.0221278991231256	Up
NWD1	-1.99144	0.0042621324076188	0.0377232544521944	Down
ODF3L1	1.4700359014238014	0.0042973028310297	0.0379447257440734	Up
ODR4	1.4131318571588027	1.820504304207651e-05	0.0011535377273024	Up
OFD1	1.520679561802205	7.215383757886075e-09	3.0948446026132893e-06	Up
PADI2	-1.90549	1.6302710881325445e-05	0.0010736682977276	Down
PARPBP	1.7181231685393217	0.0007788087358367	0.0133346085292498	Up
PCMTD1	1.0953080711052057	5.314244984317781e-05	0.0022505491163966	Up
PDK4	2.2489492898133205	5.1933276617198605e-09	2.4131662534791622e-06	Up
PGA3	5.444035701451025	0.002605564846012	0.0278326237190867	Up
PHF20L1	1.0191990253073249	0.0002807630677355	0.0071086983582535	Up
PHF3	1.2328669418052165	4.887403549563234e-05	0.0021514864888708	Up
PIBF1	1.3157867980746882	0.0010562109126362	0.0161501792930332	Up
PIK3R6	-1.10117	0.0021410144115388	0.0249407305544721	Down
PIP	-6.86361	1.5674179682791225e-05	0.0010572487005392	Down
PLAG1	1.196644333738187	4.801366059413688e-05	0.0021191886923976	Up
PLXNA4	-1.46827	6.486861924718834e-06	0.0005564729552651	Down
PMEL	-2.81946	6.395440495435398e-07	0.0001059236916907	Down
PMP2	1.5257218535761825	4.779959508470042e-05	0.002117762363145	Up
PMS1	1.1037707919582311	0.0004906221122874	0.0099965002367177	Up
PNISR	1.5514661509809455	7.50235009790042e-07	0.0001183955777713	Up
PNN	1.1689401025903206	0.0005113182796168	0.0102007350939421	Up
POLI	1.1516322719762648	5.932921781374239e-05	0.0024206320868006	Up
PPP1R15A	1.067690733406569	4.436106606525572e-05	0.0020267652533607	Up
PRPF38B	1.2404428095976032	1.6733065962160996e-05	0.0010828504266835	Up
PRPF39	1.0706762982952065	0.0001644052935923	0.0049552644166008	Up
PRPF40A	1.015219090381511	0.0017437780586077	0.0219818533265945	Up
PRR15L	-3.17194	0.0002092026824045	0.0058492169530528	Down
PRR4	-3.10502	0.0006095874196113	0.0114318142996169	Down
PRRT4	1.075251828110526	0.0016672972261247	0.0214380952662999	Up
PRUNE2	-1.02175	0.0007213692139044	0.0127373815325806	Down
PTCRA	5.192912580575174	0.0007704452765125	0.0132960645757561	Up
PTGS2	3.3144171590185643	1.7988601231640264e-19	1.0030444046762612e-15	Up
PYROXD1	1.0593836135079242	0.0008379501794966	0.0139113869515712	Up
RASA2	1.0205552912750155	1.0806576251378442e-05	0.0007998779094383	Up
RASD1	1.168120823952196	0.0014232459071133	0.0195163360468348	Up
RASD2	-1.44752	5.767033633739952e-05	0.0023819984845728	Down
RASSF6	1.291406916107295	0.0038776110370625	0.0354410821259701	Up
RB1CC1	1.5300872474018212	2.020480884761753e-08	7.510800942287689e-06	Up
RBAK	1.1594100894455723	5.138006262731638e-06	0.0004862520365443	Up
RBBP8	1.0196015032200163	0.0029451243026997	0.0302060327011408	Up
RBM25	1.3039927038311954	2.5875536105462656e-06	0.0003182690940971	Up
RBM41	1.0592696362884082	9.378755452164544e-05	0.0033332385966756	Up
RESF1	1.4564561548134909	5.809326580695425e-05	0.0023935570207357	Up
RGPD5	1.1169097572627034	0.0054242173718218	0.0438369925308261	Up
RGS1	2.8938428659514064	0.0001015590945857	0.0035541433770514	Up
RGS16	1.737773226701896	2.6837266061312235e-09	1.4029180833550972e-06	Up
RGS2	1.2765311099261298	4.590487076435926e-07	8.34670302332828e-05	Up
RHEX	-1.48029	0.0001077866655741	0.0036722104719436	Down
RHPN2	-1.54909	2.930415701156772e-05	0.0015486709773015	Down
RNASE6	-1.26127	0.0011615386843904	0.0172559672402155	Down
RND1	1.2200478605479264	0.0051849542448589	0.0425374765120157	Up
RND3	1.3678925193747835	3.448718603654333e-07	6.706816543806123e-05	Up
RNF182	-1.34613	0.0063241474611717	0.0481186638838373	Down
ROCK1	1.1656845829265785	5.29963825662032e-06	0.0004940165777084	Up
RPGR	1.904549715764699	1.996879913890341e-07	4.8411314781967576e-05	Up
RPL36A	1.3435259640837658	0.0055388888971145	0.0444599488824051	Up
RSPH4A	1.2153001370480008	0.0023849390773968	0.0265437530849597	Up
RSPO1	-2.39855	1.1840220186281678e-07	3.168967324090836e-05	Down
RSPO4	-1.45617	0.0009107617516843	0.0146936535276793	Down
RSRC2	1.0482010150696506	5.315816833304616e-06	0.0004940165777084	Up
RSRP1	1.1476515004014542	4.2179509819180855e-06	0.0004387289701503	Up
RTN1	-1.42341	4.423455620328036e-09	2.114159017624211e-06	Down
RUNX3	-1.40179	4.234895619150329e-09	2.083568644621962e-06	Down
S100A1	-2.10472	2.1420057848583957e-05	0.0012842821781043	Down
S100A12	4.552026587700389	0.0002263878718862	0.0061412802752433	Up
S100A7A	4.294717228384633	0.0003093099719236	0.0075096331064434	Up
SAMD3	1.214387774400136	0.0046332638138387	0.0394830550575114	Up
SAMD9	1.3746350875616302	2.909964917304319e-05	0.0015476760751985	Up
SAMD9L	1.541715609690269	3.209326513625613e-07	6.315954578815207e-05	Up
SASS6	1.1766802777640946	4.5481247528436354e-05	0.0020457721977727	Up
SCGB1D2	-5.78994	8.20434768286649e-06	0.0006419013553454	Down
SCGB2A1	-7.03188	4.714297478650567e-06	0.0004709838258197	Down
SCGB2A2	-11.5468	2.639844334416252e-07	5.589786838748742e-05	Down
SCLT1	1.3128359193587038	5.879657169935006e-05	0.0024129866989973	Up
SELE	1.5419541988569825	0.00010041560252	0.0035214930795696	Up
SELPLG	-1.42143	6.176979415613951e-06	0.0005466627028979	Down
SEMA3D	1.007340802728778	0.0028286735029857	0.0294266482325531	Up
SENP6	1.5013518046789387	6.86401491508203e-07	0.0001104050399033	Up
SENP7	1.0222097492664828	7.349165144315003e-06	0.0005996918757761	Up
SERF1B	-2.48233	0.0004415010302225	0.0094201903489329	Down
SERPINA5	-2.20992	0.0002841599686092	0.0071265786430207	Down
SERPINE1	2.0026848824201435	0.0059346792650683	0.0464308012553309	Up
SFRP1	-1.1448	0.0001653538065207	0.0049628616360386	Down
SGK2	1.4290786450463069	0.0020158671509462	0.0239668981528282	Up
SHANK2	-1.17864	0.0051490377974984	0.0423258497673485	Down
SHC4	1.074581441747612	6.494071891069066e-05	0.0026051039470936	Up
SIGLEC12	-4.40871	0.0015857462717485	0.0208869004990624	Down
SIGLEC8	-2.50073	0.0054874217221816	0.0441527612162843	Down
SIT1	-1.19434	0.0033773145975839	0.0326376190574145	Down
SLC13A2	-8.64634	2.6118613067988908e-12	3.120801138580846e-09	Down
SLC25A25	1.773421292709299	0.0005982756295813	0.0113199995904964	Up
SLC27A6	1.0814400989791435	0.0066141663980554	0.0492143552503118	Up
SLC34A2	-5.61864	5.0977353513609634e-06	0.0004862520365443	Down
SLC6A17	-1.58118	0.0056658739752577	0.0451112517173305	Down
SLITRK3	-2.40411	0.0005493653268307	0.0107107030154137	Down
SLN	-1.46558	0.0033370371692298	0.0324644363386979	Down
SLX1B	2.602839021287485	0.0055552893756187	0.0445488402087007	Up
SMC4	1.4590871044472464	5.425637709903114e-07	9.454173709506176e-05	Up
SMC6	1.6029990704782946	2.5760933512565018e-08	8.794467261187503e-06	Up
SMIM22	-3.2077	1.3173958895671823e-05	0.0009220668803631	Down
SNPH	-1.0907	0.0008173031145914	0.0137092195386718	Down
SOCS3	3.631755922504076	2.565286683031279e-53	4.291211563374724e-49	Up
SOX18	-1.00513	0.000182770969768	0.0053827337716189	Down
SPATA6L	1.0105444127944327	0.0001475708482257	0.0045969555849533	Up
SPDEF	-4.26799	1.7231356916839074e-06	0.0002287667765911	Down
SPDL1	1.2710985414471052	0.0003226707661667	0.0077109093949098	Up
SPEF2	1.5626249049348029	6.133453700001878e-06	0.0005466627028979	Up
SPN	-1.22094	3.269638048506291e-05	0.0016680550302583	Down
SPON1	-1.36742	7.941420298405779e-11	7.814357573631287e-08	Down
SPRR2B	3.8166892447514	0.0018221346188764	0.0224783686611836	Up
SPRR2E	3.3205448210777297	0.0025290046436059	0.0272936707601549	Up
SPRR2F	4.226433058236919	0.0033658412155494	0.0325832128783047	Up
SPRR2G	2.7705417924963465	0.0054245919738647	0.0438369925308261	Up
SREK1	1.3321600846647632	3.158904910608535e-07	6.290733493411853e-05	Up
SRSF11	1.5906178971161065	2.971812727994356e-08	9.747545747821488e-06	Up
SRSF7	1.0090712239843402	1.0224715283309301e-09	6.578424509969153e-07	Up
SSB	1.3354318848082898	3.868722868697207e-05	0.0018543265371795	Up
STAC2	-4.32239	2.729979341635653e-07	5.6379128922075527e-05	Down
STARD4	1.0602905816153112	2.9752764631122e-05	0.0015553257710919	Up
STXBP3	1.0701829831664291	0.000276367272355	0.0070581247816116	Up
SYCP2	2.0920553598813787	4.5327771639977286e-05	0.0020457721977727	Up
SYT13	-4.03403	0.0018681222701411	0.0228769760870574	Down
TAF1D	1.1126325075206942	0.0025525666348198	0.0274241070438452	Up
TAX1BP1	1.0193238590601106	3.3326108810942935e-05	0.0016791540608116	Up
TCAF1	1.1883776953120877	5.917970989472728e-05	0.0024204356653276	Up
TCIM	1.960123412518804	5.932984024517804e-15	1.2405869595266728e-11	Up
TG	-2.26549	0.0015198333766603	0.0202418572649476	Down
TGM2	-1.02445	1.1349474033100168e-05	0.0008326929895864	Down
THAP2	1.006091186523113	0.0061622574123448	0.0475088383170664	Up
THOC1	1.1187329078921922	5.0933509356626125e-06	0.0004862520365443	Up
TIFAB	-1.95453	7.900994393889091e-07	0.0001222508660881	Down
TMEM132E	-1.38448	0.0009224702049283	0.0148233252526813	Down
TMEM158	-1.02286	2.952876926427663e-06	0.000345424651925	Down
TMEM211	-5.79677	0.0002808972749166	0.0071086983582535	Down
TMEM213	-7.51788	1.5803944026750503e-05	0.0010613233571342	Down
TMF1	1.2194929564914423	5.5798461616285815e-05	0.002333491664793	Up
TMPRSS2	-8.00562	6.280954312801519e-06	0.0005500932133222	Down
TNFAIP3	1.51716793294824	9.178818518501012e-05	0.0032808392345616	Up
TNFAIP8L2	-1.44968	7.905886509592063e-05	0.0029785961606409	Down
TNFSF15	1.2230645452042754	0.0065936867158219	0.0491748512627146	Up
TOPORS	1.1166430439813908	4.964908090104736e-05	0.0021741618463683	Up
TPP2	1.0002998921159827	3.493572897345557e-05	0.001749715192419	Up
TPSAB1	-2.99187	3.330316961861125e-16	9.284923689668818e-13	Down
TPSB2	-3.03353	1.2110267348417054e-13	1.5583119400332338e-10	Down
TPSD1	-2.90506	0.0003131634731148	0.0075312438263566	Down
TRIM63	-2.12457	2.9437196429505548e-05	0.0015486709773015	Down
TRMT13	1.3313407861795958	9.177864659575127e-06	0.0006978514546607	Up
TRPM3	1.0648790528358778	0.0051422850202745	0.0422983308818928	Up
TSPAN10	-1.70718	9.806636881577126e-05	0.0034608738766882	Down
TTC14	1.26644851227543	1.8151360026820364e-05	0.0011535377273024	Up
TTC37	1.097200573440203	4.361400867049082e-05	0.0020056153297137	Up
TUBB1	2.7212296683823443	0.0002242727749425	0.006125342510148	Up
TYR	-2.48926	2.377717886564255e-09	1.3258154935482288e-06	Down
TYRP1	-2.45316	2.162172668936615e-09	1.2472008415852308e-06	Down
U2AF1	1.8778236683287688	8.173281994340935e-05	0.0030586725100969	Up
U2AF1L5	-1.63412	0.0031304052239016	0.0313190302544422	Down
U2SURP	1.1621398499711373	5.7258708397733626e-06	0.0005262767439985	Up
UACA	1.291852245002664	1.6566230318144557e-08	6.404967754910023e-06	Up
UBA6	1.0592747896741652	4.0027715729238255e-05	0.00187558439417	Up
UBXN4	1.0375363560490591	3.533679840279945e-05	0.0017645192945732	Up
UFL1	1.2250477491261476	1.94397042885147e-05	0.001207354657595	Up
UGGT2	1.1951911462473137	8.22212121817126e-05	0.0030638181977252	Up
UNC80	2.0242079901133585	0.0007181917055539	0.0127266004772317	Up
USP16	1.399346753104772	6.67091101945341e-07	0.000108340776246	Up
USP44	1.2098527571054172	0.0047850520599728	0.0403652803122673	Up
USP6	1.904935372467924	0.0036592800307973	0.0340258123152739	Up
VAX2	-2.84352	0.0001037092871536	0.0035766453337819	Down
VMP1	1.00997637377316	5.355909322696482e-07	9.430910647375448e-05	Up
VNN1	1.94695919327136	0.0005093578420737	0.0101798542200824	Up
VNN2	2.324820643142288	0.0010443775461894	0.0160504267238723	Up
VPS13A	1.1537947569949183	2.031320110617454e-05	0.001240143168263	Up
VPS50	1.0192507742821977	0.0003246673602509	0.0077365179519633	Up
VTCN1	-5.5527	7.2513967052566204e-06	0.000594614529831	Down
WEE1	1.3140796022978134	0.0001519356080679	0.0046892598740981	Up
WFIKKN2	-1.27304	0.0057134697338302	0.0453176489841217	Down
WIF1	-3.61779	0.0006065427439802	0.0114016610635034	Down
WSCD2	-1.26058	0.0001738279338689	0.0051648200315445	Down
XAF1	2.0003776425821416	5.030062348997283e-10	3.658386216262026e-07	Up
ZFP36	2.67160142340633	3.4407496800162e-17	1.15113721294622e-13	Up
ZFP37	1.3910342643462823	3.270696137761504e-05	0.0016680550302583	Up
ZFP69	1.1054428008170785	0.0011398463554962	0.0170092326804117	Up
ZG16B	-2.22165	0.0047320221709348	0.0400188406852363	Down
ZGRF1	1.924694919206165	7.801161359036997e-09	3.262445680349272e-06	Up
ZMAT1	2.9000287353549554	1.3555363976142026e-09	8.398301058996439e-07	Up
ZNF10	1.1118047485722875	0.0002967425833588	0.0073214010832251	Up
ZNF100	1.4425761459524795	3.248438998099083e-06	0.000362265917068	Up
ZNF107	1.4057091141998015	0.0007240253565878	0.0127623774130688	Up
ZNF138	1.3281613023369732	8.781956201548109e-05	0.0031840218971509	Up
ZNF165	1.2776699228268515	0.0026118570689575	0.0278642506693384	Up
ZNF181	1.0635565037869177	0.0001148473433126	0.0038346633910873	Up
ZNF195	1.162766127595014	6.648258843187222e-05	0.0026479065221151	Up
ZNF224	1.0442071869425915	4.693461146959044e-07	8.442173985626978e-05	Up
ZNF23	1.1633745477879656	4.446573696696597e-05	0.0020267652533607	Up
ZNF254	1.3222782162271385	5.495976631060347e-06	0.0005079375529523	Up
ZNF273	1.0560984533535185	0.001304415197999	0.0186020949975518	Up
ZNF280D	1.2403228891937328	2.557044716507456e-07	5.555096625680095e-05	Up
ZNF292	1.5757486470731747	8.22200338392528e-07	0.0001229676435003	Up
ZNF300	1.2428701800314732	1.9020526588031928e-06	0.0002466475726857	Up
ZNF326	1.109030521335123	0.0009844659274822	0.0154878710979627	Up
ZNF334	1.4901091076277568	0.0002559091180846	0.0066993412443941	Up
ZNF33A	1.0534791865169275	0.0046566974114924	0.0396221944554659	Up
ZNF33B	1.1048140804638251	0.0017284469242296	0.0218709985994803	Up
ZNF354A	1.1304170776968203	0.0002242405134867	0.006125342510148	Up
ZNF354B	1.1748823749136912	0.0004223326083802	0.0091631386160631	Up
ZNF37A	1.119307789158719	0.0008469351308564	0.0139857165537674	Up
ZNF429	1.1398856760164082	0.0003159513182802	0.0075719679830824	Up
ZNF43	1.1982166484603618	8.592649431537798e-05	0.0031452481332771	Up
ZNF441	1.7956779420065203	1.2068029549727235e-05	0.0008664120099048	Up
ZNF443	1.2234513352634195	0.0006286123898333	0.0116708413508688	Up
ZNF471	1.0114446974035964	0.00213107825923	0.0248596074758715	Up
ZNF493	1.367457589025743	0.0001424943177281	0.0044889735347579	Up
ZNF518A	1.478910013937773	1.0278178956372649e-07	2.8655562930366945e-05	Up
ZNF525	1.3134227812690582	2.4717504707269227e-05	0.0013921697600781	Up
ZNF547	1.0386412173438624	0.0039231503911905	0.0356996562376729	Up
ZNF569	1.4990687031457397	0.0001721887185713	0.0051252186552702	Up
ZNF577	1.0776948778348914	1.2218658516901125e-05	0.0008728385227759	Up
ZNF596	1.0071516293079168	0.0004609298732143	0.0096501062817636	Up
ZNF600	1.1406709994686524	3.68838459222477e-07	6.932505332442241e-05	Up
ZNF605	1.3213163546750335	1.1738079421454277e-05	0.0008500198812211	Up
ZNF615	1.006853829914898	0.000433616951542	0.0093230796229416	Up
ZNF638	1.3664335322997978	5.9266859618651024e-06	0.000537451551987	Up
ZNF644	1.19056918672509	7.670111986751633e-05	0.0029226795743594	Up
ZNF660	1.0239760952053256	0.0035892114783634	0.0337289101249245	Up
ZNF674	1.6400538758464658	5.123180634082481e-05	0.0022121130707606	Up
ZNF675	2.16587164983228	7.161593073700139e-06	0.0005930649947369	Up
ZNF680	1.1038200188701788	0.0001457354656043	0.004563032514581	Up
ZNF681	1.3175756831189605	0.0031461422766971	0.0313826285060168	Up
ZNF700	1.0027859564231532	8.793747707339532e-05	0.0031840218971509	Up
ZNF711	1.6262873835911478	1.6025746050929432e-05	0.0010680425495615	Up
ZNF721	1.080941655560485	9.122103420552636e-06	0.0006967787489452	Up
ZNF763	1.1710749279191224	5.153566309270997e-06	0.0004862520365443	Up
ZNF782	1.3777766408010037	0.0030809451373591	0.0310741019909139	Up
ZNF789	1.0336567763136768	2.423566152772809e-05	0.0013789596803939	Up
ZNF793	1.1625642342567548	0.0009188150716475	0.0147787870370381	Up
ZNF83	1.335942438292854	1.6275307022685046e-05	0.0010736682977276	Up
ZNF845	1.016733001193866	0.0003753318195588	0.0084845279426766	Up
ZNF92	1.5610612548115077	0.0048702666097637	0.0408591593271641	Up
