# Supplementary material for: Transcriptomic identification of IL-17/FOS-associated signaling in dartos fascia remodeling of pediatric concealed penis
Source: Front Pediatr. 2026 Jul 10;14:1867230. doi: 10.3389/fped.2026.1867230 (PMC13396118; doi:10.3389/fped.2026.1867230)
Supplement: Supplementary Table S1 — Complete list of differentially expressed genes identified from RNA-seq analysis. [file Datasheet1.zip › Supplementary File/Table S3. Primer Sequences for RT-qPCR.xlsx]

## Sheet: Sheet1
No.	Oligo Name	Sequence(5' to 3')
1	GAPDH-F	TCAAGAAGGTGGTGAAGCAG
2	GAPDH-R	AAGGTGGAGGAGTGGGTGT
3	FOS-F	ATGTCTGTGGCTTCCCTTG
4	FOS-R	ATGCTGCTGATGCTCTTGAC
5	PTGS2-F	GTATGAGTGTGGGATTTGACC
6	PTGS2-R	TGTGTTTGGAGTGGGTTTC
7	IL-6-F	ACTCACCTCTTCAGAACGAATTG
8	IL-6-R	CCATCTTTGGAAGGTTCAGGTTG
9	H-ACTB-F	CCTTCCTGGGCATGGAGTC
10	H-ACTB-R	TGATCTTCATTGTGCTGGGTG
