# Supplementary material for: Transcriptomic identification of IL-17/FOS-associated signaling in dartos fascia remodeling of pediatric concealed penis
Source: Front Pediatr. 2026 Jul 10;14:1867230. doi: 10.3389/fped.2026.1867230 (PMC13396118; doi:10.3389/fped.2026.1867230)
Supplement: Supplementary Table S1 — Complete list of differentially expressed genes identified from RNA-seq analysis. [file Datasheet1.zip › Supplementary File/Table S4. List of antibodies used for Western Blot..xlsx]

## Sheet: Sheet1
Antibody Name	Host Species	Dilution	Vendor	Catalog Number	Clonality / Clone No.	RRID
PTGS2 (COX2)	Rabbit	1:1000	HUABIO	HA750207	SC56-06	AB_3069907
c-Fos	Rabbit	1:1000	HUABIO	ET1701-95	JJ0938	AB_3070261
IL-17RA	Rabbit	1:2000	HUABIO	ER63746	Polyclonal	N/A
IL-17RA	Rabbit	1:1000	Affinity	DF3602	Polyclonal	AB_2835974
AP-1 (c-Jun)	Rabbit	1:2000	HUABIO	ER62677	Polyclonal	N/A
IL-6	Rabbit	1:2000	Proteintech	21865-1-AP	Polyclonal	AB_11142677
ACT1	Rat	1:2000	Thermo Fisher Scientific	14-4040-82	9ACT12	AB_1723991
α-SMA	Rabbit	1:2000	HUABIO	ET1607-53	SY02-64	AB_3069772
beta-actin	Rabbit	1:50000	Abclonal	AC026	ARC5115-01	AB_2768234
beta-Tubulin	Rabbit	1:1000	cell signaling	2146S	Polyclonal	AB_2210545
Tubulin alpha	Rabbit	1:5000	Affinity	AF7010	Polyclonal	AB_2839418
GAPDH	Rabbit	1:2500	HUABIO	HA721136	PD00-07	AB_3072260
Goat Anti-Rabbit IgG (H+L) HRP	Goat	1:8000	Abclonal	AS014	Polyclonal secondary	AB_2769854
HRP Conjugated Goat Anti-Rabbit IgG	Goat	1:50000	HUABIO	HA1001	Polyclonal secondary	AB_2819166
HRP conjugated Goat Anti-Rat IgG (H+L)	Goat	1:10000	Servicebio	GB23302	Polyclonal secondary	AB_2928139
