# Supplementary material for: Transcriptomic identification of IL-17/FOS-associated signaling in dartos fascia remodeling of pediatric concealed penis
Source: Front Pediatr. 2026 Jul 10;14:1867230. doi: 10.3389/fped.2026.1867230 (PMC13396118; doi:10.3389/fped.2026.1867230)
Supplement: Supplementary Table S1 — Complete list of differentially expressed genes identified from RNA-seq analysis. [file Datasheet1.zip › Supplementary File/Table S5. Summary of RNA-seq clean data and sequencing quality metrics.xls]

Sample	RawReads(M)	RawBases(G)	CleanReads(M)	CleanBases(G)	ValidBases(%)	Q30(%)	GC(%)
case1	48.64	7.30	47.47	6.64	90.96	91.90	51.99
case2	48.58	7.29	47.63	6.71	92.02	92.29	50.78
case3	48.04	7.21	47.01	6.60	91.54	92.21	50.29
case4	45.80	6.87	44.88	6.33	92.20	92.13	50.26
case5	48.62	7.29	47.75	6.75	92.60	92.05	50.64
con1	47.50	7.12	46.56	6.57	92.24	92.24	51.99
con2	51.72	7.76	50.75	7.16	92.29	92.16	51.47
con3	50.14	7.52	49.16	6.95	92.36	92.31	52.38
con4	49.77	7.47	48.81	6.93	92.86	92.32	52.68
con5	50.73	7.61	49.75	7.03	92.32	92.83	52.52
