# Supplementary material for: Transcriptomic identification of IL-17/FOS-associated signaling in dartos fascia remodeling of pediatric concealed penis
Source: Front Pediatr. 2026 Jul 10;14:1867230. doi: 10.3389/fped.2026.1867230 (PMC13396118; doi:10.3389/fped.2026.1867230)
Supplement: Supplementary Table S1 — Complete list of differentially expressed genes identified from RNA-seq analysis. [file Datasheet1.zip › Supplementary File/Table S6. Full GO enrichment results..xls]

id	Term	Category	ListHits	ListTotal	PopHits	PopTotal	p-value	q-value	Enrichment_score	geneID
GO:0006357	regulation of transcription by RNA polymerase II	biological_process	89	566	1603	18684	1.39917757758491e-08	3.85893175897919e-05	1.83277820517625	APOE;ARID4A;ATAD2;ATF3;BAZ1A;BAZ2B;CCNL1;CDKN1A;CHD1;CSRNP1;DMTF1;EGR1;EGR2;EGR3;EN1;FOS;FOSB;FOXA1;FOXI1;HOXC12;JMJD1C;JUN;JUNB;KIT;KLF2;KLF4;LCORL;LMX1B;MSC;NR4A1;NR4A2;PHF20L1;RBAK;RBBP8;RUNX3;SPDEF;USP16;VAX2;ZFP37;ZFP69;ZNF10;ZNF100;ZNF107;ZNF138;ZNF165;ZNF181;ZNF195;ZNF224;ZNF23;ZNF254;ZNF273;ZNF280D;ZNF292;ZNF300;ZNF334;ZNF33A;ZNF33B;ZNF354A;ZNF354B;ZNF37A;ZNF429;ZNF43;ZNF441;ZNF443;ZNF471…
GO:0006954	inflammatory response	biological_process	31	566	388	18684	9.80246053839554e-07	0.000995214085116757	2.63744490182507	ADORA1;C3;C5;C5AR1;CCL2;CCL3;CCL3L3;CCL4;CCL5;CCL8;CCR2;CCR5;CXCL2;CXCL8;CXCR3;FOS;FPR3;FUT7;GBP5;IL15;IL1B;IL6;KIT;MS4A2;NAIP;NFKBIZ;PTGS2;S100A12;SELE;TNFAIP3;VNN1
GO:0070098	chemokine-mediated signaling pathway	biological_process	12	566	70	18684	1.13956349893808e-06	0.000995214085116757	5.65896012115093	CCL2;CCL3;CCL3L3;CCL4;CCL5;CCL8;CCR2;CCR5;CX3CR1;CXCL2;CXCL8;CXCR3
GO:0006935	chemotaxis	biological_process	15	566	112	18684	1.44338518508594e-06	0.000995214085116757	4.42106259464917	C5;C5AR1;CCL2;CCL3;CCL5;CCL8;CCR2;CCR5;CX3CR1;CXCL2;CXCL8;CXCR3;FPR3;MOSPD2;SPN
GO:0000978	RNA polymerase II cis-regulatory region sequence-specific DNA binding	molecular_function	65	566	1179	18684	2.02095875524266e-06	0.00111476084939185	1.81992285490788	ATF3;CCAR1;DMTF1;EGR1;EGR2;EGR3;EN1;FOS;FOSB;FOXA1;FOXI1;GATA2;JUN;JUNB;KLF2;KLF4;MSC;NR4A1;NR4A2;PLAG1;RUNX3;SOX18;VAX2;ZNF100;ZNF107;ZNF138;ZNF165;ZNF181;ZNF195;ZNF224;ZNF23;ZNF254;ZNF273;ZNF280D;ZNF300;ZNF334;ZNF33A;ZNF33B;ZNF354A;ZNF354B;ZNF37A;ZNF429;ZNF43;ZNF471;ZNF493;ZNF525;ZNF547;ZNF569;ZNF577;ZNF600;ZNF605;ZNF615;ZNF644;ZNF660;ZNF675;ZNF680;ZNF681;ZNF721;ZNF763;ZNF782;ZNF789;ZNF793;ZNF8…
GO:0007099	centriole replication	biological_process	7	566	22	18684	2.58925184710681e-06	0.0011901927657201	10.5033729521362	CENPJ;CEP135;CEP152;CEP295;CEP44;OFD1;SASS6
GO:0000981	DNA-binding transcription factor activity, RNA polymerase II-specific	molecular_function	66	566	1245	18684	6.20979386104158e-06	0.00244665878125038	1.74995955553663	ATF3;CSRNP1;DMTF1;EGR1;EGR2;EGR3;EN1;FOS;FOSB;FOXA1;FOXI1;GATA2;HOXC12;JUN;JUNB;KLF2;KLF4;LMX1B;MSC;NR4A1;NR4A2;PLAG1;RBAK;RUNX3;SOX18;SPDEF;VAX2;ZFP37;ZFP69;ZNF10;ZNF100;ZNF138;ZNF165;ZNF181;ZNF195;ZNF23;ZNF254;ZNF273;ZNF280D;ZNF292;ZNF300;ZNF334;ZNF354A;ZNF354B;ZNF37A;ZNF429;ZNF441;ZNF443;ZNF471;ZNF518A;ZNF525;ZNF547;ZNF569;ZNF577;ZNF596;ZNF605;ZNF644;ZNF674;ZNF675;ZNF680;ZNF681;ZNF700;ZNF789;Z…
GO:0006955	immune response	biological_process	24	566	291	18684	9.64933806914454e-06	0.00297229905427396	2.72252376962588	C3;C5AR1;CCL4;CCR2;CCR5;CD1E;CD8B;CSF3;CTLA4;CTSG;CX3CR1;CXCR3;HLA-DPA1;IFI44;IFI44L;IL15;IL1B;IL7R;ITGB8;MICB;MS4A2;RGS1;SPN;TNFSF15
GO:0005813	centrosome	cellular_component	35	566	520	18684	9.6993080088708e-06	0.00297229905427396	2.22186735525958	AK6;AKAP9;CCDC14;CCDC66;CENPJ;CEP112;CEP120;CEP135;CEP152;CEP162;CEP290;CEP295;CEP44;CEP57L1;CEP70;CEP95;CIR1;CNTRL;FAM161A;GEN1;HAUS3;HMMR;IFT74;IFT80;KIF15;LRRCC1;MAP10;NDC80;NEK1;OFD1;PIBF1;PLAG1;RPGR;SASS6;SCLT1
GO:1904951	positive regulation of establishment of protein localization	biological_process	4	566	6	18684	1.19083847840988e-05	0.00297954806154934	22.0070671378092	CENPJ;CEP120;CEP135;CEP295
GO:0071276	cellular response to cadmium ion	biological_process	8	566	37	18684	1.19947331694651e-05	0.00297954806154934	7.13742717983001	FOS;JUN;MMP9;MT1A;MT1E;MT1G;MT1M;MT2A
GO:0001228	DNA-binding transcription activator activity, RNA polymerase II-specific	molecular_function	31	566	441	18684	1.34831101119107e-05	0.00297954806154934	2.32047306555131	ATF3;CSRNP1;DMTF1;EGR1;EGR2;EGR3;FOS;FOSB;FOXA1;FOXI1;GATA2;JUN;JUNB;KLF4;NR4A1;NR4A2;PLAG1;SOX18;ZNF107;ZNF224;ZNF292;ZNF300;ZNF33A;ZNF33B;ZNF43;ZNF493;ZNF600;ZNF615;ZNF721;ZNF782;ZNF845
GO:0008009	chemokine activity	molecular_function	9	566	49	18684	1.4044280203097e-05	0.00297954806154934	6.063171558376	C5;CCL2;CCL3;CCL3L3;CCL4;CCL5;CCL8;CXCL2;CXCL8
GO:0044344	cellular response to fibroblast growth factor stimulus	biological_process	7	566	28	18684	1.53475921765095e-05	0.00302347565877236	8.25265017667845	CCL2;CCL5;CXCL8;EGR3;NR4A1;SFRP1;ZFP36
GO:0050901	leukocyte tethering or rolling	biological_process	6	566	20	18684	2.03005094685532e-05	0.00353776885661527	9.90318021201414	ADD2;CX3CR1;ROCK1;SELE;SELPLG;SPN
GO:0030593	neutrophil chemotaxis	biological_process	11	566	78	18684	2.21399589375532e-05	0.00353776885661527	4.65534112530579	C5AR1;CCL2;CCL3;CCL3L3;CCL4;CCL5;CCL8;CD300H;CXCL2;CXCL8;S100A12
GO:0016607	nuclear speck	cellular_component	29	566	410	18684	2.2747885996926e-05	0.00353776885661527	2.33489614754805	ADAMTS4;AK6;CCNL1;CIR1;CWC22;IL15;LUC7L3;NAMPT;NFKBIZ;NOC3L;NR4A2;NSRP1;PLAG1;PNISR;PNN;POLI;PRPF40A;RBM25;SMC4;SMC6;SREK1;SRSF11;SRSF7;TCIM;THOC1;TOPORS;U2AF1;U2AF1L5;ZNF638
GO:0005814	centriole	cellular_component	15	566	140	18684	2.30891368452048e-05	0.00353776885661527	3.53685007571933	CENPJ;CEP120;CEP135;CEP152;CEP162;CEP290;CEP295;CEP44;CEP83;LRRCC1;OFD1;ROCK1;SASS6;SCLT1;TOPORS
GO:0010389	regulation of G2/M transition of mitotic cell cycle	biological_process	11	566	79	18684	2.50288244280749e-05	0.0036331314617174	4.59641275663103	AKAP9;CENPJ;CEP135;CEP152;CEP290;CEP70;CNTRL;HAUS3;HMMR;KIF14;OFD1
GO:0005615	extracellular space	cellular_component	73	566	1487	18684	2.71461821053182e-05	0.00374345851232338	1.62056076098864	ACTA1;ADAMTS4;AOC1;APOE;BGN;C3;C5;CA6;CCL2;CCL3;CCL3L3;CCL4;CCL5;CCL8;CCN5;CD1E;CEACAM6;CGB7;CILP;CMA1;COL8A2;CPA3;CRISP3;CSF3;CTSG;CXCL2;CXCL8;DAND5;EREG;ESF1;FGF10;FGF7;GDF10;GREM1;HBA1;HBA2;HBB;HBEGF;IL15;IL1B;IL6;KIT;LRRC15;MASP2;MELTF;MICB;MMP7;MMP9;MYOC;NUCB2;PIBF1;PIP;PRR4;RNASE6;S100A12;S100A7A;SCGB1D2;SCGB2A1;SCGB2A2;SELE;SEMA3D;SERPINA5;SERPINE1;SFRP1;SPN;SPON1;TG;TNFSF15;TPSAB1;TPSB2;T…
GO:0097711	ciliary basal body-plasma membrane docking	biological_process	12	566	95	18684	2.94463253791673e-05	0.00386728406646397	4.16976008926911	AKAP9;CENPJ;CEP135;CEP152;CEP162;CEP290;CEP70;CEP83;CNTRL;HAUS3;OFD1;SCLT1
GO:0010273	detoxification of copper ion	biological_process	5	566	14	18684	3.99893659054699e-05	0.00501321232578573	11.7895002523978	MT1A;MT1E;MT1G;MT1M;MT2A
GO:0002548	monocyte chemotaxis	biological_process	8	566	44	18684	4.56953704555337e-05	0.00547947094418965	6.00192740122069	CCL2;CCL3;CCL3L3;CCL4;CCL5;CCL8;IL6;S100A12
GO:0060271	cilium assembly	biological_process	17	566	196	18684	0.000102094243632354	0.0117323301640847	2.86316434701089	ARL13B;AVIL;CCDC66;CENPJ;CEP162;CEP290;CEP83;CFAP53;CFAP70;FAM161A;IFT74;IFT80;NEK1;OFD1;PIBF1;RPGR;SCLT1
GO:0048245	eosinophil chemotaxis	biological_process	5	566	17	18684	0.000114615422052993	0.0126033213699627	9.709000207857	CCL2;CCL3;CCL4;CCL5;CCL8
GO:0071347	cellular response to interleukin-1	biological_process	10	566	78	18684	0.000118813036845189	0.0126033213699627	4.23212829573254	CCL2;CCL3;CCL3L3;CCL4;CCL5;CCL8;CXCL8;GBP3;KLF2;SFRP1
GO:0010575	positive regulation of vascular endothelial growth factor production	biological_process	6	566	27	18684	0.000129419523233767	0.012747823038526	7.3356890459364	C3;C5;C5AR1;IL1B;IL6;PTGS2
GO:0071280	cellular response to copper ion	biological_process	6	566	27	18684	0.000129419523233767	0.012747823038526	7.3356890459364	AOC1;MT1A;MT1E;MT1G;MT1M;MT2A
GO:0045926	negative regulation of growth	biological_process	5	566	18	18684	0.000154760182500793	0.014091383529009	9.1696113074205	MT1A;MT1E;MT1G;MT1M;MT2A
GO:0019221	cytokine-mediated signaling pathway	biological_process	21	566	283	18684	0.000155775070519467	0.014091383529009	2.44954987576321	CCL2;CCL3;CCL3L3;CCL4;CCL5;CCR2;CCR5;CDKN1A;CSF3;CXCL2;CXCL8;EREG;FOS;IL1B;IL6;JUNB;KIT;MMP9;PTGS2;SOCS3;ZNF675
GO:0046872	metal ion binding	molecular_function	99	566	2294	18684	0.00015838755960815	0.014091383529009	1.42460744113542	ADAMTS4;ADCY8;ARAP2;BAZ1A;BAZ2B;BIRC3;CDKN1A;DZIP3;EGR2;EGR3;GMPR;HBB;JMJD1C;KIT;KLF2;LIG4;LMX1B;MB;MT1A;MT1E;MT1G;MT1M;MT2A;MYOC;NAALAD2;NAIP;NEK1;PHF20L1;PHF3;PLAG1;POLI;PRUNE2;PTGS2;RASA2;RNF182;ROCK1;SELE;SLX1B;SPON1;STAC2;TAX1BP1;TGM2;THAP2;TOPORS;TRMT13;TYRP1;U2AF1;U2AF1L5;ZFP36;ZFP69;ZNF10;ZNF100;ZNF107;ZNF138;ZNF165;ZNF181;ZNF224;ZNF23;ZNF254;ZNF273;ZNF280D;ZNF292;ZNF300;ZNF326;ZNF334;ZNF…
GO:0048020	CCR chemokine receptor binding	molecular_function	6	566	29	18684	0.000197266874332568	0.0170019387315382	6.82977945656147	CCL2;CCL3;CCL3L3;CCL4;CCL5;CCL8
GO:0031726	CCR1 chemokine receptor binding	molecular_function	3	566	5	18684	0.00026421717432315	0.021432675493625	19.8063604240283	CCL3;CCL4;CCL5
GO:0071504	cellular response to heparin	biological_process	3	566	5	18684	0.00026421717432315	0.021432675493625	19.8063604240283	AOC1;EGR1;SFRP1
GO:0043922	negative regulation by host of viral transcription	biological_process	4	566	12	18684	0.000339758600779674	0.0254112394966397	11.0035335689046	CCL3;CCL4;CCL5;JUN
GO:0051549	positive regulation of keratinocyte migration	biological_process	4	566	12	18684	0.000339758600779674	0.0254112394966397	11.0035335689046	FGF10;FGF7;HBEGF;MMP9
GO:0071542	dopaminergic neuron differentiation	biological_process	5	566	21	18684	0.000340904953363187	0.0254112394966397	7.85966683493185	EN1;FOXA1;LMX1B;NR4A2;SFRP1
GO:0008380	RNA splicing	biological_process	14	566	160	18684	0.000373569524896199	0.0271132828858873	2.88842756183746	CIR1;LARP7;LUC7L3;MPHOSPH10;NSRP1;PRPF38B;RBM25;SREK1;SRSF11;SRSF7;THOC1;U2AF1;ZNF326;ZNF638
GO:0048247	lymphocyte chemotaxis	biological_process	6	566	33	18684	0.000415038784251871	0.0291340186954759	6.00192740122069	CCL2;CCL3;CCL3L3;CCL4;CCL5;CCL8
GO:0071346	cellular response to interferon-gamma	biological_process	10	566	91	18684	0.000427299096167823	0.0291340186954759	3.62753853919932	CCL2;CCL3;CCL3L3;CCL4;CCL5;CCL8;GBP3;GBP5;HLA-DPA1;STXBP3
GO:0051301	cell division	biological_process	23	566	349	18684	0.000433101800766683	0.0291340186954759	2.17548371419604	ASPM;CD2AP;CENPC;CENPJ;CNTRL;HAUS3;ITGB3BP;KIF14;LIG4;LRRCC1;MAP10;NCAPG;NDC80;NEK1;NUF2;PRPF40A;RBBP8;SMC4;SPDL1;SYCP2;USP16;USP44;WEE1
GO:0007165	signal transduction	biological_process	51	566	1038	18684	0.000464394212187123	0.0304259245961614	1.62190812720848	ADCY8;ADORA1;AKAP9;ANKDD1B;ARAP2;ASIC3;C3;C5AR1;CASP8AP2;CCL2;CCL4;CCL8;CCN5;CD2AP;CEACAM6;CGB7;CHRM1;CHRM4;CXCL8;EREG;FGF7;FPR3;GABRE;GABRP;GREM1;HBEGF;IL15;IL1B;IL1RAPL1;IL7R;ITGB3BP;KIT;LRRC39;NAMPT;NR4A1;NR4A2;RASA2;RASD1;RASD2;RASSF6;RGS1;RHPN2;ROCK1;SIGLEC8;SIT1;SPN;TG;THOC1;TNFSF15;TRIM63;WIF1
GO:0062023	collagen-containing extracellular matrix	cellular_component	24	566	375	18684	0.000499626369219283	0.0304259245961614	2.11267844522968	ADAMTS4;APOE;BGN;CBLN1;CILP;CMA1;COL6A5;COL8A2;CPA3;CTSG;FGF10;GDF10;GREM1;LRRC15;MMP9;MXRA5;MYOC;SERPINA5;SERPINE1;SFRP1;SPON1;TGM2;TPSAB1;TPSB2
GO:0031730	CCR5 chemokine receptor binding	molecular_function	3	566	6	18684	0.000516525963862201	0.0304259245961614	16.5053003533569	CCL3;CCL4;CCL5
GO:0051383	kinetochore organization	biological_process	3	566	6	18684	0.000516525963862201	0.0304259245961614	16.5053003533569	NDC80;NUF2;SMC4
GO:2000503	positive regulation of natural killer cell chemotaxis	biological_process	3	566	6	18684	0.000516525963862201	0.0304259245961614	16.5053003533569	CCL3;CCL4;CCL5
GO:0045766	positive regulation of angiogenesis	biological_process	12	566	128	18684	0.000518498352436397	0.0304259245961614	3.09474381625442	C3;C5;C5AR1;CMA1;CX3CR1;CXCL8;GATA2;GREM1;IL1B;ITGB8;PIK3R6;SERPINE1
GO:0071294	cellular response to zinc ion	biological_process	5	566	23	18684	0.00053618048418508	0.0308080369871344	7.17621754493778	MT1A;MT1E;MT1G;MT1M;MT2A
GO:0045429	positive regulation of nitric oxide biosynthetic process	biological_process	6	566	35	18684	0.000577839659346477	0.0325241179689302	5.65896012115093	HBB;IL1B;KLF2;KLF4;NOS1AP;PTGS2
GO:0005344	oxygen carrier activity	molecular_function	4	566	14	18684	0.000654667643253201	0.0350345455226421	9.43160020191822	HBA1;HBA2;HBB;MB
GO:0071222	cellular response to lipopolysaccharide	biological_process	13	566	150	18684	0.000654947209589066	0.0350345455226421	2.86091872791519	CARD16;CCL2;CCR5;CSF3;CTSG;CX3CR1;CXCL2;CXCL8;IL1B;IL6;SERPINE1;TNFAIP3;ZFP36
GO:0019957	C-C chemokine binding	molecular_function	5	566	24	18684	0.000660549806808336	0.0350345455226421	6.87720848056537	CCR2;CCR5;CX3CR1;CXCR3;ZFP36
GO:0005576	extracellular region	cellular_component	77	566	1777	18684	0.000831594131834341	0.0427529364092914	1.43039744199041	ABHD18;ADAMTS4;AOC1;APOE;APOLD1;BCAN;BGN;C3;C5;C7;CA6;CBLN1;CCDC39;CCL2;CCL3;CCL3L3;CCL4;CCL5;CD300H;CD8B;CEP290;CFAP53;CMA1;COL6A5;COL8A2;CPA3;CRISP3;CSF3;CTSG;CXCL2;CXCL8;DAND5;DCD;EREG;F2RL2;FGF10;FGF7;HBA1;HBA2;HBB;HBEGF;IL15;IL1B;IL6;IL7R;JHY;KIRREL3;LGI2;LGI3;MASP2;MELTF;MMP7;MMP9;MUCL1;MXRA5;NOTUM;NTN1;OFD1;PADI2;PIP;PMEL;RNASE6;ROCK1;RSPO1;RSPO4;S100A1;S100A12;SERPINA5;SERPINE1;SFRP1;SPEF…
GO:0015671	oxygen transport	biological_process	4	566	15	18684	0.000871458688609635	0.0427529364092914	8.80282685512367	HBA1;HBA2;HBB;MB
GO:0060252	positive regulation of glial cell proliferation	biological_process	4	566	15	18684	0.000871458688609635	0.0427529364092914	8.80282685512367	IL1B;IL6;PLAG1;UFL1
GO:0016004	phospholipase activator activity	molecular_function	3	566	7	18684	0.000883581354361714	0.0427529364092914	14.1474003028773	CCL3;CCL5;CCL8
GO:0031394	positive regulation of prostaglandin biosynthetic process	biological_process	3	566	7	18684	0.000883581354361714	0.0427529364092914	14.1474003028773	CD74;IL1B;PTGS2
GO:0071682	endocytic vesicle lumen	cellular_component	4	566	16	18684	0.00113428981629919	0.0539374364371234	8.25265017667845	APOE;HBA1;HBA2;HBB
GO:0008236	serine-type peptidase activity	molecular_function	7	566	55	18684	0.00129811212552401	0.0606812413931393	4.20134918085448	CMA1;CTSG;NAALAD2;TMPRSS2;TPSAB1;TPSB2;TPSD1
GO:0002237	response to molecule of bacterial origin	biological_process	3	566	8	18684	0.0013819685622062	0.0614753112026564	12.3789752650177	CXCL2;CXCL8;TNFAIP3
GO:0070233	negative regulation of T cell apoptotic process	biological_process	3	566	8	18684	0.0013819685622062	0.0614753112026564	12.3789752650177	CCL5;IL7R;PIP
GO:0071559	response to transforming growth factor beta	biological_process	3	566	8	18684	0.0013819685622062	0.0614753112026564	12.3789752650177	MXRA5;ROCK1;RUNX3
GO:0004950	chemokine receptor activity	molecular_function	4	566	17	18684	0.00144803578375955	0.0633779407958038	7.7672001662856	CCR2;CCR5;CX3CR1;CXCR3
GO:0071356	cellular response to tumor necrosis factor	biological_process	11	566	125	18684	0.00147302685800468	0.0633779407958038	2.90493286219081	CCL2;CCL3;CCL3L3;CCL4;CCL5;CCL8;CXCL8;GBP3;KLF2;SFRP1;ZFP36
GO:0008201	heparin binding	molecular_function	13	566	164	18684	0.00149367880773287	0.0633779407958038	2.61669395845902	AOC1;APOE;CCL8;CCN5;CTSG;FGF10;FGF7;HBEGF;MMP7;RSPO1;RSPO4;SERPINA5;SFRP1
GO:1902430	negative regulation of amyloid-beta formation	biological_process	4	566	18	18684	0.00181754309840491	0.0759512706878901	7.3356890459364	APOE;ROCK1;RTN1;SPON1
GO:0006882	cellular zinc ion homeostasis	biological_process	5	566	30	18684	0.00190682218974972	0.0784927701392498	5.5017667844523	MT1A;MT1E;MT1G;MT1M;MT2A
GO:0017108	5'-flap endonuclease activity	molecular_function	3	566	9	18684	0.00202645256989429	0.0809993650401225	11.0035335689046	GEN1;SLX1B;ZGRF1
GO:0033089	positive regulation of T cell differentiation in thymus	biological_process	3	566	9	18684	0.00202645256989429	0.0809993650401225	11.0035335689046	EGR3;IL7R;VNN1
GO:0000086	G2/M transition of mitotic cell cycle	biological_process	11	566	133	18684	0.00241568461989316	0.0951779740237907	2.73020005845001	AKAP9;CDKN1A;CENPJ;CEP135;CEP152;CEP290;CEP70;CNTRL;HAUS3;OFD1;WEE1
GO:0030669	clathrin-coated endocytic vesicle membrane	cellular_component	5	566	32	18684	0.00256382347137441	0.0990096587977134	5.15790636042403	APOE;CD74;HBEGF;HLA-DPA1;TYRP1
GO:0009897	external side of plasma membrane	cellular_component	18	566	283	18684	0.00258473365969375	0.0990096587977134	2.09961417922561	CCR2;CCR5;CD1E;CD248;CD69;CD74;CLEC12B;CLEC2D;CTLA4;CX3CR1;CXCR3;IL7R;KCNJ5;KIT;MICB;SERPINA5;SPN;VTCN1
GO:0043473	pigmentation	biological_process	4	566	20	18684	0.00274291920608348	0.101368827804317	6.60212014134276	EDAR;EN1;KIT;TYR
GO:0090026	positive regulation of monocyte chemotaxis	biological_process	4	566	20	18684	0.00274291920608348	0.101368827804317	6.60212014134276	CCL5;CCR2;MOSPD2;SERPINE1
GO:0042542	response to hydrogen peroxide	biological_process	6	566	47	18684	0.00281379908761139	0.101368827804317	4.21411923915495	DUSP1;HBA1;HBA2;HBB;JUN;MB
GO:0031720	haptoglobin binding	molecular_function	3	566	10	18684	0.00283009417727788	0.101368827804317	9.90318021201414	HBA1;HBA2;HBB
GO:0060287	epithelial cilium movement involved in determination of left/right asymmetry	biological_process	3	566	10	18684	0.00283009417727788	0.101368827804317	9.90318021201414	CCDC39;CFAP53;OFD1
GO:0050729	positive regulation of inflammatory response	biological_process	8	566	81	18684	0.0031205118633209	0.110338098962039	3.2603062426384	CCL3;CCR2;IL15;IL1B;NFKBIZ;S100A12;SERPINE1;TGM2
GO:0031297	replication fork processing	biological_process	5	566	34	18684	0.00337103877258439	0.116216561684847	4.8545001039285	BLM;ETAA1;FANCM;GEN1;THOC1
GO:0097431	mitotic spindle pole	cellular_component	5	566	34	18684	0.00337103877258439	0.116216561684847	4.8545001039285	ASPM;CNTRL;FAM161A;MAP10;SMC6
GO:0000778	condensed nuclear chromosome kinetochore	cellular_component	3	566	11	18684	0.00380436007848574	0.119232103368905	9.00289110183103	CENPC;NDC80;NUF2
GO:0006885	regulation of pH	biological_process	3	566	11	18684	0.00380436007848574	0.119232103368905	9.00289110183103	ATP6V0A4;ATP6V1B1;PDK4
GO:0031838	haptoglobin-hemoglobin complex	cellular_component	3	566	11	18684	0.00380436007848574	0.119232103368905	9.00289110183103	HBA1;HBA2;HBB
GO:0042438	melanin biosynthetic process	biological_process	3	566	11	18684	0.00380436007848574	0.119232103368905	9.00289110183103	PMEL;TYR;TYRP1
GO:0043177	organic acid binding	molecular_function	3	566	11	18684	0.00380436007848574	0.119232103368905	9.00289110183103	HBA1;HBA2;HBB
GO:0051315	attachment of mitotic spindle microtubules to kinetochore	biological_process	3	566	11	18684	0.00380436007848574	0.119232103368905	9.00289110183103	CENPC;NDC80;NUF2
GO:0150077	regulation of neuroinflammatory response	biological_process	3	566	11	18684	0.00380436007848574	0.119232103368905	9.00289110183103	IL6;MMP9;PTGS2
GO:1900272	negative regulation of long-term synaptic potentiation	biological_process	3	566	11	18684	0.00380436007848574	0.119232103368905	9.00289110183103	ADORA1;APOE;CX3CR1
GO:0051225	spindle assembly	biological_process	6	566	50	18684	0.00385854776482824	0.119571626240408	3.96127208480565	GOLGA8A;GOLGA8B;GOLGA8N;GOLGA8R;HAUS3;TUBB1
GO:0007267	cell-cell signaling	biological_process	15	566	228	18684	0.00416652021186296	0.12768069715909	2.17175004649433	ADORA1;CCL3;CCL4;CCL5;CCL8;CCN5;CCR5;CGB7;CX3CR1;EREG;GJD3;GREM1;IL15;IL1B;NAMPT
GO:0016493	C-C chemokine receptor activity	molecular_function	4	566	23	18684	0.00466581736936766	0.141410157194682	5.74097403595022	CCR2;CCR5;CX3CR1;CXCR3
GO:0002003	angiotensin maturation	biological_process	3	566	12	18684	0.0049592272377211	0.142474465850362	8.25265017667845	CMA1;CPA3;CTSG
GO:0005833	hemoglobin complex	cellular_component	3	566	12	18684	0.0049592272377211	0.142474465850362	8.25265017667845	HBA1;HBA2;HBB
GO:0031668	cellular response to extracellular stimulus	biological_process	3	566	12	18684	0.0049592272377211	0.142474465850362	8.25265017667845	CDKN1A;FOS;NR4A2
GO:0042119	neutrophil activation	biological_process	3	566	12	18684	0.0049592272377211	0.142474465850362	8.25265017667845	CCL5;CXCL8;IL15
GO:0050673	epithelial cell proliferation	biological_process	3	566	12	18684	0.0049592272377211	0.142474465850362	8.25265017667845	COL8A2;FGF10;KIT
GO:0003700	DNA-binding transcription factor activity	molecular_function	24	566	447	18684	0.00510019622186444	0.145013826596929	1.77238124599806	ATF3;CSRNP1;DMTF1;EGR1;EGR2;EGR3;FOS;FOXA1;FOXI1;GATA2;JUN;KLF2;KLF4;LMX1B;MSC;PLAG1;RUNX3;VAX2;ZFP37;ZNF33A;ZNF37A;ZNF660;ZNF763;ZNF92
GO:0060326	cell chemotaxis	biological_process	7	566	70	18684	0.00520088418127418	0.145270478634852	3.30106007067138	C5;CCR2;CCR5;CX3CR1;CXCR3;HBEGF;KIT
GO:0034451	centriolar satellite	cellular_component	9	566	107	18684	0.00521456757971369	0.145270478634852	2.7765925828077	CCDC14;CCDC66;CD2AP;CEP290;NEK1;OFD1;PIBF1;SASS6;TAF1D
GO:0045944	positive regulation of transcription by RNA polymerase II	biological_process	49	566	1110	18684	0.00528390457084799	0.145730088063988	1.45722471588196	ARID4A;ATAD2;ATF3;CEBPZ;CITED4;CSF3;CSRNP1;DMTF1;EGR1;EGR2;EGR3;EN1;FGF10;FOS;FOSB;FOXA1;FOXI1;GATA2;GREM1;IER2;IFT74;IL6;JUN;JUNB;KLF2;KLF4;LMX1B;NAMPT;NR4A1;NR4A2;PLAG1;SERPINE1;SOX18;SPDEF;TMF1;USP16;ZNF107;ZNF224;ZNF292;ZNF300;ZNF33A;ZNF33B;ZNF43;ZNF493;ZNF600;ZNF615;ZNF721;ZNF782;ZNF845
GO:0090023	positive regulation of neutrophil chemotaxis	biological_process	4	566	24	18684	0.00546687088187953	0.149283464279443	5.5017667844523	C5AR1;CD74;CXCL8;MOSPD2
GO:0036499	PERK-mediated unfolded protein response	biological_process	3	566	13	18684	0.00630328182554842	0.162282456085789	7.61783093231857	ATF3;CCL2;CXCL8
GO:0045580	regulation of T cell differentiation	biological_process	3	566	13	18684	0.00630328182554842	0.162282456085789	7.61783093231857	CCR2;HLA-DOA;IL15
GO:0045741	positive regulation of epidermal growth factor-activated receptor activity	biological_process	3	566	13	18684	0.00630328182554842	0.162282456085789	7.61783093231857	ADORA1;EREG;HBEGF
GO:0045744	negative regulation of G protein-coupled receptor signaling pathway	biological_process	3	566	13	18684	0.00630328182554842	0.162282456085789	7.61783093231857	CCL5;CXCL8;RGS2
GO:0048246	macrophage chemotaxis	biological_process	3	566	13	18684	0.00630328182554842	0.162282456085789	7.61783093231857	CCL2;CCL3;CCL5
GO:0048747	muscle fiber development	biological_process	3	566	13	18684	0.00630328182554842	0.162282456085789	7.61783093231857	FLNC;NEB;WFIKKN2
GO:0000137	Golgi cis cisterna	cellular_component	4	566	25	18684	0.00635478798305484	0.162282456085789	5.2816961130742	GOLGA8A;GOLGA8B;GOLGA8N;GOLGA8R
GO:0010628	positive regulation of gene expression	biological_process	21	566	382	18684	0.00655253322807039	0.165797125165304	1.8147188870183	ACTA1;ALDH1A2;CCL3;CD74;CLDN3;CXCL8;EDAR;EGR1;FGF10;FGF7;GATA2;IL1B;IL6;IL7R;ITGB8;KIT;KLF4;NOS1AP;NWD1;PIP;ROCK1
GO:0051591	response to cAMP	biological_process	5	566	40	18684	0.00687200241741041	0.170747591596558	4.12632508833922	DUSP1;FOS;FOSB;JUN;TYR
GO:1902895	positive regulation of pri-miRNA transcription by RNA polymerase II	biological_process	5	566	40	18684	0.00687200241741041	0.170747591596558	4.12632508833922	EGR1;FOS;GATA2;JUN;KLF4
GO:0004435	phosphatidylinositol phospholipase C activity	molecular_function	4	566	26	18684	0.00733339419916121	0.178759460643017	5.07855395487904	CCL5;CCR5;CHRM1;F2RL2
GO:0005634	nucleus	cellular_component	187	566	5302	18684	0.00772553553483927	0.178759460643017	1.16427429878451	AASS;AK6;ANKRD49;APOBEC3A;APOE;ARID4A;ASPM;ATAD2;ATAD5;ATF3;BAZ2B;BIRC3;BLM;BTG2;C2CD4B;CALB2;CASP8AP2;CCAR1;CCDC82;CCN5;CCNL1;CD74;CDKN1A;CEBPZ;CENPJ;CENPQ;CEP162;CEP290;CHD1;CIR1;CITED4;CLK1;CLK4;CSRNP1;CTSG;CWC22;DBF4;DMTF1;DNAJC2;DPY19L2;DUSP1;EGR1;EGR2;EGR3;EN1;FAM111B;FAM71A;FGF10;FOS;FOSB;FOXA1;FOXI1;GADD45B;GATA2;HOXC12;IER2;IFT74;ITGB3BP;JPH2;JUN;KIF14;KLF2;KPNA5;KRT7;KRT8;LARP7;LCORL;LI…
GO:2000279	negative regulation of DNA biosynthetic process	biological_process	3	566	14	18684	0.00784381296617437	0.178759460643017	7.07370015143867	CDKN1A;DNAJC2;DUSP1
GO:0005887	integral component of plasma membrane	cellular_component	58	566	1392	18684	0.00829740402009443	0.178759460643017	1.37544169611307	ABCB11;ADCY8;ADORA1;AQP5;ASIC3;C5AR1;CCR2;CCR5;CD1E;CD69;CD8B;CDH4;CHRM1;CHRM4;CLDN3;CLEC2D;CTLA4;CX3CR1;CXCR3;ELAPOR1;EREG;F2RL2;FCRLA;GABRE;GABRP;GJD3;GPR12;HBEGF;HLA-DPA1;IRAG2;KCNH2;KCNH8;KIRREL3;KIT;KTN1;LPAR4;LRRC26;MCHR1;MFSD12;MLANA;MOSPD2;MS4A2;NKG7;PLXNA4;PMEL;SELE;SELPLG;SEMA3D;SIT1;SLC13A2;SLC34A2;SLC6A17;SPN;SYT13;TMPRSS2;TNFSF15;TRPM3;TSPAN10
GO:0051928	positive regulation of calcium ion transport	biological_process	4	566	27	18684	0.00840632319162786	0.178759460643017	4.8904593639576	CCL3;CCL4;CCL5;MCHR1
GO:0003341	cilium movement	biological_process	5	566	42	18684	0.00845661734485358	0.178759460643017	3.92983341746593	CCDC39;CFAP53;CFAP70;CFAP91;RSPH4A
GO:0015701	bicarbonate transport	biological_process	5	566	42	18684	0.00845661734485358	0.178759460643017	3.92983341746593	CA14;CA6;HBA1;HBA2;HBB
GO:0035914	skeletal muscle cell differentiation	biological_process	5	566	42	18684	0.00845661734485358	0.178759460643017	3.92983341746593	ATF3;BTG2;EGR1;EGR2;FOS
GO:0000403	Y-form DNA binding	molecular_function	2	566	5	18684	0.00862038008176986	0.178759460643017	13.2042402826855	BLM;RBBP8
GO:0005111	type 2 fibroblast growth factor receptor binding	molecular_function	2	566	5	18684	0.00862038008176986	0.178759460643017	13.2042402826855	FGF10;FGF7
GO:0031622	positive regulation of fever generation	biological_process	2	566	5	18684	0.00862038008176986	0.178759460643017	13.2042402826855	IL1B;PTGS2
GO:0040012	regulation of locomotion	biological_process	2	566	5	18684	0.00862038008176986	0.178759460643017	13.2042402826855	CHRM1;CHRM4
GO:0042048	olfactory behavior	biological_process	2	566	5	18684	0.00862038008176986	0.178759460643017	13.2042402826855	ATP6V1B1;CFAP69
GO:0045132	meiotic chromosome segregation	biological_process	2	566	5	18684	0.00862038008176986	0.178759460643017	13.2042402826855	NUF2;SMC4
GO:0046541	saliva secretion	biological_process	2	566	5	18684	0.00862038008176986	0.178759460643017	13.2042402826855	AQP5;CHRM1
GO:0071376	cellular response to corticotropin-releasing hormone stimulus	biological_process	2	566	5	18684	0.00862038008176986	0.178759460643017	13.2042402826855	NR4A1;NR4A2
GO:0089701	U2AF complex	cellular_component	2	566	5	18684	0.00862038008176986	0.178759460643017	13.2042402826855	U2AF1;U2AF1L5
GO:0097500	receptor localization to non-motile cilium	biological_process	2	566	5	18684	0.00862038008176986	0.178759460643017	13.2042402826855	ARL13B;IFT80
GO:0098536	deuterosome	cellular_component	2	566	5	18684	0.00862038008176986	0.178759460643017	13.2042402826855	CEP152;SASS6
GO:1904894	positive regulation of receptor signaling pathway via STAT	biological_process	2	566	5	18684	0.00862038008176986	0.178759460643017	13.2042402826855	IL6;IL7R
GO:1990430	extracellular matrix protein binding	molecular_function	2	566	5	18684	0.00862038008176986	0.178759460643017	13.2042402826855	CD248;ITGB8
GO:2000660	negative regulation of interleukin-1-mediated signaling pathway	biological_process	2	566	5	18684	0.00862038008176986	0.178759460643017	13.2042402826855	IL6;ZNF675
GO:0019722	calcium-mediated signaling	biological_process	7	566	77	18684	0.00871352220057625	0.179342494247681	3.00096370061034	CCL3;CCR2;CCR5;CX3CR1;CXCL8;CXCR3;SELE
GO:0009986	cell surface	cellular_component	28	566	572	18684	0.00898776336595725	0.18361667676526	1.61590353109788	ABCB11;BGN;C3;C5AR1;CCR5;CD74;CD8B;CEACAM6;CLEC2D;CTSG;CX3CR1;FGF10;GJD3;GREM1;HBEGF;HCST;HLA-DPA1;HMMR;IL15;IL1RAPL1;ITGB8;KCNH2;MELTF;MICB;MMP7;SFRP1;SPN;WIF1
GO:0048146	positive regulation of fibroblast proliferation	biological_process	5	566	43	18684	0.00933657877209885	0.187958279222253	3.83844194264114	CD74;CDKN1A;EREG;FGF10;LIG4
GO:1905515	non-motile cilium assembly	biological_process	5	566	43	18684	0.00933657877209885	0.187958279222253	3.83844194264114	ARL13B;GORAB;IFT74;IFT80;PIBF1
GO:0043015	gamma-tubulin binding	molecular_function	4	566	28	18684	0.00957700879936329	0.188861960250642	4.71580010095911	CENPJ;CEP57L1;CEP70;OFD1
GO:0000930	gamma-tubulin complex	cellular_component	3	566	15	18684	0.00958690153556556	0.188861960250642	6.60212014134276	CEP290;RESF1;TOPORS
GO:0006957	complement activation, alternative pathway	biological_process	3	566	15	18684	0.00958690153556556	0.188861960250642	6.60212014134276	C3;C5;C7
GO:0030335	positive regulation of cell migration	biological_process	14	566	228	18684	0.00990543932068957	0.193753203166396	2.02696671006137	CCAR1;CCL3;CCL5;CEACAM6;CLDN3;HBEGF;IL1B;KIT;LRRC15;MMP7;MMP9;MYOC;SEMA3D;SMIM22
GO:0098869	cellular oxidant detoxification	biological_process	7	566	79	18684	0.00997771842433315	0.193792587424724	2.92498993603793	ALOX5AP;APOE;HBA1;HBA2;HBB;LOXHD1;PTGS2
GO:0035019	somatic stem cell population maintenance	biological_process	6	566	61	18684	0.0102082645693117	0.196883871903228	3.24694433180791	FGF10;GATA2;KIT;KLF4;LIG4;SFRP1
GO:0051897	positive regulation of protein kinase B signaling	biological_process	11	566	164	18684	0.0114453726967957	0.213111116427536	2.21412565715763	CCL3;CSF3;CX3CR1;EREG;FGF10;FGF7;HBEGF;KIT;MYOC;MYORG;RASD2
GO:0042613	MHC class II protein complex	cellular_component	3	566	16	18684	0.0115375042400116	0.213111116427536	6.18948763250883	CD74;HLA-DOA;HLA-DPA1
GO:0071004	U2-type prespliceosome	cellular_component	3	566	16	18684	0.0115375042400116	0.213111116427536	6.18948763250883	LUC7L3;PRPF39;PRPF40A
GO:0071277	cellular response to calcium ion	biological_process	7	566	82	18684	0.0121174923362205	0.213111116427536	2.81797810910971	ADCY8;ALOX5AP;CPNE6;FOS;FOSB;JUNB;SYT13
GO:0000018	regulation of DNA recombination	biological_process	2	566	6	18684	0.0126723071407237	0.213111116427536	11.0035335689046	IL7R;THOC1
GO:0009378	four-way junction helicase activity	molecular_function	2	566	6	18684	0.0126723071407237	0.213111116427536	11.0035335689046	BLM;FANCM
GO:0009950	dorsal/ventral axis specification	biological_process	2	566	6	18684	0.0126723071407237	0.213111116427536	11.0035335689046	SFRP1;VAX2
GO:0010792	DNA double-strand break processing involved in repair via single-strand annealing	biological_process	2	566	6	18684	0.0126723071407237	0.213111116427536	11.0035335689046	RBBP8;SLX1B
GO:0023052	signaling	biological_process	2	566	6	18684	0.0126723071407237	0.213111116427536	11.0035335689046	CCL3;CCR5
GO:0030628	pre-mRNA 3'-splice site binding	molecular_function	2	566	6	18684	0.0126723071407237	0.213111116427536	11.0035335689046	U2AF1;U2AF1L5
GO:0031727	CCR2 chemokine receptor binding	molecular_function	2	566	6	18684	0.0126723071407237	0.213111116427536	11.0035335689046	CCL2;CCR2
GO:0033687	osteoblast proliferation	biological_process	2	566	6	18684	0.0126723071407237	0.213111116427536	11.0035335689046	IFT80;JUNB
GO:0034447	very-low-density lipoprotein particle clearance	biological_process	2	566	6	18684	0.0126723071407237	0.213111116427536	11.0035335689046	APOBR;APOE
GO:0045162	clustering of voltage-gated sodium channels	biological_process	2	566	6	18684	0.0126723071407237	0.213111116427536	11.0035335689046	MYOC;SCLT1
GO:0045428	regulation of nitric oxide biosynthetic process	biological_process	2	566	6	18684	0.0126723071407237	0.213111116427536	11.0035335689046	CX3CR1;NOS1AP
GO:0060087	relaxation of vascular associated smooth muscle	biological_process	2	566	6	18684	0.0126723071407237	0.213111116427536	11.0035335689046	ADORA1;RGS2
GO:0090027	negative regulation of monocyte chemotaxis	biological_process	2	566	6	18684	0.0126723071407237	0.213111116427536	11.0035335689046	DUSP1;GREM1
GO:0090266	regulation of mitotic cell cycle spindle assembly checkpoint	biological_process	2	566	6	18684	0.0126723071407237	0.213111116427536	11.0035335689046	DUSP1;USP44
GO:1900454	positive regulation of long-term synaptic depression	biological_process	2	566	6	18684	0.0126723071407237	0.213111116427536	11.0035335689046	ADCY8;CBLN1
GO:1904783	positive regulation of NMDA glutamate receptor activity	biological_process	2	566	6	18684	0.0126723071407237	0.213111116427536	11.0035335689046	CCL2;CCR2
GO:2000427	positive regulation of apoptotic cell clearance	biological_process	2	566	6	18684	0.0126723071407237	0.213111116427536	11.0035335689046	C3;CCL2
GO:0008284	positive regulation of cell population proliferation	biological_process	24	566	484	18684	0.0128842376064645	0.215361983749268	1.63688929124201	ALDH1A2;ATF3;BAMBI;CCAR1;CD248;CEACAM6;CSF3;EREG;FGF10;FGF7;GREM1;HBEGF;IL15;IL1B;IL6;IL7R;KIF14;KIT;NAMPT;NTN1;SFRP1;SHANK2;SHC4;UFL1
GO:0007157	heterophilic cell-cell adhesion via plasma membrane cell adhesion molecules	biological_process	5	566	47	18684	0.0134856011598271	0.217657475718718	3.51176603262913	CBLN1;CDH4;CEACAM6;IL1RAPL1;SELE
GO:0000400	four-way junction DNA binding	molecular_function	3	566	17	18684	0.0136995331949228	0.217657475718718	5.8254001247142	BLM;FANCM;GEN1
GO:0002407	dendritic cell chemotaxis	biological_process	3	566	17	18684	0.0136995331949228	0.217657475718718	5.8254001247142	CCL5;CCR2;CCR5
GO:0030521	androgen receptor signaling pathway	biological_process	3	566	17	18684	0.0136995331949228	0.217657475718718	5.8254001247142	SCGB2A1;SCGB2A2;TMF1
GO:0048535	lymph node development	biological_process	3	566	17	18684	0.0136995331949228	0.217657475718718	5.8254001247142	CD248;IL15;IL7R
GO:0050870	positive regulation of T cell activation	biological_process	3	566	17	18684	0.0136995331949228	0.217657475718718	5.8254001247142	CCL2;CCR2;HLA-DPA1
GO:0051298	centrosome duplication	biological_process	3	566	17	18684	0.0136995331949228	0.217657475718718	5.8254001247142	CEP152;NDC80;SASS6
GO:0046427	positive regulation of receptor signaling pathway via JAK-STAT	biological_process	4	566	31	18684	0.0137068205755251	0.217657475718718	4.25943234925339	CCL5;CENPJ;IL6;KIT
GO:0022617	extracellular matrix disassembly	biological_process	6	566	65	18684	0.0137318349438205	0.217657475718718	3.04713237292743	ADAMTS4;CMA1;CTSG;MMP7;MMP9;TPSAB1
GO:0043524	negative regulation of neuron apoptotic process	biological_process	9	566	126	18684	0.0145281121811005	0.228963047974144	2.35790005047956	APOE;BTG2;C5AR1;CCL2;EN1;KIF14;LIG4;NAIP;NR4A2
GO:0042472	inner ear morphogenesis	biological_process	5	566	48	18684	0.0146891553191412	0.230185740739724	3.43860424028269	ATP6V1B1;FOXI1;GATA2;NTN1;TIFAB
GO:0042531	positive regulation of tyrosine phosphorylation of STAT protein	biological_process	6	566	67	18684	0.0157783040449793	0.236234213702613	2.95617319761616	CCL5;IL15;IL6;KIT;PIBF1;SOCS3
GO:0005685	U1 snRNP	cellular_component	3	566	18	18684	0.0160759312142264	0.236234213702613	5.5017667844523	LUC7L3;PRPF39;PRPF40A
GO:0051412	response to corticosterone	biological_process	3	566	18	18684	0.0160759312142264	0.236234213702613	5.5017667844523	CDKN1A;FOS;FOSB
GO:0004601	peroxidase activity	molecular_function	4	566	33	18684	0.0170022831366955	0.236234213702613	4.00128493414713	HBA1;HBA2;HBB;PTGS2
GO:0007566	embryo implantation	biological_process	4	566	33	18684	0.0170022831366955	0.236234213702613	4.00128493414713	FUT7;IL1B;MMP9;VMP1
GO:0030155	regulation of cell adhesion	biological_process	5	566	50	18684	0.0173074937787296	0.236234213702613	3.30106007067138	C2CD4B;CXCL8;CXCR3;KIF14;ROCK1
GO:0005579	membrane attack complex	cellular_component	2	566	7	18684	0.0173877974552685	0.236234213702613	9.43160020191822	C5;C7
GO:0007143	female meiotic nuclear division	biological_process	2	566	7	18684	0.0173877974552685	0.236234213702613	9.43160020191822	EREG;SYCP2
GO:0008467	[heparan sulfate]-glucosamine 3-sulfotransferase 1 activity	molecular_function	2	566	7	18684	0.0173877974552685	0.236234213702613	9.43160020191822	HS3ST2;HS3ST6
GO:0008821	crossover junction endodeoxyribonuclease activity	molecular_function	2	566	7	18684	0.0173877974552685	0.236234213702613	9.43160020191822	GEN1;SLX1B
GO:0010573	vascular endothelial growth factor production	biological_process	2	566	7	18684	0.0173877974552685	0.236234213702613	9.43160020191822	IL1B;IL6
GO:0015939	pantothenate metabolic process	biological_process	2	566	7	18684	0.0173877974552685	0.236234213702613	9.43160020191822	VNN1;VNN2
GO:0016015	morphogen activity	molecular_function	2	566	7	18684	0.0173877974552685	0.236234213702613	9.43160020191822	DAND5;GREM1
GO:0016907	G protein-coupled acetylcholine receptor activity	molecular_function	2	566	7	18684	0.0173877974552685	0.236234213702613	9.43160020191822	CHRM1;CHRM4
GO:0030728	ovulation	biological_process	2	566	7	18684	0.0173877974552685	0.236234213702613	9.43160020191822	EREG;RGS2
GO:0030916	otic vesicle formation	biological_process	2	566	7	18684	0.0173877974552685	0.236234213702613	9.43160020191822	CEP290;FGF10
GO:0032027	myosin light chain binding	molecular_function	2	566	7	18684	0.0173877974552685	0.236234213702613	9.43160020191822	MYOC;SPATA6L
GO:0032494	response to peptidoglycan	biological_process	2	566	7	18684	0.0173877974552685	0.236234213702613	9.43160020191822	C5AR1;IL6
GO:0045576	mast cell activation	biological_process	2	566	7	18684	0.0173877974552685	0.236234213702613	9.43160020191822	MRGPRX2;S100A12
GO:0050691	regulation of defense response to virus by host	biological_process	2	566	7	18684	0.0173877974552685	0.236234213702613	9.43160020191822	IL15;TNFAIP3
GO:0050996	positive regulation of lipid catabolic process	biological_process	2	566	7	18684	0.0173877974552685	0.236234213702613	9.43160020191822	ADORA1;IL1B
GO:0070100	negative regulation of chemokine-mediated signaling pathway	biological_process	2	566	7	18684	0.0173877974552685	0.236234213702613	9.43160020191822	CCL5;PADI2
GO:0071499	cellular response to laminar fluid shear stress	biological_process	2	566	7	18684	0.0173877974552685	0.236234213702613	9.43160020191822	KLF2;KLF4
GO:0090267	positive regulation of mitotic cell cycle spindle assembly checkpoint	biological_process	2	566	7	18684	0.0173877974552685	0.236234213702613	9.43160020191822	GEN1;NDC80
GO:0150078	positive regulation of neuroinflammatory response	biological_process	2	566	7	18684	0.0173877974552685	0.236234213702613	9.43160020191822	IL1B;IL6
GO:1900223	positive regulation of amyloid-beta clearance	biological_process	2	566	7	18684	0.0173877974552685	0.236234213702613	9.43160020191822	APOE;ROCK1
GO:1904141	positive regulation of microglial cell migration	biological_process	2	566	7	18684	0.0173877974552685	0.236234213702613	9.43160020191822	CCL3;CX3CR1
GO:0006915	apoptotic process	biological_process	26	566	553	18684	0.0183768259300295	0.245995070229868	1.55203547626502	BIRC3;C5AR1;CCAR1;CEACAM6;CGB7;CSRNP1;CXCR3;EDAR;GADD45B;GREM1;IL1B;ITGB3BP;NAIP;NTN1;PPP1R15A;PRUNE2;RASSF6;ROCK1;SHC4;TAX1BP1;TCIM;THOC1;TNFAIP3;TNFSF15;XAF1;ZNF443
GO:0019835	cytolysis	biological_process	3	566	19	18684	0.0186687430116862	0.245995070229868	5.21220011158639	C5;C7;MICB
GO:0043551	regulation of phosphatidylinositol 3-kinase activity	biological_process	3	566	19	18684	0.0186687430116862	0.245995070229868	5.21220011158639	KLF4;PIK3R6;SOCS3
GO:0060307	regulation of ventricular cardiac muscle cell membrane repolarization	biological_process	3	566	19	18684	0.0186687430116862	0.245995070229868	5.21220011158639	AKAP9;KCNH2;NOS1AP
GO:0001974	blood vessel remodeling	biological_process	4	566	34	18684	0.0188197823852437	0.245995070229868	3.8836000831428	BGN;CCR2;FGF10;TGM2
GO:0006958	complement activation, classical pathway	biological_process	4	566	34	18684	0.0188197823852437	0.245995070229868	3.8836000831428	C3;C5;C7;MASP2
GO:0019825	oxygen binding	molecular_function	4	566	34	18684	0.0188197823852437	0.245995070229868	3.8836000831428	HBA1;HBA2;HBB;MB
GO:0031663	lipopolysaccharide-mediated signaling pathway	biological_process	4	566	34	18684	0.0188197823852437	0.245995070229868	3.8836000831428	CCL2;CCL3;CCL5;IL1B
GO:0006968	cellular defense response	biological_process	5	566	52	18684	0.0202175021151169	0.263018258648549	3.1740962217994	C5AR1;CCR2;CCR5;CX3CR1;SPN
GO:0030177	positive regulation of Wnt signaling pathway	biological_process	4	566	35	18684	0.0207530998597107	0.267462847724683	3.77264008076729	RSPO1;RSPO4;SFRP1;TNFAIP3
GO:0042056	chemoattractant activity	molecular_function	4	566	35	18684	0.0207530998597107	0.267462847724683	3.77264008076729	CCL3;CCL5;FGF10;FGF7
GO:0010629	negative regulation of gene expression	biological_process	12	566	203	18684	0.0211766883096227	0.271652587711346	1.95136555901756	APOE;CCL3;CDKN1A;CILP;CLDN3;CXCL8;GATA2;ITGB8;KLF4;PLAG1;SFRP1;TMF1
GO:0004888	transmembrane signaling receptor activity	molecular_function	10	566	157	18684	0.0214262045894708	0.271741217218963	2.10258603227476	CD300H;CD69;CLDN3;CLEC2D;DNER;EDAR;FCRLA;SELE;SIGLEC8;SPN
GO:0002042	cell migration involved in sprouting angiogenesis	biological_process	3	566	20	18684	0.0214791825067925	0.271741217218963	4.95159010600707	EGR3;GREM1;NR4A1
GO:0010165	response to X-ray	biological_process	3	566	20	18684	0.0214791825067925	0.271741217218963	4.95159010600707	BLM;CDKN1A;LIG4
GO:0030097	hemopoiesis	biological_process	5	566	53	18684	0.0217853544211502	0.273669158998482	3.11420761384092	ADD2;KIRREL3;KIT;RUNX3;SELPLG
GO:0006397	mRNA processing	biological_process	10	566	158	18684	0.0222794530366633	0.273669158998482	2.08927852574138	CIR1;LARP7;NSRP1;PRPF38B;RBM25;SREK1;SRSF11;SRSF7;U2AF1;ZNF326
GO:0000796	condensin complex	cellular_component	2	566	8	18684	0.0227230737529559	0.273669158998482	8.25265017667845	NCAPG;SMC4
GO:0002021	response to dietary excess	biological_process	2	566	8	18684	0.0227230737529559	0.273669158998482	8.25265017667845	APOE;SLC25A25
GO:0007197	adenylate cyclase-inhibiting G protein-coupled acetylcholine receptor signaling pathway	biological_process	2	566	8	18684	0.0227230737529559	0.273669158998482	8.25265017667845	CHRM1;CHRM4
GO:0014732	skeletal muscle atrophy	biological_process	2	566	8	18684	0.0227230737529559	0.273669158998482	8.25265017667845	IL15;TRIM63
GO:0014808	release of sequestered calcium ion into cytosol by sarcoplasmic reticulum	biological_process	2	566	8	18684	0.0227230737529559	0.273669158998482	8.25265017667845	CCL3;CCR5
GO:0016926	protein desumoylation	biological_process	2	566	8	18684	0.0227230737529559	0.273669158998482	8.25265017667845	SENP6;SENP7
GO:0021612	facial nerve structural organization	biological_process	2	566	8	18684	0.0227230737529559	0.273669158998482	8.25265017667845	EGR2;PLXNA4
GO:0090091	positive regulation of extracellular matrix disassembly	biological_process	2	566	8	18684	0.0227230737529559	0.273669158998482	8.25265017667845	IL6;MELTF
GO:1903238	positive regulation of leukocyte tethering or rolling	biological_process	2	566	8	18684	0.0227230737529559	0.273669158998482	8.25265017667845	FUT7;SELE
GO:0008270	zinc ion binding	molecular_function	35	566	812	18684	0.0232711484095195	0.279051423101977	1.42287072011697	AGBL3;AOC1;APOBEC3A;BLM;CA14;CA6;CPA3;DBF4;EGR1;GATA2;KLF4;MMP7;MMP9;MT1A;MT1E;MT1G;MT1M;MT2A;NR4A1;NR4A2;RBAK;S100A12;SRSF7;TNFAIP3;TRIM63;USP16;USP44;XAF1;ZFP37;ZGRF1;ZMAT1;ZNF195;ZNF638;ZNF675;ZNF92
GO:0048661	positive regulation of smooth muscle cell proliferation	biological_process	5	566	54	18684	0.023430131046471	0.279741564615442	3.0565371024735	CCL5;EREG;HBEGF;IL6;TGM2
GO:0071539	protein localization to centrosome	biological_process	3	566	21	18684	0.0245076964195491	0.290095393670028	4.71580010095911	CCDC14;CEP83;PIBF1
GO:0120020	cholesterol transfer activity	molecular_function	3	566	21	18684	0.0245076964195491	0.290095393670028	4.71580010095911	APOE;GRAMD1C;STARD4
GO:0001895	retina homeostasis	biological_process	4	566	37	18684	0.0249737987243466	0.293096752688289	3.568713589915	CCDC66;PIP;PRR4;ZG16B
GO:0032722	positive regulation of chemokine production	biological_process	4	566	37	18684	0.0249737987243466	0.293096752688289	3.568713589915	C5;CD74;EGR1;IL6
GO:0004252	serine-type endopeptidase activity	molecular_function	10	566	162	18684	0.0259397900982462	0.303143818182047	2.037691401649	CMA1;CTSG;MASP2;MMP7;MMP9;TMPRSS2;TPP2;TPSAB1;TPSB2;TPSD1
GO:0003677	DNA binding	molecular_function	38	566	905	18684	0.0266059392909859	0.309616795630967	1.38608047166312	AKAP9;ARID4A;ATAD5;BAZ2B;BLM;CEBPZ;CENPC;CHD1;EGR1;FOSB;FOXA1;IER2;JPH2;JUN;JUNB;KLF2;LCORL;LIG4;LUC7L3;NR4A1;NR4A2;NUCB2;PARPBP;PMS1;PNN;SYCP2;TAF1D;THAP2;THOC1;TMF1;TNFAIP3;TOPORS;ZFP36;ZMAT1;ZNF292;ZNF326;ZNF43;ZNF675
GO:0030665	clathrin-coated vesicle membrane	cellular_component	5	566	56	18684	0.0269550411691565	0.312361359430814	2.94737506309944	ADCY8;AP3B2;EREG;HBEGF;IL7R
GO:0043491	protein kinase B signaling	biological_process	4	566	38	18684	0.0272639459799808	0.313409424217877	3.47480007439092	CCL2;CCL3;CCL5;IL1B
GO:0033691	sialic acid binding	molecular_function	3	566	22	18684	0.0277540243304981	0.313409424217877	4.50144555091552	SELE;SIGLEC12;SIGLEC8
GO:0005732	sno(s)RNA-containing ribonucleoprotein complex	cellular_component	2	566	9	18684	0.0286363940909735	0.313409424217877	7.3356890459364	MPHOSPH10;NOP58
GO:0006930	substrate-dependent cell migration, cell extension	biological_process	2	566	9	18684	0.0286363940909735	0.313409424217877	7.3356890459364	CD2AP;NTN1
GO:0010873	positive regulation of cholesterol esterification	biological_process	2	566	9	18684	0.0286363940909735	0.313409424217877	7.3356890459364	APOE;STARD4
GO:0032784	regulation of DNA-templated transcription, elongation	biological_process	2	566	9	18684	0.0286363940909735	0.313409424217877	7.3356890459364	THOC1;ZNF326
GO:0035767	endothelial cell chemotaxis	biological_process	2	566	9	18684	0.0286363940909735	0.313409424217877	7.3356890459364	EGR3;NR4A1
GO:0046703	natural killer cell lectin-like receptor binding	molecular_function	2	566	9	18684	0.0286363940909735	0.313409424217877	7.3356890459364	CLEC2D;MICB
GO:0050863	regulation of T cell activation	biological_process	2	566	9	18684	0.0286363940909735	0.313409424217877	7.3356890459364	CCL5;SIT1
GO:0061820	telomeric D-loop disassembly	biological_process	2	566	9	18684	0.0286363940909735	0.313409424217877	7.3356890459364	BLM;SLX1B
GO:0097539	ciliary transition fiber	cellular_component	2	566	9	18684	0.0286363940909735	0.313409424217877	7.3356890459364	CEP83;SCLT1
GO:0097708	intracellular vesicle	cellular_component	2	566	9	18684	0.0286363940909735	0.313409424217877	7.3356890459364	AP3B2;TYRP1
GO:1901985	positive regulation of protein acetylation	biological_process	2	566	9	18684	0.0286363940909735	0.313409424217877	7.3356890459364	CEP295;FAM161A
GO:1902806	regulation of cell cycle G1/S phase transition	biological_process	2	566	9	18684	0.0286363940909735	0.313409424217877	7.3356890459364	CDKN1A;TCIM
GO:0050680	negative regulation of epithelial cell proliferation	biological_process	5	566	57	18684	0.0288372573176484	0.314360299138634	2.8956667286591	EREG;IFT74;IFT80;RUNX3;SFRP1
GO:0008544	epidermis development	biological_process	6	566	77	18684	0.0291960032826468	0.317018019895826	2.57225460052315	EDAR;FGF7;SPRR2B;SPRR2E;SPRR2F;SPRR2G
GO:0043407	negative regulation of MAP kinase activity	biological_process	4	566	39	18684	0.0296754488268476	0.318462598694341	3.38570263658603	APOE;DUSP1;IL1B;RGS2
GO:0071407	cellular response to organic cyclic compound	biological_process	4	566	39	18684	0.0296754488268476	0.318462598694341	3.38570263658603	CCL2;CCL3;CCL5;IL1B
GO:0086091	regulation of heart rate by cardiac conduction	biological_process	4	566	39	18684	0.0296754488268476	0.318462598694341	3.38570263658603	AKAP9;CACNA1G;KCNH2;KCNJ5
GO:0045671	negative regulation of osteoclast differentiation	biological_process	3	566	23	18684	0.0312172553746677	0.331143039705129	4.30573052696267	CCL3;SFRP1;ZNF675
GO:0048741	skeletal muscle fiber development	biological_process	3	566	23	18684	0.0312172553746677	0.331143039705129	4.30573052696267	ACTA1;DNER;MYORG
GO:0051000	positive regulation of nitric-oxide synthase activity	biological_process	3	566	23	18684	0.0312172553746677	0.331143039705129	4.30573052696267	APOE;NOS1AP;S100A1
GO:1990837	sequence-specific double-stranded DNA binding	molecular_function	25	566	555	18684	0.032127027104718	0.33905678370536	1.48696399579792	ATF3;EGR1;EGR2;EGR3;EN1;FOS;FOSB;FOXA1;FOXI1;GATA2;HOXC12;JUN;JUNB;KLF2;KLF4;LMX1B;MSC;NR4A1;NR4A2;RUNX3;SOX18;SPDEF;VAX2;ZNF23;ZNF660
GO:2000134	negative regulation of G1/S transition of mitotic cell cycle	biological_process	4	566	40	18684	0.0322091650945629	0.33905678370536	3.30106007067138	CCL2;CDKN1A;KLF4;WEE1
GO:0042102	positive regulation of T cell proliferation	biological_process	5	566	59	18684	0.0328457820845111	0.341952716231089	2.79750853446727	CCL5;HLA-DPA1;IL15;IL1B;IL6
GO:0001649	osteoblast differentiation	biological_process	7	566	101	18684	0.0337968492606776	0.341952716231089	2.2878634153168	CCL3;GDF10;IFT80;JUNB;MYOC;SFRP1;UFL1
GO:0007204	positive regulation of cytosolic calcium ion concentration	biological_process	9	566	146	18684	0.0338260026278131	0.341952716231089	2.03490004356455	ADCY8;C5AR1;CCR2;CCR5;CX3CR1;CXCR3;FPR3;GATA2;MCHR1
GO:0032088	negative regulation of NF-kappaB transcription factor activity	biological_process	6	566	80	18684	0.0343436070372923	0.341952716231089	2.47579505300353	KLF4;NWD1;TAX1BP1;TNFAIP3;UFL1;ZNF675
GO:0042130	negative regulation of T cell proliferation	biological_process	4	566	41	18684	0.0348657494925767	0.341952716231089	3.2205464104111	CTLA4;GLMN;SPN;VTCN1
GO:0009954	proximal/distal pattern formation	biological_process	3	566	24	18684	0.0348958817307803	0.341952716231089	4.12632508833922	ALDH1A2;EN1;GREM1
GO:0004875	complement receptor activity	molecular_function	2	566	10	18684	0.0350879690693974	0.341952716231089	6.60212014134276	C5AR1;FPR3
GO:0031076	embryonic camera-type eye development	biological_process	2	566	10	18684	0.0350879690693974	0.341952716231089	6.60212014134276	ALDH1A2;FGF10
GO:0032395	MHC class II receptor activity	molecular_function	2	566	10	18684	0.0350879690693974	0.341952716231089	6.60212014134276	HLA-DOA;HLA-DPA1
GO:0032680	regulation of tumor necrosis factor production	biological_process	2	566	10	18684	0.0350879690693974	0.341952716231089	6.60212014134276	CX3CR1;ZFP36
GO:0033689	negative regulation of osteoblast proliferation	biological_process	2	566	10	18684	0.0350879690693974	0.341952716231089	6.60212014134276	GREM1;SFRP1
GO:0046599	regulation of centriole replication	biological_process	2	566	10	18684	0.0350879690693974	0.341952716231089	6.60212014134276	CENPJ;CEP295
GO:0050778	positive regulation of immune response	biological_process	2	566	10	18684	0.0350879690693974	0.341952716231089	6.60212014134276	CTSG;IL15
GO:0051247	positive regulation of protein metabolic process	biological_process	2	566	10	18684	0.0350879690693974	0.341952716231089	6.60212014134276	KLF2;KLF4
GO:0060074	synapse maturation	biological_process	2	566	10	18684	0.0350879690693974	0.341952716231089	6.60212014134276	BCAN;CX3CR1
GO:0060306	regulation of membrane repolarization	biological_process	2	566	10	18684	0.0350879690693974	0.341952716231089	6.60212014134276	AKAP9;KCNH2
GO:0060445	branching involved in salivary gland morphogenesis	biological_process	2	566	10	18684	0.0350879690693974	0.341952716231089	6.60212014134276	FGF7;TGM2
GO:0070723	response to cholesterol	biological_process	2	566	10	18684	0.0350879690693974	0.341952716231089	6.60212014134276	CCL3;CCR5
GO:0090660	cerebrospinal fluid circulation	biological_process	2	566	10	18684	0.0350879690693974	0.341952716231089	6.60212014134276	CCDC39;JHY
GO:1903140	regulation of establishment of endothelial barrier	biological_process	2	566	10	18684	0.0350879690693974	0.341952716231089	6.60212014134276	IL1B;ROCK1
GO:2000178	negative regulation of neural precursor cell proliferation	biological_process	2	566	10	18684	0.0350879690693974	0.341952716231089	6.60212014134276	BTG2;GATA2
GO:0007049	cell cycle	biological_process	13	566	245	18684	0.036429907200816	0.35378057767553	1.75158289464196	CASP8AP2;CCAR1;CD2AP;DMTF1;ITGB3BP;LIG4;LRRCC1;MAP3K8;NEK1;PRPF40A;RB1CC1;RGS2;USP44
GO:0015459	potassium channel regulator activity	molecular_function	4	566	42	18684	0.0376456581397054	0.3643042987695	3.14386673397274	AKAP9;KCNAB3;LRRC26;SGK2
GO:0050727	regulation of inflammatory response	biological_process	6	566	82	18684	0.038081231799023	0.367230899656313	2.41540980780833	BIRC3;CCR2;CMA1;PTGS2;SELE;UFL1
GO:0005102	signaling receptor binding	molecular_function	17	566	350	18684	0.0386589293608438	0.368885819681114	1.6033720343261	AKAP9;APOE;C3;C5;CCL2;GLMN;HCST;IL1RAPL1;ITPRID1;MCHR1;RND1;RSPO1;SELPLG;SERPINE1;TNFSF15;VTCN1;WIF1
GO:0001965	G-protein alpha-subunit binding	molecular_function	3	566	25	18684	0.0387878490600156	0.368885819681114	3.96127208480565	NUCB2;RGS1;RGS2
GO:0048662	negative regulation of smooth muscle cell proliferation	biological_process	3	566	25	18684	0.0387878490600156	0.368885819681114	3.96127208480565	IL15;KLF4;TNFAIP3
GO:0051894	positive regulation of focal adhesion assembly	biological_process	3	566	25	18684	0.0387878490600156	0.368885819681114	3.96127208480565	MYOC;ROCK1;SFRP1
GO:0005801	cis-Golgi network	cellular_component	5	566	62	18684	0.0394799416368464	0.371623477933182	2.66214521828337	AKAP9;GOLGA8A;GOLGA8B;GOLGA8N;GOLGA8R
GO:0009611	response to wounding	biological_process	5	566	62	18684	0.0394799416368464	0.371623477933182	2.66214521828337	CCR2;CX3CR1;F2RL2;FGF7;ZFP36
GO:0045444	fat cell differentiation	biological_process	5	566	62	18684	0.0394799416368464	0.371623477933182	2.66214521828337	EGR2;KLF4;NOC3L;NR4A1;NR4A2
GO:0006355	regulation of transcription, DNA-templated	biological_process	22	566	485	18684	0.0398528225388725	0.373857430483708	1.49738807329423	CCAR1;DMTF1;ITGB3BP;JMJD1C;LMX1B;MSC;PLAG1;RBAK;RUNX3;SOX18;TAF1D;ZFP37;ZNF100;ZNF138;ZNF195;ZNF273;ZNF280D;ZNF33A;ZNF37A;ZNF675;ZNF680;ZNF92
GO:0001819	positive regulation of cytokine production	biological_process	4	566	43	18684	0.0405491534594599	0.375283775977149	3.07075355411291	EREG;GLMN;IL15;TMF1
GO:0007162	negative regulation of cell adhesion	biological_process	4	566	43	18684	0.0405491534594599	0.375283775977149	3.07075355411291	DUSP1;PLXNA4;RND1;SPN
GO:0016529	sarcoplasmic reticulum	cellular_component	4	566	43	18684	0.0405491534594599	0.375283775977149	3.07075355411291	JPH2;RASD1;S100A1;SLN
GO:0034080	CENP-A containing nucleosome assembly	biological_process	4	566	43	18684	0.0405491534594599	0.375283775977149	3.07075355411291	CENPC;CENPK;CENPQ;ITGB3BP
GO:0002675	positive regulation of acute inflammatory response	biological_process	2	566	11	18684	0.0420398821784889	0.37890848054991	6.00192740122069	C2CD4B;IL6
GO:0030431	sleep	biological_process	2	566	11	18684	0.0420398821784889	0.37890848054991	6.00192740122069	FOS;MRGPRX2
GO:0045657	positive regulation of monocyte differentiation	biological_process	2	566	11	18684	0.0420398821784889	0.37890848054991	6.00192740122069	CD74;JUN
GO:0046598	positive regulation of viral entry into host cell	biological_process	2	566	11	18684	0.0420398821784889	0.37890848054991	6.00192740122069	CD74;TMPRSS2
GO:0060674	placenta blood vessel development	biological_process	2	566	11	18684	0.0420398821784889	0.37890848054991	6.00192740122069	ITGB8;SOCS3
GO:0071305	cellular response to vitamin D	biological_process	2	566	11	18684	0.0420398821784889	0.37890848054991	6.00192740122069	IL15;SFRP1
GO:0071310	cellular response to organic substance	biological_process	2	566	11	18684	0.0420398821784889	0.37890848054991	6.00192740122069	EGR2;IL1B
GO:1901381	positive regulation of potassium ion transmembrane transport	biological_process	2	566	11	18684	0.0420398821784889	0.37890848054991	6.00192740122069	KCNH2;NOS1AP
GO:0042327	positive regulation of phosphorylation	biological_process	3	566	26	18684	0.0428906040418661	0.385316892337025	3.80891546615928	CCL5;EREG;GLMN
GO:0050731	positive regulation of peptidyl-tyrosine phosphorylation	biological_process	6	566	85	18684	0.0441571499983122	0.395378824342495	2.33016004988568	CD74;CSF3;FGF10;FGF7;IL15;IL6
GO:0007166	cell surface receptor signaling pathway	biological_process	12	566	227	18684	0.0442973374625928	0.395378824342495	1.74505378185271	BIRC3;C5;CCL2;CCR5;CHRM4;CLEC2D;CXCR3;FCRLA;GLMN;IL7R;MCHR1;SPN
GO:0000976	transcription regulatory region sequence-specific DNA binding	molecular_function	11	566	203	18684	0.0455035048056525	0.402358950777581	1.78875176243277	ARID4A;ATF3;DMTF1;EGR1;EGR2;FOS;FOXA1;FOXI1;JUN;KLF4;SOX18
GO:0050900	leukocyte migration	biological_process	8	566	131	18684	0.0459748431903446	0.402358950777581	2.01591454697489	ADD2;CD74;CEACAM6;MMP9;ROCK1;SELE;SELPLG;SPN
GO:0001533	cornified envelope	cellular_component	4	566	45	18684	0.0467270168935422	0.402358950777581	2.93427561837456	SPRR2B;SPRR2E;SPRR2F;SPRR2G
GO:0045668	negative regulation of osteoblast differentiation	biological_process	4	566	45	18684	0.0467270168935422	0.402358950777581	2.93427561837456	BAMBI;GDF10;GREM1;SFRP1
GO:0050918	positive chemotaxis	biological_process	4	566	45	18684	0.0467270168935422	0.402358950777581	2.93427561837456	CCL3;CCL5;FGF10;FGF7
GO:0021983	pituitary gland development	biological_process	3	566	27	18684	0.0472011391481459	0.402358950777581	3.6678445229682	ALDH1A2;FGF10;GATA2
GO:0031069	hair follicle morphogenesis	biological_process	3	566	27	18684	0.0472011391481459	0.402358950777581	3.6678445229682	FGF10;FGF7;GORAB
GO:0032870	cellular response to hormone stimulus	biological_process	3	566	27	18684	0.0472011391481459	0.402358950777581	3.6678445229682	DUSP1;FOS;FOSB
GO:0045089	positive regulation of innate immune response	biological_process	3	566	27	18684	0.0472011391481459	0.402358950777581	3.6678445229682	CCL5;EREG;GBP5
GO:0051968	positive regulation of synaptic transmission, glutamatergic	biological_process	3	566	27	18684	0.0472011391481459	0.402358950777581	3.6678445229682	CCL2;CCR2;SHANK2
GO:0008233	peptidase activity	molecular_function	6	566	87	18684	0.0485256532106083	0.402358950777581	2.27659315218716	ADAMTS4;CTSG;DCD;FAM111B;MASP2;MMP9
GO:0001931	uropod	cellular_component	2	566	12	18684	0.0494560131666424	0.402358950777581	5.5017667844523	SELPLG;SPN
GO:0002430	complement receptor mediated signaling pathway	biological_process	2	566	12	18684	0.0494560131666424	0.402358950777581	5.5017667844523	C5AR1;FPR3
GO:0010038	response to metal ion	biological_process	2	566	12	18684	0.0494560131666424	0.402358950777581	5.5017667844523	MT1A;MT2A
GO:0010457	centriole-centriole cohesion	biological_process	2	566	12	18684	0.0494560131666424	0.402358950777581	5.5017667844523	CEP135;CEP44
GO:0010818	T cell chemotaxis	biological_process	2	566	12	18684	0.0494560131666424	0.402358950777581	5.5017667844523	CCL3;CXCR3
GO:0016322	neuron remodeling	biological_process	2	566	12	18684	0.0494560131666424	0.402358950777581	5.5017667844523	C3;RND1
GO:0019725	cellular homeostasis	biological_process	2	566	12	18684	0.0494560131666424	0.402358950777581	5.5017667844523	CCL2;CCR2
GO:0030208	dermatan sulfate biosynthetic process	biological_process	2	566	12	18684	0.0494560131666424	0.402358950777581	5.5017667844523	BCAN;BGN
GO:0030902	hindbrain development	biological_process	2	566	12	18684	0.0494560131666424	0.402358950777581	5.5017667844523	ALDH1A2;CEP290
GO:0030949	positive regulation of vascular endothelial growth factor receptor signaling pathway	biological_process	2	566	12	18684	0.0494560131666424	0.402358950777581	5.5017667844523	FGF10;IL1B
GO:0035259	glucocorticoid receptor binding	molecular_function	2	566	12	18684	0.0494560131666424	0.402358950777581	5.5017667844523	NR4A1;NR4A2
GO:0050868	negative regulation of T cell activation	biological_process	2	566	12	18684	0.0494560131666424	0.402358950777581	5.5017667844523	TNFAIP8L2;VTCN1
GO:0060100	positive regulation of phagocytosis, engulfment	biological_process	2	566	12	18684	0.0494560131666424	0.402358950777581	5.5017667844523	C3;GATA2
GO:0061709	reticulophagy	biological_process	2	566	12	18684	0.0494560131666424	0.402358950777581	5.5017667844523	RB1CC1;UFL1
GO:0090656	t-circle formation	biological_process	2	566	12	18684	0.0494560131666424	0.402358950777581	5.5017667844523	BLM;SLX1B
GO:0098688	parallel fiber to Purkinje cell synapse	cellular_component	2	566	12	18684	0.0494560131666424	0.402358950777581	5.5017667844523	CALB2;CBLN1
GO:0098915	membrane repolarization during ventricular cardiac muscle cell action potential	biological_process	2	566	12	18684	0.0494560131666424	0.402358950777581	5.5017667844523	KCNH2;KCNJ5
GO:1902282	voltage-gated potassium channel activity involved in ventricular cardiac muscle cell action potential repolarization	molecular_function	2	566	12	18684	0.0494560131666424	0.402358950777581	5.5017667844523	KCNH2;KCNJ5
GO:1904996	positive regulation of leukocyte adhesion to vascular endothelial cell	biological_process	2	566	12	18684	0.0494560131666424	0.402358950777581	5.5017667844523	FUT7;IL6
GO:0030178	negative regulation of Wnt signaling pathway	biological_process	4	566	46	18684	0.0500009896389236	0.405596263012209	2.87048701797511	APCDD1L;NOTUM;SFRP1;WIF1
GO:0000132	establishment of mitotic spindle orientation	biological_process	3	566	28	18684	0.0517160347899998	0.412233595233583	3.53685007571933	FGF10;NDC80;SPDL1
GO:0006956	complement activation	biological_process	3	566	28	18684	0.0517160347899998	0.412233595233583	3.53685007571933	C3;C7;MASP2
GO:0035924	cellular response to vascular endothelial growth factor stimulus	biological_process	3	566	28	18684	0.0517160347899998	0.412233595233583	3.53685007571933	EGR3;MT1G;NR4A1
GO:0042744	hydrogen peroxide catabolic process	biological_process	3	566	28	18684	0.0517160347899998	0.412233595233583	3.53685007571933	HBA1;HBA2;HBB
GO:0045740	positive regulation of DNA replication	biological_process	3	566	28	18684	0.0517160347899998	0.412233595233583	3.53685007571933	ATAD5;EREG;JUN
GO:0050832	defense response to fungus	biological_process	3	566	28	18684	0.0517160347899998	0.412233595233583	3.53685007571933	CTSG;DCD;S100A12
GO:0030514	negative regulation of BMP signaling pathway	biological_process	4	566	47	18684	0.0533977699625604	0.424412246561215	2.8094128261033	BAMBI;DAND5;GREM1;SFRP1
GO:0070268	cornification	biological_process	7	566	113	18684	0.0560820995446822	0.432983061899645	2.04490446855749	KRT7;KRT77;KRT8;SPRR2B;SPRR2E;SPRR2F;SPRR2G
GO:0007159	leukocyte cell-cell adhesion	biological_process	3	566	29	18684	0.0564314989668079	0.432983061899645	3.41488972828074	CCL5;ROCK1;SELE
GO:0010803	regulation of tumor necrosis factor-mediated signaling pathway	biological_process	3	566	29	18684	0.0564314989668079	0.432983061899645	3.41488972828074	BIRC3;TAX1BP1;TNFAIP3
GO:0097225	sperm midpiece	cellular_component	3	566	29	18684	0.0564314989668079	0.432983061899645	3.41488972828074	CFAP69;SPEF2;VPS13A
GO:1905606	regulation of presynapse assembly	biological_process	3	566	29	18684	0.0564314989668079	0.432983061899645	3.41488972828074	CBLN1;IL1RAPL1;SLITRK3
GO:2000145	regulation of cell motility	biological_process	3	566	29	18684	0.0564314989668079	0.432983061899645	3.41488972828074	EREG;HBEGF;ROCK1
GO:0002523	leukocyte migration involved in inflammatory response	biological_process	2	566	13	18684	0.0573019643195687	0.432983061899645	5.07855395487904	FUT7;SELE
GO:0010614	negative regulation of cardiac muscle hypertrophy	biological_process	2	566	13	18684	0.0573019643195687	0.432983061899645	5.07855395487904	RGS2;TRIM63
GO:0030195	negative regulation of blood coagulation	biological_process	2	566	13	18684	0.0573019643195687	0.432983061899645	5.07855395487904	APOE;SERPINE1
GO:0032434	regulation of proteasomal ubiquitin-dependent protein catabolic process	biological_process	2	566	13	18684	0.0573019643195687	0.432983061899645	5.07855395487904	GLMN;UFL1
GO:0042532	negative regulation of tyrosine phosphorylation of STAT protein	biological_process	2	566	13	18684	0.0573019643195687	0.432983061899645	5.07855395487904	PIBF1;SOCS3
GO:0042581	specific granule	cellular_component	2	566	13	18684	0.0573019643195687	0.432983061899645	5.07855395487904	CRISP3;STXBP3
GO:0042627	chylomicron	cellular_component	2	566	13	18684	0.0573019643195687	0.432983061899645	5.07855395487904	APOBR;APOE
GO:0044849	estrous cycle	biological_process	2	566	13	18684	0.0573019643195687	0.432983061899645	5.07855395487904	EGR1;MMP7
GO:0051310	metaphase plate congression	biological_process	2	566	13	18684	0.0573019643195687	0.432983061899645	5.07855395487904	CENPQ;NDC80
GO:0060213	positive regulation of nuclear-transcribed mRNA poly(A) tail shortening	biological_process	2	566	13	18684	0.0573019643195687	0.432983061899645	5.07855395487904	BTG2;ZFP36
GO:0099509	regulation of presynaptic cytosolic calcium ion concentration	biological_process	2	566	13	18684	0.0573019643195687	0.432983061899645	5.07855395487904	ADORA1;CALB2
GO:1990498	mitotic spindle microtubule	cellular_component	2	566	13	18684	0.0573019643195687	0.432983061899645	5.07855395487904	CEP295;HAUS3
GO:0061844	antimicrobial humoral immune response mediated by antimicrobial peptide	biological_process	5	566	69	18684	0.0579244708551372	0.436490957973957	2.39207251497926	CXCL2;CXCL8;MUC7;RNASE6;S100A12
GO:0007163	establishment or maintenance of cell polarity	biological_process	4	566	49	18684	0.0605571025526156	0.452366603534174	2.69474291483378	CCL4;RND1;RND3;SPN
GO:0030449	regulation of complement activation	biological_process	4	566	49	18684	0.0605571025526156	0.452366603534174	2.69474291483378	C3;C5;C5AR1;C7
GO:0004181	metallocarboxypeptidase activity	molecular_function	3	566	30	18684	0.0613434045401671	0.452366603534174	3.30106007067138	AGBL3;CPA3;NAALAD2
GO:0005261	cation channel activity	molecular_function	3	566	30	18684	0.0613434045401671	0.452366603534174	3.30106007067138	ASIC3;TRPM3;UNC80
GO:0017147	Wnt-protein binding	molecular_function	3	566	30	18684	0.0613434045401671	0.452366603534174	3.30106007067138	APCDD1L;SFRP1;WIF1
GO:0032691	negative regulation of interleukin-1 beta production	biological_process	3	566	30	18684	0.0613434045401671	0.452366603534174	3.30106007067138	CARD16;CX3CR1;TNFAIP3
GO:0032743	positive regulation of interleukin-2 production	biological_process	3	566	30	18684	0.0613434045401671	0.452366603534174	3.30106007067138	CCR2;GLMN;IL1B
GO:0097730	non-motile cilium	cellular_component	3	566	30	18684	0.0613434045401671	0.452366603534174	3.30106007067138	ARL13B;CFAP69;MCHR1
GO:0007623	circadian rhythm	biological_process	5	566	71	18684	0.0639628829929148	0.458814926815941	2.32469019061365	EGR3;HS3ST2;JUN;NAMPT;SERPINE1
GO:0035176	social behavior	biological_process	4	566	50	18684	0.0643179380981709	0.458814926815941	2.6408480565371	CX3CR1;EN1;SHANK2;VPS13A
GO:0000800	lateral element	cellular_component	2	566	14	18684	0.0655449895451344	0.458814926815941	4.71580010095911	BLM;SYCP2
GO:0010838	positive regulation of keratinocyte proliferation	biological_process	2	566	14	18684	0.0655449895451344	0.458814926815941	4.71580010095911	FGF10;FGF7
GO:0016471	vacuolar proton-transporting V-type ATPase complex	cellular_component	2	566	14	18684	0.0655449895451344	0.458814926815941	4.71580010095911	ATP6V0A4;ATP6V1B1
GO:0022409	positive regulation of cell-cell adhesion	biological_process	2	566	14	18684	0.0655449895451344	0.458814926815941	4.71580010095911	FUT7;KIF26B
GO:0030207	chondroitin sulfate catabolic process	biological_process	2	566	14	18684	0.0655449895451344	0.458814926815941	4.71580010095911	BCAN;BGN
GO:0033162	melanosome membrane	cellular_component	2	566	14	18684	0.0655449895451344	0.458814926815941	4.71580010095911	TYR;TYRP1
GO:0034356	NAD biosynthesis via nicotinamide riboside salvage pathway	biological_process	2	566	14	18684	0.0655449895451344	0.458814926815941	4.71580010095911	NAMPT;PTGS2
GO:0034362	low-density lipoprotein particle	cellular_component	2	566	14	18684	0.0655449895451344	0.458814926815941	4.71580010095911	APOBR;APOE
GO:0040029	regulation of gene expression, epigenetic	biological_process	2	566	14	18684	0.0655449895451344	0.458814926815941	4.71580010095911	GLMN;KLF2
GO:0043138	3'-5' DNA helicase activity	molecular_function	2	566	14	18684	0.0655449895451344	0.458814926815941	4.71580010095911	BLM;FANCM
GO:0043249	erythrocyte maturation	biological_process	2	566	14	18684	0.0655449895451344	0.458814926815941	4.71580010095911	KLF2;RHEX
GO:0043508	negative regulation of JUN kinase activity	biological_process	2	566	14	18684	0.0655449895451344	0.458814926815941	4.71580010095911	SFRP1;ZNF675
GO:0050930	induction of positive chemotaxis	biological_process	2	566	14	18684	0.0655449895451344	0.458814926815941	4.71580010095911	CXCL8;FGF10
GO:0050998	nitric-oxide synthase binding	molecular_function	2	566	14	18684	0.0655449895451344	0.458814926815941	4.71580010095911	CD74;NOS1AP
GO:0051382	kinetochore assembly	biological_process	2	566	14	18684	0.0655449895451344	0.458814926815941	4.71580010095911	CENPC;CENPK
GO:0071837	HMG box domain binding	molecular_function	2	566	14	18684	0.0655449895451344	0.458814926815941	4.71580010095911	EGR2;JUN
GO:0097242	amyloid-beta clearance	biological_process	2	566	14	18684	0.0655449895451344	0.458814926815941	4.71580010095911	C3;C5AR1
GO:0097623	potassium ion export across plasma membrane	biological_process	2	566	14	18684	0.0655449895451344	0.458814926815941	4.71580010095911	KCNH2;KCNT2
GO:0007259	receptor signaling pathway via JAK-STAT	biological_process	3	566	31	18684	0.0664473242506644	0.460456583626464	3.19457426194004	CCL2;CCR2;SOCS3
GO:0045773	positive regulation of axon extension	biological_process	3	566	31	18684	0.0664473242506644	0.460456583626464	3.19457426194004	CDH4;GOLGA4;NTN1
GO:0071479	cellular response to ionizing radiation	biological_process	3	566	31	18684	0.0664473242506644	0.460456583626464	3.19457426194004	BLM;CDKN1A;LIG4
GO:2000352	negative regulation of endothelial cell apoptotic process	biological_process	3	566	31	18684	0.0664473242506644	0.460456583626464	3.19457426194004	GATA2;SERPINE1;TNFAIP3
GO:0006974	cellular response to DNA damage stimulus	biological_process	12	566	243	18684	0.0670440625447137	0.463427379695039	1.6301531213192	ATAD5;BLM;BTG2;CDKN1A;CTLA4;ETAA1;PPP1R15A;SMC6;TOPORS;UBA6;UFL1;USP16
GO:0006874	cellular calcium ion homeostasis	biological_process	6	566	96	18684	0.0713861753960672	0.475138000060467	2.06316254416961	APOE;CCL3;CCL5;CCL8;CCR2;GPR12
GO:0030334	regulation of cell migration	biological_process	6	566	96	18684	0.0713861753960672	0.475138000060467	2.06316254416961	FGF10;FGF7;KIF14;NTN1;PLXNA4;ROCK1
GO:0000070	mitotic sister chromatid segregation	biological_process	3	566	32	18684	0.0717385635899033	0.475138000060467	3.09474381625442	CENPK;NDC80;SMC4
GO:0030217	T cell differentiation	biological_process	3	566	32	18684	0.0717385635899033	0.475138000060467	3.09474381625442	EGR1;IL7R;KIT
GO:0044853	plasma membrane raft	cellular_component	3	566	32	18684	0.0717385635899033	0.475138000060467	3.09474381625442	ADCY8;ADD2;SELPLG
GO:0051482	positive regulation of cytosolic calcium ion concentration involved in phospholipase C-activating G protein-coupled signaling pathway	biological_process	3	566	32	18684	0.0717385635899033	0.475138000060467	3.09474381625442	F2RL2;LPAR4;TGM2
GO:0070555	response to interleukin-1	biological_process	3	566	32	18684	0.0717385635899033	0.475138000060467	3.09474381625442	IL1B;SELE;TRIM63
GO:0005507	copper ion binding	molecular_function	4	566	52	18684	0.0721965486738607	0.475138000060467	2.53927697743952	AOC1;HEPHL1;S100A12;TYR
GO:0009612	response to mechanical stimulus	biological_process	4	566	52	18684	0.0721965486738607	0.475138000060467	2.53927697743952	ACTA1;BTG2;FOSB;JUN
GO:0008360	regulation of cell shape	biological_process	8	566	145	18684	0.0741122343422677	0.475138000060467	1.82127452174973	BAMBI;CCL2;CCL3;KIT;PLXNA4;PRPF40A;RND1;RND3
GO:0030182	neuron differentiation	biological_process	8	566	145	18684	0.0741122343422677	0.475138000060467	1.82127452174973	ALDH1A2;EN1;IER2;IL1RAPL1;LMX1B;RUNX3;SNPH;VAX2
GO:0000729	DNA double-strand break processing	biological_process	2	566	15	18684	0.0741539261619911	0.475138000060467	4.40141342756184	BLM;RBBP8
GO:0001675	acrosome assembly	biological_process	2	566	15	18684	0.0741539261619911	0.475138000060467	4.40141342756184	CCDC136;TMF1
GO:0002177	manchette	cellular_component	2	566	15	18684	0.0741539261619911	0.475138000060467	4.40141342756184	CCDC181;SPEF2
GO:0004089	carbonate dehydratase activity	molecular_function	2	566	15	18684	0.0741539261619911	0.475138000060467	4.40141342756184	CA14;CA6
GO:0007076	mitotic chromosome condensation	biological_process	2	566	15	18684	0.0741539261619911	0.475138000060467	4.40141342756184	NCAPG;SMC4
GO:0007213	G protein-coupled acetylcholine receptor signaling pathway	biological_process	2	566	15	18684	0.0741539261619911	0.475138000060467	4.40141342756184	CHRM1;CHRM4
GO:0010820	positive regulation of T cell chemotaxis	biological_process	2	566	15	18684	0.0741539261619911	0.475138000060467	4.40141342756184	CCL5;CCR2
GO:0031091	platelet alpha granule	cellular_component	2	566	15	18684	0.0741539261619911	0.475138000060467	4.40141342756184	SERPINA5;STXBP3
GO:0032897	negative regulation of viral transcription	biological_process	2	566	15	18684	0.0741539261619911	0.475138000060467	4.40141342756184	LARP7;ZFP36
GO:0045236	CXCR chemokine receptor binding	molecular_function	2	566	15	18684	0.0741539261619911	0.475138000060467	4.40141342756184	CXCL2;CXCL8
GO:0048168	regulation of neuronal synaptic plasticity	biological_process	2	566	15	18684	0.0741539261619911	0.475138000060467	4.40141342756184	APOE;EGR2
GO:0048566	embryonic digestive tract development	biological_process	2	566	15	18684	0.0741539261619911	0.475138000060467	4.40141342756184	ALDH1A2;CXCL8
GO:0048593	camera-type eye morphogenesis	biological_process	2	566	15	18684	0.0741539261619911	0.475138000060467	4.40141342756184	AQP5;COL8A2
GO:0050965	detection of temperature stimulus involved in sensory perception of pain	biological_process	2	566	15	18684	0.0741539261619911	0.475138000060467	4.40141342756184	ADORA1;ASIC3
GO:0051044	positive regulation of membrane protein ectodomain proteolysis	biological_process	2	566	15	18684	0.0741539261619911	0.475138000060467	4.40141342756184	APOE;IL1B
GO:0051770	positive regulation of nitric-oxide synthase biosynthetic process	biological_process	2	566	15	18684	0.0741539261619911	0.475138000060467	4.40141342756184	CCL2;NAMPT
GO:0060218	hematopoietic stem cell differentiation	biological_process	2	566	15	18684	0.0741539261619911	0.475138000060467	4.40141342756184	SFRP1;UFL1
GO:0061045	negative regulation of wound healing	biological_process	2	566	15	18684	0.0741539261619911	0.475138000060467	4.40141342756184	CLDN3;SERPINE1
GO:1901653	cellular response to peptide	biological_process	2	566	15	18684	0.0741539261619911	0.475138000060467	4.40141342756184	KLF2;KLF4
GO:2000406	positive regulation of T cell migration	biological_process	2	566	15	18684	0.0741539261619911	0.475138000060467	4.40141342756184	CCL5;SPN
GO:0042383	sarcolemma	cellular_component	6	566	97	18684	0.0742510797773971	0.475138000060467	2.04189282721941	BGN;FLNC;KRT8;NOS1AP;SLC27A6;STAC2
GO:0030216	keratinocyte differentiation	biological_process	4	566	53	18684	0.0763117482046942	0.486068825747221	2.49136609107274	EREG;SPRR2B;SPRR2F;SPRR2G
GO:0031397	negative regulation of protein ubiquitination	biological_process	4	566	53	18684	0.0763117482046942	0.486068825747221	2.49136609107274	GLMN;RASD2;TNFAIP3;UFL1
GO:0006816	calcium ion transport	biological_process	5	566	75	18684	0.0770566140392818	0.488420239747587	2.20070671378092	CCL3;CCL5;CCL8;CCR5;SLN
GO:0009636	response to toxic substance	biological_process	5	566	75	18684	0.0770566140392818	0.488420239747587	2.20070671378092	CCL3;CCL4;CCL5;CDKN1A;FOS
GO:0060173	limb development	biological_process	3	566	33	18684	0.077212191635224	0.488420239747587	3.00096370061034	FGF10;GREM1;IFT80
GO:0000977	RNA polymerase II transcription regulatory region sequence-specific DNA binding	molecular_function	15	566	331	18684	0.0798136501834357	0.500123952191818	1.49594867250969	ATF3;EGR1;LMX1B;MSC;RBAK;RUNX3;ZFP37;ZFP69;ZNF10;ZNF441;ZNF443;ZNF518A;ZNF596;ZNF674;ZNF700
GO:0048469	cell maturation	biological_process	3	566	34	18684	0.0828630699497383	0.500123952191818	2.9127000623571	GATA2;IL15;SOX18
GO:0000779	condensed chromosome, centromeric region	cellular_component	2	566	16	18684	0.0830991292937024	0.500123952191818	4.12632508833922	CENPC;NCAPG
GO:0001516	prostaglandin biosynthetic process	biological_process	2	566	16	18684	0.0830991292937024	0.500123952191818	4.12632508833922	CD74;PTGS2
GO:0015909	long-chain fatty acid transport	biological_process	2	566	16	18684	0.0830991292937024	0.500123952191818	4.12632508833922	APOE;SLC27A6
GO:0019372	lipoxygenase pathway	biological_process	2	566	16	18684	0.0830991292937024	0.500123952191818	4.12632508833922	ALOX5AP;PTGS2
GO:0021954	central nervous system neuron development	biological_process	2	566	16	18684	0.0830991292937024	0.500123952191818	4.12632508833922	BTG2;GATA2
GO:0030502	negative regulation of bone mineralization	biological_process	2	566	16	18684	0.0830991292937024	0.500123952191818	4.12632508833922	CCL3;GREM1
GO:0034116	positive regulation of heterotypic cell-cell adhesion	biological_process	2	566	16	18684	0.0830991292937024	0.500123952191818	4.12632508833922	CEACAM6;IL1B
GO:0043303	mast cell degranulation	biological_process	2	566	16	18684	0.0830991292937024	0.500123952191818	4.12632508833922	KIT;MRGPRX2
GO:0043923	positive regulation by host of viral transcription	biological_process	2	566	16	18684	0.0830991292937024	0.500123952191818	4.12632508833922	CHD1;JUN
GO:0045779	negative regulation of bone resorption	biological_process	2	566	16	18684	0.0830991292937024	0.500123952191818	4.12632508833922	IL6;TNFAIP3
GO:0045869	negative regulation of single stranded viral RNA replication via double stranded DNA intermediate	biological_process	2	566	16	18684	0.0830991292937024	0.500123952191818	4.12632508833922	APOBEC3A;RESF1
GO:0046935	1-phosphatidylinositol-3-kinase regulator activity	molecular_function	2	566	16	18684	0.0830991292937024	0.500123952191818	4.12632508833922	PIK3R6;SOCS3
GO:0050850	positive regulation of calcium-mediated signaling	biological_process	2	566	16	18684	0.0830991292937024	0.500123952191818	4.12632508833922	CCL3;CCL4
GO:0050995	negative regulation of lipid catabolic process	biological_process	2	566	16	18684	0.0830991292937024	0.500123952191818	4.12632508833922	ADORA1;IL1B
GO:0055089	fatty acid homeostasis	biological_process	2	566	16	18684	0.0830991292937024	0.500123952191818	4.12632508833922	ADORA1;APOE
GO:0060285	cilium-dependent cell motility	biological_process	2	566	16	18684	0.0830991292937024	0.500123952191818	4.12632508833922	CCDC39;DNAH14
GO:0086010	membrane depolarization during action potential	biological_process	2	566	16	18684	0.0830991292937024	0.500123952191818	4.12632508833922	CACNA1G;KCNH2
GO:0090280	positive regulation of calcium ion import	biological_process	2	566	16	18684	0.0830991292937024	0.500123952191818	4.12632508833922	CCL2;CCL3
GO:0090399	replicative senescence	biological_process	2	566	16	18684	0.0830991292937024	0.500123952191818	4.12632508833922	CDKN1A;SERPINE1
GO:1901379	regulation of potassium ion transmembrane transport	biological_process	2	566	16	18684	0.0830991292937024	0.500123952191818	4.12632508833922	KCNAB3;KCNH2
GO:0007179	transforming growth factor beta receptor signaling pathway	biological_process	6	566	100	18684	0.0832331015431633	0.500123952191818	1.98063604240283	BAMBI;FOS;GDF10;ITGB8;JUN;WFIKKN2
GO:0008017	microtubule binding	molecular_function	12	566	253	18684	0.0845624658329207	0.507007132102598	1.56572019162279	CCDC181;CCDC66;CEP295;CEP44;CEP57L1;FAM161A;IRAG2;KIF14;KIF15;KIF26B;MAP10;SNPH
GO:0006405	RNA export from nucleus	biological_process	4	566	55	18684	0.0848865347359301	0.50784612321409	2.40077096048827	SRSF11;SRSF7;THOC1;U2AF1
GO:0001525	angiogenesis	biological_process	11	566	227	18684	0.0854847768866332	0.510318213535356	1.59963263336498	APOLD1;CCL2;COL8A2;CXCL8;CXCR3;EREG;FGF10;JUN;PIK3R6;SERPINE1;SOX18
GO:0043066	negative regulation of apoptotic process	biological_process	20	566	475	18684	0.0874805899053364	0.521104680256842	1.38992002975637	ADORA1;BIRC3;CD74;CDKN1A;DUSP1;EGR3;GREM1;IL6;KIF14;MMP9;NAIP;SFRP1;SOCS3;SYCP2;TAX1BP1;TCIM;TMF1;TOPORS;UFL1;VTCN1
GO:0070374	positive regulation of ERK1 and ERK2 cascade	biological_process	10	566	202	18684	0.0880036610730278	0.523090726809075	1.63418815379771	APOE;C5AR1;CCL2;CCL3;CCL3L3;CCL4;CCL5;CCL8;CD74;FGF10
GO:0034614	cellular response to reactive oxygen species	biological_process	3	566	35	18684	0.0886858796456783	0.526012163575873	2.82948006057547	FOS;JUN;MMP9
GO:0000775	chromosome, centromeric region	cellular_component	4	566	56	18684	0.0893428034718357	0.526511649519921	2.35790005047956	NDC80;NUF2;SMC4;SMC6
GO:0031532	actin cytoskeleton reorganization	biological_process	4	566	56	18684	0.0893428034718357	0.526511649519921	2.35790005047956	CLDN3;FGF10;FGF7;KIT
GO:0051289	protein homotetramerization	biological_process	4	566	56	18684	0.0893428034718357	0.526511649519921	2.35790005047956	ALDH1A2;AQP5;GBP5;USP16
GO:0043547	positive regulation of GTPase activity	biological_process	14	566	310	18684	0.0902015730739244	0.529538343861586	1.49080132223869	ARAP2;CCL2;CCL3;CCL3L3;CCL4;CCL5;CCL8;JUN;RASA2;RGPD5;RGS1;RGS16;RGS2;SFRP1
GO:0006508	proteolysis	biological_process	18	566	421	18684	0.0907391919356038	0.529538343861586	1.41137960266235	ADAMTS4;AGBL3;CPA3;CTSG;DCD;FAM111B;MASP2;MMP7;MMP9;NAALAD2;PGA3;PIP;SFRP1;TMPRSS2;TPP2;TPSAB1;TPSB2;TPSD1
GO:1990830	cellular response to leukemia inhibitory factor	biological_process	5	566	79	18684	0.0914812336700552	0.529538343861586	2.08927852574138	KLF4;MSC;PADI2;SOCS3;SRSF7
GO:0010759	positive regulation of macrophage chemotaxis	biological_process	2	566	17	18684	0.0923524087735398	0.529538343861586	3.8836000831428	C5AR1;CCL5
GO:0023026	MHC class II protein complex binding	molecular_function	2	566	17	18684	0.0923524087735398	0.529538343861586	3.8836000831428	CD74;HLA-DOA
GO:0043083	synaptic cleft	cellular_component	2	566	17	18684	0.0923524087735398	0.529538343861586	3.8836000831428	APOE;CBLN1
GO:0045582	positive regulation of T cell differentiation	biological_process	2	566	17	18684	0.0923524087735398	0.529538343861586	3.8836000831428	CD74;PIK3R6
GO:0045616	regulation of keratinocyte differentiation	biological_process	2	566	17	18684	0.0923524087735398	0.529538343861586	3.8836000831428	ROCK1;ZFP36
GO:0051259	protein complex oligomerization	biological_process	2	566	17	18684	0.0923524087735398	0.529538343861586	3.8836000831428	ADCY8;BLM
GO:0055075	potassium ion homeostasis	biological_process	2	566	17	18684	0.0923524087735398	0.529538343861586	3.8836000831428	ATP6V1B1;KCNH2
GO:0071850	mitotic cell cycle arrest	biological_process	2	566	17	18684	0.0923524087735398	0.529538343861586	3.8836000831428	CDKN1A;DUSP1
GO:2000353	positive regulation of endothelial cell apoptotic process	biological_process	2	566	17	18684	0.0923524087735398	0.529538343861586	3.8836000831428	CCL2;CD248
GO:2000811	negative regulation of anoikis	biological_process	2	566	17	18684	0.0923524087735398	0.529538343861586	3.8836000831428	CEACAM6;PDK4
GO:0032757	positive regulation of interleukin-8 production	biological_process	4	566	57	18684	0.0939092597853594	0.536235483412052	2.31653338292728	CD74;IL1B;IL6;SERPINE1
GO:0050679	positive regulation of epithelial cell proliferation	biological_process	4	566	57	18684	0.0939092597853594	0.536235483412052	2.31653338292728	C5AR1;FGF10;FGF7;SFRP1
GO:0090543	Flemming body	cellular_component	3	566	36	18684	0.0946751467046433	0.539491848370674	2.75088339222615	CCDC66;CNTRL;KIF14
GO:0001934	positive regulation of protein phosphorylation	biological_process	9	566	179	18684	0.0949125253806918	0.539729371133913	1.65975087352192	C3;CD74;CLDN3;FGF10;FGF7;IL1B;MMP9;RB1CC1;RSPO1
GO:0007018	microtubule-based movement	biological_process	5	566	80	18684	0.0952904087789061	0.540763266280294	2.06316254416961	DNAH14;KIF14;KIF15;KIF26B;KTN1
GO:0006260	DNA replication	biological_process	7	566	129	18684	0.0973607139319496	0.551377513396955	1.79127290656586	BLM;DBF4;DNAJC2;FAM111B;LIG4;POLI;RBBP8
GO:0021766	hippocampus development	biological_process	4	566	58	18684	0.0985839781833011	0.556021701082913	2.27659315218716	BCAN;KIF14;KIRREL3;UBA6
GO:0036126	sperm flagellum	cellular_component	4	566	58	18684	0.0985839781833011	0.556021701082913	2.27659315218716	CCDC181;CFAP70;RPGR;SPEF2
GO:0005109	frizzled binding	molecular_function	3	566	37	18684	0.100825265644081	0.559654030717468	2.67653519243625	BAMBI;MYOC;SFRP1
GO:0005215	transporter activity	molecular_function	3	566	37	18684	0.100825265644081	0.559654030717468	2.67653519243625	ABCB11;CPNE6;MFSD12
GO:0004190	aspartic-type endopeptidase activity	molecular_function	2	566	18	18684	0.101886968468454	0.559654030717468	3.6678445229682	PGA3;PIP
GO:0006826	iron ion transport	biological_process	2	566	18	18684	0.101886968468454	0.559654030717468	3.6678445229682	HEPHL1;MELTF
GO:0007263	nitric oxide mediated signal transduction	biological_process	2	566	18	18684	0.101886968468454	0.559654030717468	3.6678445229682	APOE;RASD1
GO:0009416	response to light stimulus	biological_process	2	566	18	18684	0.101886968468454	0.559654030717468	3.6678445229682	DUSP1;FOS
GO:0032740	positive regulation of interleukin-17 production	biological_process	2	566	18	18684	0.101886968468454	0.559654030717468	3.6678445229682	IL15;IL6
GO:0034329	cell junction assembly	biological_process	2	566	18	18684	0.101886968468454	0.559654030717468	3.6678445229682	FLNC;VMP1
GO:0042326	negative regulation of phosphorylation	biological_process	2	566	18	18684	0.101886968468454	0.559654030717468	3.6678445229682	CDKN1A;ROCK1
GO:0043034	costamere	cellular_component	2	566	18	18684	0.101886968468454	0.559654030717468	3.6678445229682	FLNC;KRT8
GO:0045088	regulation of innate immune response	biological_process	2	566	18	18684	0.101886968468454	0.559654030717468	3.6678445229682	APOE;BIRC3
GO:0061136	regulation of proteasomal protein catabolic process	biological_process	2	566	18	18684	0.101886968468454	0.559654030717468	3.6678445229682	APOE;TMF1
GO:0070102	interleukin-6-mediated signaling pathway	biological_process	2	566	18	18684	0.101886968468454	0.559654030717468	3.6678445229682	IL6;SOCS3
GO:0000165	MAPK cascade	biological_process	12	566	262	18684	0.102566477405717	0.559654030717468	1.51193591023117	CCL2;CCL3;CCL5;CCR5;EREG;FGF10;FGF7;HBEGF;IL1B;KIT;RASA2;ZFP36
GO:0001570	vasculogenesis	biological_process	4	566	59	18684	0.103364937899577	0.559654030717468	2.23800682757382	GLMN;ITGB8;JUNB;SOX18
GO:0005249	voltage-gated potassium channel activity	molecular_function	4	566	59	18684	0.103364937899577	0.559654030717468	2.23800682757382	KCNAB3;KCNH2;KCNH8;LRRC26
GO:0007416	synapse assembly	biological_process	4	566	59	18684	0.103364937899577	0.559654030717468	2.23800682757382	ADD2;DNER;KIRREL3;SHANK2
GO:0031124	mRNA 3'-end processing	biological_process	4	566	59	18684	0.103364937899577	0.559654030717468	2.23800682757382	SRSF11;SRSF7;THOC1;U2AF1
GO:0005929	cilium	cellular_component	10	566	209	18684	0.104106361789212	0.559654030717468	1.5794545792686	ARL13B;CCDC39;CCDC66;CFAP53;FAM161A;IFT74;IFT80;MCHR1;MYOC;OFD1
GO:0043005	neuron projection	cellular_component	14	566	318	18684	0.105060238975019	0.559654030717468	1.4532968864591	AVIL;CACNA1G;CALB2;CX3CR1;FOS;GABRE;GABRP;LGI3;MCHR1;PTGS2;RGS2;SHANK2;SNPH;UFL1
GO:0045893	positive regulation of transcription, DNA-templated	biological_process	25	566	632	18684	0.106041492612203	0.559654030717468	1.30579907858836	ANKRD49;APOE;ATAD2;BAMBI;BLM;CCAR1;CD74;CENPJ;CEP290;DNAJC2;EGR1;EGR2;FGF7;FOS;IL1B;IL6;JUN;KLF2;KLF4;RUNX3;SFRP1;SOX18;TOPORS;USP16;ZNF711
GO:0032391	photoreceptor connecting cilium	cellular_component	3	566	38	18684	0.10713052161529	0.559654030717468	2.60610005579319	CEP290;FAM161A;TOPORS
GO:1901216	positive regulation of neuron death	biological_process	3	566	38	18684	0.10713052161529	0.559654030717468	2.60610005579319	ADORA1;EGR1;FOS
GO:0001786	phosphatidylserine binding	molecular_function	4	566	60	18684	0.108250029027046	0.559654030717468	2.20070671378092	CAVIN2;CPNE6;JPH2;SYT13
GO:0007193	adenylate cyclase-inhibiting G protein-coupled receptor signaling pathway	biological_process	4	566	60	18684	0.108250029027046	0.559654030717468	2.20070671378092	ADCY8;ADORA1;MCHR1;RGS1
GO:0003823	antigen binding	molecular_function	2	566	19	18684	0.111677347933956	0.559654030717468	3.47480007439092	IL7R;TOPORS
GO:0004890	GABA-A receptor activity	molecular_function	2	566	19	18684	0.111677347933956	0.559654030717468	3.47480007439092	GABRE;GABRP
GO:0007020	microtubule nucleation	biological_process	2	566	19	18684	0.111677347933956	0.559654030717468	3.47480007439092	AKAP9;CENPJ
GO:0030865	cortical cytoskeleton organization	biological_process	2	566	19	18684	0.111677347933956	0.559654030717468	3.47480007439092	RND1;RND3
GO:0030992	intraciliary transport particle B	cellular_component	2	566	19	18684	0.111677347933956	0.559654030717468	3.47480007439092	IFT74;IFT80
GO:0031641	regulation of myelination	biological_process	2	566	19	18684	0.111677347933956	0.559654030717468	3.47480007439092	KIF14;TG
GO:1902711	GABA-A receptor complex	cellular_component	2	566	19	18684	0.111677347933956	0.559654030717468	3.47480007439092	GABRE;GABRP
GO:0010942	positive regulation of cell death	biological_process	3	566	39	18684	0.113585111014327	0.559654030717468	2.53927697743952	HBA1;HBA2;HBB
GO:0032467	positive regulation of cytokinesis	biological_process	3	566	39	18684	0.113585111014327	0.559654030717468	2.53927697743952	KIF14;MAP10;MRGPRX2
GO:0048786	presynaptic active zone	cellular_component	3	566	39	18684	0.113585111014327	0.559654030717468	2.53927697743952	ADCY8;ADORA1;PNISR
GO:0009615	response to virus	biological_process	6	566	109	18684	0.113588604258091	0.559654030717468	1.8170972866081	CCL4;CCL5;CCL8;DDX60;IFI44;ITGB8
GO:0005125	cytokine activity	molecular_function	9	566	187	18684	0.115786993645013	0.559654030717468	1.58874548855842	CCL4;CSF3;GDF10;GREM1;IL15;IL1B;IL6;NAMPT;TNFSF15
GO:0070301	cellular response to hydrogen peroxide	biological_process	4	566	62	18684	0.118323756268186	0.559654030717468	2.1297161746267	IL6;KLF2;KLF4;TNFAIP3
GO:0008076	voltage-gated potassium channel complex	cellular_component	5	566	86	18684	0.119782272178822	0.559654030717468	1.91922097132057	AKAP9;KCNAB3;KCNH2;KCNJ5;LRRC26
GO:0000242	pericentriolar material	cellular_component	2	566	20	18684	0.121699366314752	0.559654030717468	3.30106007067138	CEP152;NEK1
GO:0002080	acrosomal membrane	cellular_component	2	566	20	18684	0.121699366314752	0.559654030717468	3.30106007067138	CCDC136;SERPINA5
GO:0005242	inward rectifier potassium channel activity	molecular_function	2	566	20	18684	0.121699366314752	0.559654030717468	3.30106007067138	KCNH2;KCNJ5
GO:0006607	NLS-bearing protein import into nucleus	biological_process	2	566	20	18684	0.121699366314752	0.559654030717468	3.30106007067138	KPNA5;RGPD5
GO:0016836	hydro-lyase activity	molecular_function	2	566	20	18684	0.121699366314752	0.559654030717468	3.30106007067138	CA14;CA6
GO:0030318	melanocyte differentiation	biological_process	2	566	20	18684	0.121699366314752	0.559654030717468	3.30106007067138	KIT;TYRP1
GO:0034361	very-low-density lipoprotein particle	cellular_component	2	566	20	18684	0.121699366314752	0.559654030717468	3.30106007067138	APOBR;APOE
GO:0035082	axoneme assembly	biological_process	2	566	20	18684	0.121699366314752	0.559654030717468	3.30106007067138	JHY;RSPH4A
GO:0048024	regulation of mRNA splicing, via spliceosome	biological_process	2	566	20	18684	0.121699366314752	0.559654030717468	3.30106007067138	CWC22;LARP7
GO:0051016	barbed-end actin filament capping	biological_process	2	566	20	18684	0.121699366314752	0.559654030717468	3.30106007067138	ADD2;AVIL
GO:0090050	positive regulation of cell migration involved in sprouting angiogenesis	biological_process	2	566	20	18684	0.121699366314752	0.559654030717468	3.30106007067138	GATA2;PTGS2
GO:1900017	positive regulation of cytokine production involved in inflammatory response	biological_process	2	566	20	18684	0.121699366314752	0.559654030717468	3.30106007067138	GBP5;IL6
GO:0031012	extracellular matrix	cellular_component	11	566	244	18684	0.123863289369211	0.559654030717468	1.48818281874529	ADAMTS4;APOE;BCAN;BGN;CCN5;CD248;COL8A2;CRISP3;LRRC15;MMP7;SPON1
GO:0006351	transcription, DNA-templated	biological_process	5	566	87	18684	0.124127187969567	0.559654030717468	1.89716096015596	KLF4;NR4A2;PHF3;PLAG1;TOPORS
GO:0072562	blood microparticle	cellular_component	6	566	112	18684	0.12480042027022	0.559654030717468	1.76842503785967	ACTA1;APOE;C3;HBA1;HBA2;HBB
GO:0007098	centrosome cycle	biological_process	3	566	41	18684	0.126918745777517	0.559654030717468	2.41540980780833	CEP120;CEP44;HAUS3
GO:0014068	positive regulation of phosphatidylinositol 3-kinase signaling	biological_process	5	566	88	18684	0.128544111287658	0.559654030717468	1.87560231288146	CCL5;CSF3;HCST;KIT;MYOC
GO:0032580	Golgi cisterna membrane	cellular_component	5	566	88	18684	0.128544111287658	0.559654030717468	1.87560231288146	FUT7;GOLGA8A;GOLGA8B;GOLGA8N;GOLGA8R
GO:0007249	I-kappaB kinase/NF-kappaB signaling	biological_process	4	566	64	18684	0.128786724282057	0.559654030717468	2.06316254416961	BIRC3;ROCK1;TIFAB;ZNF675
GO:0007095	mitotic G2 DNA damage checkpoint	biological_process	2	566	21	18684	0.131930068408984	0.559654030717468	3.14386673397274	BLM;CDKN1A
GO:0010804	negative regulation of tumor necrosis factor-mediated signaling pathway	biological_process	2	566	21	18684	0.131930068408984	0.559654030717468	3.14386673397274	CARD16;ZNF675
GO:0016327	apicolateral plasma membrane	cellular_component	2	566	21	18684	0.131930068408984	0.559654030717468	3.14386673397274	CLDN3;KRT8
GO:0016338	calcium-independent cell-cell adhesion via plasma membrane cell-adhesion molecules	biological_process	2	566	21	18684	0.131930068408984	0.559654030717468	3.14386673397274	CLDN10;CLDN3
GO:0031016	pancreas development	biological_process	2	566	21	18684	0.131930068408984	0.559654030717468	3.14386673397274	ALDH1A2;FGF10
GO:0043027	cysteine-type endopeptidase inhibitor activity involved in apoptotic process	molecular_function	2	566	21	18684	0.131930068408984	0.559654030717468	3.14386673397274	BIRC3;NAIP
GO:0048260	positive regulation of receptor-mediated endocytosis	biological_process	2	566	21	18684	0.131930068408984	0.559654030717468	3.14386673397274	C3;SERPINE1
GO:0050768	negative regulation of neurogenesis	biological_process	2	566	21	18684	0.131930068408984	0.559654030717468	3.14386673397274	IL1B;IL6
GO:0050999	regulation of nitric-oxide synthase activity	biological_process	2	566	21	18684	0.131930068408984	0.559654030717468	3.14386673397274	IL1B;NOS1AP
GO:1903672	positive regulation of sprouting angiogenesis	biological_process	2	566	21	18684	0.131930068408984	0.559654030717468	3.14386673397274	KLF4;S100A1
GO:0031175	neuron projection development	biological_process	6	566	114	18684	0.132563968415561	0.559654030717468	1.73740003719546	APOE;BTBD8;BTG2;IL6;MYOC;ROCK1
GO:0045211	postsynaptic membrane	cellular_component	7	566	140	18684	0.133319964883891	0.559654030717468	1.65053003533569	CBLN1;CHRM4;GABRE;GABRP;IL1RAPL1;SHANK2;SHC4
GO:0043484	regulation of RNA splicing	biological_process	3	566	42	18684	0.133785906365041	0.559654030717468	2.35790005047956	CLK1;CLK4;ZNF326
GO:0007030	Golgi organization	biological_process	6	566	115	18684	0.136530193870402	0.559654030717468	1.72229221078507	FAM174B;GOLGA8A;GOLGA8B;GOLGA8N;GOLGA8R;VMP1
GO:0051726	regulation of cell cycle	biological_process	6	566	115	18684	0.136530193870402	0.559654030717468	1.72229221078507	BIRC3;GADD45B;JUN;JUNB;SMIM22;USP16
GO:0050728	negative regulation of inflammatory response	biological_process	5	566	90	18684	0.137588852084305	0.559654030717468	1.8339222614841	APOE;KLF4;SOCS3;TNFAIP3;TNFAIP8L2
GO:0030317	flagellated sperm motility	biological_process	4	566	66	18684	0.139619445276256	0.559654030717468	2.00064246707356	CCDC39;CFAP69;TMF1;VPS13A
GO:0090305	nucleic acid phosphodiester bond hydrolysis	biological_process	4	566	66	18684	0.139619445276256	0.559654030717468	2.00064246707356	FANCM;GEN1;RBBP8;SLX1B
GO:0030336	negative regulation of cell migration	biological_process	6	566	116	18684	0.140551652770556	0.559654030717468	1.70744486414037	CD74;CLDN3;CX3CR1;SERPINE1;SFRP1;TCAF1
GO:0007080	mitotic metaphase plate congression	biological_process	3	566	43	18684	0.140778662832959	0.559654030717468	2.30306516558468	KIF14;PIBF1;SPDL1
GO:0010718	positive regulation of epithelial to mesenchymal transition	biological_process	3	566	43	18684	0.140778662832959	0.559654030717468	2.30306516558468	BAMBI;IL1B;IL6
GO:0021762	substantia nigra development	biological_process	3	566	43	18684	0.140778662832959	0.559654030717468	2.30306516558468	CCDC14;PADI2;S100A1
GO:0050766	positive regulation of phagocytosis	biological_process	3	566	43	18684	0.140778662832959	0.559654030717468	2.30306516558468	GATA2;IL15;IL1B
GO:0005942	phosphatidylinositol 3-kinase complex	cellular_component	2	566	22	18684	0.142347672816832	0.559654030717468	3.00096370061034	PIK3R6;SOCS3
GO:0007274	neuromuscular synaptic transmission	biological_process	2	566	22	18684	0.142347672816832	0.559654030717468	3.00096370061034	CHRM1;EGR3
GO:0007288	sperm axoneme assembly	biological_process	2	566	22	18684	0.142347672816832	0.559654030717468	3.00096370061034	CFAP69;SPEF2
GO:0030225	macrophage differentiation	biological_process	2	566	22	18684	0.142347672816832	0.559654030717468	3.00096370061034	IL15;MMP9
GO:0030878	thyroid gland development	biological_process	2	566	22	18684	0.142347672816832	0.559654030717468	3.00096370061034	FGF10;TG
GO:0042246	tissue regeneration	biological_process	2	566	22	18684	0.142347672816832	0.559654030717468	3.00096370061034	CDKN1A;FGF10
GO:0043548	phosphatidylinositol 3-kinase binding	molecular_function	2	566	22	18684	0.142347672816832	0.559654030717468	3.00096370061034	HCST;RASD2
GO:0055074	calcium ion homeostasis	biological_process	2	566	22	18684	0.142347672816832	0.559654030717468	3.00096370061034	ATP6V1B1;JPH2
GO:0070412	R-SMAD binding	molecular_function	2	566	22	18684	0.142347672816832	0.559654030717468	3.00096370061034	FOS;JUN
GO:0000243	commitment complex	cellular_component	1	566	5	18684	0.142577805806014	0.559654030717468	6.60212014134276	PRPF39
GO:0000347	THO complex	cellular_component	1	566	5	18684	0.142577805806014	0.559654030717468	6.60212014134276	THOC1
GO:0001609	G protein-coupled adenosine receptor activity	molecular_function	1	566	5	18684	0.142577805806014	0.559654030717468	6.60212014134276	ADORA1
GO:0002090	regulation of receptor internalization	biological_process	1	566	5	18684	0.142577805806014	0.559654030717468	6.60212014134276	RSPO1
GO:0002551	mast cell chemotaxis	biological_process	1	566	5	18684	0.142577805806014	0.559654030717468	6.60212014134276	KIT
GO:0002634	regulation of germinal center formation	biological_process	1	566	5	18684	0.142577805806014	0.559654030717468	6.60212014134276	TNFAIP3
GO:0002829	negative regulation of type 2 immune response	biological_process	1	566	5	18684	0.142577805806014	0.559654030717468	6.60212014134276	CCR2
GO:0004028	3-chloroallyl aldehyde dehydrogenase activity	molecular_function	1	566	5	18684	0.142577805806014	0.559654030717468	6.60212014134276	ALDH1A2
GO:0004309	exopolyphosphatase activity	molecular_function	1	566	5	18684	0.142577805806014	0.559654030717468	6.60212014134276	PRUNE2
GO:0004464	leukotriene-C4 synthase activity	molecular_function	1	566	5	18684	0.142577805806014	0.559654030717468	6.60212014134276	ALOX5AP
GO:0004668	protein-arginine deiminase activity	molecular_function	1	566	5	18684	0.142577805806014	0.559654030717468	6.60212014134276	PADI2
GO:0004740	pyruvate dehydrogenase (acetyl-transferring) kinase activity	molecular_function	1	566	5	18684	0.142577805806014	0.559654030717468	6.60212014134276	PDK4
GO:0006798	polyphosphate catabolic process	biological_process	1	566	5	18684	0.142577805806014	0.559654030717468	6.60212014134276	PRUNE2
GO:0007356	thorax and anterior abdomen determination	biological_process	1	566	5	18684	0.142577805806014	0.559654030717468	6.60212014134276	TIFAB
GO:0008354	germ cell migration	biological_process	1	566	5	18684	0.142577805806014	0.559654030717468	6.60212014134276	KIT
GO:0009299	mRNA transcription	biological_process	1	566	5	18684	0.142577805806014	0.559654030717468	6.60212014134276	EREG
GO:0010750	positive regulation of nitric oxide mediated signal transduction	biological_process	1	566	5	18684	0.142577805806014	0.559654030717468	6.60212014134276	NOS1AP
GO:0010829	negative regulation of glucose transmembrane transport	biological_process	1	566	5	18684	0.142577805806014	0.559654030717468	6.60212014134276	IL1B
GO:0014050	negative regulation of glutamate secretion	biological_process	1	566	5	18684	0.142577805806014	0.559654030717468	6.60212014134276	ADORA1
GO:0015057	thrombin-activated receptor activity	molecular_function	1	566	5	18684	0.142577805806014	0.559654030717468	6.60212014134276	F2RL2
GO:0015670	carbon dioxide transport	biological_process	1	566	5	18684	0.142577805806014	0.559654030717468	6.60212014134276	AQP5
GO:0017038	protein import	biological_process	1	566	5	18684	0.142577805806014	0.559654030717468	6.60212014134276	APOE
GO:0018406	protein C-linked glycosylation via 2'-alpha-mannosyl-L-tryptophan	biological_process	1	566	5	18684	0.142577805806014	0.559654030717468	6.60212014134276	DPY19L2
GO:0019863	IgE binding	molecular_function	1	566	5	18684	0.142577805806014	0.559654030717468	6.60212014134276	MS4A2
GO:0019960	C-X3-C chemokine binding	molecular_function	1	566	5	18684	0.142577805806014	0.559654030717468	6.60212014134276	CX3CR1
GO:0021650	vestibulocochlear nerve formation	biological_process	1	566	5	18684	0.142577805806014	0.559654030717468	6.60212014134276	TIFAB
GO:0021695	cerebellar cortex development	biological_process	1	566	5	18684	0.142577805806014	0.559654030717468	6.60212014134276	KIF14
GO:0022027	interkinetic nuclear migration	biological_process	1	566	5	18684	0.142577805806014	0.559654030717468	6.60212014134276	CEP120
GO:0022405	hair cycle process	biological_process	1	566	5	18684	0.142577805806014	0.559654030717468	6.60212014134276	SOX18
GO:0022614	membrane to membrane docking	biological_process	1	566	5	18684	0.142577805806014	0.559654030717468	6.60212014134276	ROCK1
GO:0030242	autophagy of peroxisome	biological_process	1	566	5	18684	0.142577805806014	0.559654030717468	6.60212014134276	RB1CC1
GO:0030314	junctional membrane complex	cellular_component	1	566	5	18684	0.142577805806014	0.559654030717468	6.60212014134276	JPH2
GO:0030492	hemoglobin binding	molecular_function	1	566	5	18684	0.142577805806014	0.559654030717468	6.60212014134276	HBB
GO:0030883	endogenous lipid antigen binding	molecular_function	1	566	5	18684	0.142577805806014	0.559654030717468	6.60212014134276	CD1E
GO:0030884	exogenous lipid antigen binding	molecular_function	1	566	5	18684	0.142577805806014	0.559654030717468	6.60212014134276	CD1E
GO:0031223	auditory behavior	biological_process	1	566	5	18684	0.142577805806014	0.559654030717468	6.60212014134276	TIFAB
GO:0031721	hemoglobin alpha binding	molecular_function	1	566	5	18684	0.142577805806014	0.559654030717468	6.60212014134276	HBB
GO:0032184	SUMO polymer binding	molecular_function	1	566	5	18684	0.142577805806014	0.559654030717468	6.60212014134276	CASP8AP2
GO:0032190	acrosin binding	molecular_function	1	566	5	18684	0.142577805806014	0.559654030717468	6.60212014134276	SERPINA5
GO:0032229	negative regulation of synaptic transmission, GABAergic	biological_process	1	566	5	18684	0.142577805806014	0.559654030717468	6.60212014134276	ADORA1
GO:0032328	alanine transport	biological_process	1	566	5	18684	0.142577805806014	0.559654030717468	6.60212014134276	SLC6A17
GO:0033153	T cell receptor V(D)J recombination	biological_process	1	566	5	18684	0.142577805806014	0.559654030717468	6.60212014134276	LIG4
GO:0033564	anterior/posterior axon guidance	biological_process	1	566	5	18684	0.142577805806014	0.559654030717468	6.60212014134276	NTN1
GO:0034112	positive regulation of homotypic cell-cell adhesion	biological_process	1	566	5	18684	0.142577805806014	0.559654030717468	6.60212014134276	CCL5
GO:0034121	regulation of toll-like receptor signaling pathway	biological_process	1	566	5	18684	0.142577805806014	0.559654030717468	6.60212014134276	BIRC3
GO:0034363	intermediate-density lipoprotein particle	cellular_component	1	566	5	18684	0.142577805806014	0.559654030717468	6.60212014134276	APOE
GO:0034727	piecemeal microautophagy of the nucleus	biological_process	1	566	5	18684	0.142577805806014	0.559654030717468	6.60212014134276	RB1CC1
GO:0034773	histone H4-K20 trimethylation	biological_process	1	566	5	18684	0.142577805806014	0.559654030717468	6.60212014134276	ARID4A
GO:0035014	phosphatidylinositol 3-kinase regulator activity	molecular_function	1	566	5	18684	0.142577805806014	0.559654030717468	6.60212014134276	KLF4
GO:0035469	determination of pancreatic left/right asymmetry	biological_process	1	566	5	18684	0.142577805806014	0.559654030717468	6.60212014134276	CCDC39
GO:0035509	negative regulation of myosin-light-chain-phosphatase activity	biological_process	1	566	5	18684	0.142577805806014	0.559654030717468	6.60212014134276	ROCK1
GO:0035523	protein K29-linked deubiquitination	biological_process	1	566	5	18684	0.142577805806014	0.559654030717468	6.60212014134276	TNFAIP3
GO:0035610	protein side chain deglutamylation	biological_process	1	566	5	18684	0.142577805806014	0.559654030717468	6.60212014134276	AGBL3
GO:0035696	monocyte extravasation	biological_process	1	566	5	18684	0.142577805806014	0.559654030717468	6.60212014134276	CCR2
GO:0036414	histone citrullination	biological_process	1	566	5	18684	0.142577805806014	0.559654030717468	6.60212014134276	PADI2
GO:0038031	non-canonical Wnt signaling pathway via JNK cascade	biological_process	1	566	5	18684	0.142577805806014	0.559654030717468	6.60212014134276	MYOC
GO:0043378	positive regulation of CD8-positive, alpha-beta T cell differentiation	biological_process	1	566	5	18684	0.142577805806014	0.559654030717468	6.60212014134276	RUNX3
GO:0044547	DNA topoisomerase binding	molecular_function	1	566	5	18684	0.142577805806014	0.559654030717468	6.60212014134276	TOPORS
GO:0045053	protein retention in Golgi apparatus	biological_process	1	566	5	18684	0.142577805806014	0.559654030717468	6.60212014134276	VPS13A
GO:0045541	negative regulation of cholesterol biosynthetic process	biological_process	1	566	5	18684	0.142577805806014	0.559654030717468	6.60212014134276	APOE
GO:0045590	negative regulation of regulatory T cell differentiation	biological_process	1	566	5	18684	0.142577805806014	0.559654030717468	6.60212014134276	CTLA4
GO:0045639	positive regulation of myeloid cell differentiation	biological_process	1	566	5	18684	0.142577805806014	0.559654030717468	6.60212014134276	CSF3
GO:0045833	negative regulation of lipid metabolic process	biological_process	1	566	5	18684	0.142577805806014	0.559654030717468	6.60212014134276	IL1B
GO:0045920	negative regulation of exocytosis	biological_process	1	566	5	18684	0.142577805806014	0.559654030717468	6.60212014134276	IL1RAPL1
GO:0046629	gamma-delta T cell activation	biological_process	1	566	5	18684	0.142577805806014	0.559654030717468	6.60212014134276	MICB
GO:0046813	receptor-mediated virion attachment to host cell	biological_process	1	566	5	18684	0.142577805806014	0.559654030717468	6.60212014134276	LRRC15
GO:0047045	testosterone 17-beta-dehydrogenase (NADP+) activity	molecular_function	1	566	5	18684	0.142577805806014	0.559654030717468	6.60212014134276	HSD17B3
GO:0048006	antigen processing and presentation, endogenous lipid antigen via MHC class Ib	biological_process	1	566	5	18684	0.142577805806014	0.559654030717468	6.60212014134276	CD1E
GO:0048022	negative regulation of melanin biosynthetic process	biological_process	1	566	5	18684	0.142577805806014	0.559654030717468	6.60212014134276	MFSD12
GO:0048170	positive regulation of long-term neuronal synaptic plasticity	biological_process	1	566	5	18684	0.142577805806014	0.559654030717468	6.60212014134276	KIT
GO:0048386	positive regulation of retinoic acid receptor signaling pathway	biological_process	1	566	5	18684	0.142577805806014	0.559654030717468	6.60212014134276	KLF2
GO:0050915	sensory perception of sour taste	biological_process	1	566	5	18684	0.142577805806014	0.559654030717468	6.60212014134276	ASIC3
GO:0051124	synaptic growth at neuromuscular junction	biological_process	1	566	5	18684	0.142577805806014	0.559654030717468	6.60212014134276	SHANK2
GO:0051246	regulation of protein metabolic process	biological_process	1	566	5	18684	0.142577805806014	0.559654030717468	6.60212014134276	APOE
GO:0051653	spindle localization	biological_process	1	566	5	18684	0.142577805806014	0.559654030717468	6.60212014134276	ASPM
GO:0051984	positive regulation of chromosome segregation	biological_process	1	566	5	18684	0.142577805806014	0.559654030717468	6.60212014134276	SMC6
GO:0060019	radial glial cell differentiation	biological_process	1	566	5	18684	0.142577805806014	0.559654030717468	6.60212014134276	FGF10
GO:0060136	embryonic process involved in female pregnancy	biological_process	1	566	5	18684	0.142577805806014	0.559654030717468	6.60212014134276	JUNB
GO:0060354	negative regulation of cell adhesion molecule production	biological_process	1	566	5	18684	0.142577805806014	0.559654030717468	6.60212014134276	CXCL8
GO:0060501	positive regulation of epithelial cell proliferation involved in lung morphogenesis	biological_process	1	566	5	18684	0.142577805806014	0.559654030717468	6.60212014134276	FGF7
GO:0060509	type I pneumocyte differentiation	biological_process	1	566	5	18684	0.142577805806014	0.559654030717468	6.60212014134276	KLF2
GO:0060510	type II pneumocyte differentiation	biological_process	1	566	5	18684	0.142577805806014	0.559654030717468	6.60212014134276	FGF10
GO:0060603	mammary gland duct morphogenesis	biological_process	1	566	5	18684	0.142577805806014	0.559654030717468	6.60212014134276	NTN1
GO:0060664	epithelial cell proliferation involved in salivary gland morphogenesis	biological_process	1	566	5	18684	0.142577805806014	0.559654030717468	6.60212014134276	FGF10
GO:0060687	regulation of branching involved in prostate gland morphogenesis	biological_process	1	566	5	18684	0.142577805806014	0.559654030717468	6.60212014134276	SFRP1
GO:0060956	endocardial cell differentiation	biological_process	1	566	5	18684	0.142577805806014	0.559654030717468	6.60212014134276	SOX18
GO:0061370	testosterone biosynthetic process	biological_process	1	566	5	18684	0.142577805806014	0.559654030717468	6.60212014134276	HSD17B3
GO:0061737	leukotriene signaling pathway	biological_process	1	566	5	18684	0.142577805806014	0.559654030717468	6.60212014134276	RGS1
GO:0070296	sarcoplasmic reticulum calcium ion transport	biological_process	1	566	5	18684	0.142577805806014	0.559654030717468	6.60212014134276	SLN
GO:0070345	negative regulation of fat cell proliferation	biological_process	1	566	5	18684	0.142577805806014	0.559654030717468	6.60212014134276	GATA2
GO:0070424	regulation of nucleotide-binding oligomerization domain containing signaling pathway	biological_process	1	566	5	18684	0.142577805806014	0.559654030717468	6.60212014134276	BIRC3
GO:0070915	lysophosphatidic acid receptor activity	molecular_function	1	566	5	18684	0.142577805806014	0.559654030717468	6.60212014134276	LPAR4
GO:0071466	cellular response to xenobiotic stimulus	biological_process	1	566	5	18684	0.142577805806014	0.559654030717468	6.60212014134276	APOBEC3A
GO:0071494	cellular response to UV-C	biological_process	1	566	5	18684	0.142577805806014	0.559654030717468	6.60212014134276	CARD16
GO:0086015	SA node cell action potential	biological_process	1	566	5	18684	0.142577805806014	0.559654030717468	6.60212014134276	CACNA1G
GO:0086045	membrane depolarization during AV node cell action potential	biological_process	1	566	5	18684	0.142577805806014	0.559654030717468	6.60212014134276	CACNA1G
GO:0086046	membrane depolarization during SA node cell action potential	biological_process	1	566	5	18684	0.142577805806014	0.559654030717468	6.60212014134276	CACNA1G
GO:0090131	mesenchyme migration	biological_process	1	566	5	18684	0.142577805806014	0.559654030717468	6.60212014134276	ACTA1
GO:0097021	lymphocyte migration into lymphoid organs	biological_process	1	566	5	18684	0.142577805806014	0.559654030717468	6.60212014134276	FUT7
GO:0097187	dentinogenesis	biological_process	1	566	5	18684	0.142577805806014	0.559654030717468	6.60212014134276	SERPINE1
GO:0097340	inhibition of cysteine-type endopeptidase activity	biological_process	1	566	5	18684	0.142577805806014	0.559654030717468	6.60212014134276	CARD16
GO:0098535	de novo centriole assembly involved in multi-ciliated epithelial cell differentiation	biological_process	1	566	5	18684	0.142577805806014	0.559654030717468	6.60212014134276	CEP152
GO:0098636	protein complex involved in cell adhesion	cellular_component	1	566	5	18684	0.142577805806014	0.559654030717468	6.60212014134276	CTLA4
GO:0098914	membrane repolarization during atrial cardiac muscle cell action potential	biological_process	1	566	5	18684	0.142577805806014	0.559654030717468	6.60212014134276	KCNJ5
GO:0140058	neuron projection arborization	biological_process	1	566	5	18684	0.142577805806014	0.559654030717468	6.60212014134276	ROCK1
GO:0150076	neuroinflammatory response	biological_process	1	566	5	18684	0.142577805806014	0.559654030717468	6.60212014134276	ADCY8
GO:1900158	negative regulation of bone mineralization involved in bone maturation	biological_process	1	566	5	18684	0.142577805806014	0.559654030717468	6.60212014134276	GREM1
GO:1901388	regulation of transforming growth factor beta activation	biological_process	1	566	5	18684	0.142577805806014	0.559654030717468	6.60212014134276	ITGB8
GO:1902065	response to L-glutamate	biological_process	1	566	5	18684	0.142577805806014	0.559654030717468	6.60212014134276	UFL1
GO:1902527	positive regulation of protein monoubiquitination	biological_process	1	566	5	18684	0.142577805806014	0.559654030717468	6.60212014134276	FANCM
GO:1903895	negative regulation of IRE1-mediated unfolded protein response	biological_process	1	566	5	18684	0.142577805806014	0.559654030717468	6.60212014134276	UFL1
GO:1904906	positive regulation of endothelial cell-matrix adhesion via fibronectin	biological_process	1	566	5	18684	0.142577805806014	0.559654030717468	6.60212014134276	CEACAM6
GO:1905516	positive regulation of fertilization	biological_process	1	566	5	18684	0.142577805806014	0.559654030717468	6.60212014134276	CFAP69
GO:1905563	negative regulation of vascular endothelial cell proliferation	biological_process	1	566	5	18684	0.142577805806014	0.559654030717468	6.60212014134276	CCL2
GO:1990592	protein K69-linked ufmylation	biological_process	1	566	5	18684	0.142577805806014	0.559654030717468	6.60212014134276	UFL1
GO:1990745	EARP complex	cellular_component	1	566	5	18684	0.142577805806014	0.559654030717468	6.60212014134276	VPS50
GO:2000535	regulation of entry of bacterium into host cell	biological_process	1	566	5	18684	0.142577805806014	0.559654030717468	6.60212014134276	CXCL8
GO:2000556	positive regulation of T-helper 1 cell cytokine production	biological_process	1	566	5	18684	0.142577805806014	0.559654030717468	6.60212014134276	IL1B
GO:2001301	lipoxin biosynthetic process	biological_process	1	566	5	18684	0.142577805806014	0.559654030717468	6.60212014134276	ALOX5AP
GO:1901224	positive regulation of NIK/NF-kappaB signaling	biological_process	4	566	67	18684	0.145168128851125	0.559654030717468	1.97078213174411	EDAR;GREM1;IL1B;TCIM
GO:0008277	regulation of G protein-coupled receptor signaling pathway	biological_process	3	566	44	18684	0.147891030157755	0.559654030717468	2.25072277545776	RGS1;RGS16;RGS2
GO:0030276	clathrin binding	molecular_function	3	566	44	18684	0.147891030157755	0.559654030717468	2.25072277545776	DNER;SCLT1;SYT13
GO:0099056	integral component of presynaptic membrane	cellular_component	3	566	44	18684	0.147891030157755	0.559654030717468	2.25072277545776	ADCY8;ADORA1;CHRM1
GO:0000398	mRNA splicing, via spliceosome	biological_process	11	566	254	18684	0.150270997465656	0.559654030717468	1.42959294399154	CCAR1;CWC22;CWC27;PNN;PRPF40A;RBM41;SRSF11;SRSF7;U2AF1;U2AF1L5;U2SURP
GO:0005902	microvillus	cellular_component	4	566	68	18684	0.150801554693656	0.559654030717468	1.9418000415714	AQP5;ATP6V1B1;FOXA1;SPN
GO:0007626	locomotory behavior	biological_process	4	566	68	18684	0.150801554693656	0.559654030717468	1.9418000415714	ADCY8;RASD2;UBA6;VPS13A
GO:0000407	phagophore assembly site	cellular_component	2	566	23	18684	0.152931522097039	0.559654030717468	2.87048701797511	RB1CC1;VMP1
GO:0005540	hyaluronic acid binding	molecular_function	2	566	23	18684	0.152931522097039	0.559654030717468	2.87048701797511	BCAN;HMMR
GO:0032438	melanosome organization	biological_process	2	566	23	18684	0.152931522097039	0.559654030717468	2.87048701797511	PMEL;TYRP1
GO:0035327	transcriptionally active chromatin	cellular_component	2	566	23	18684	0.152931522097039	0.559654030717468	2.87048701797511	PADI2;TTC37
GO:0042923	neuropeptide binding	molecular_function	2	566	23	18684	0.152931522097039	0.559654030717468	2.87048701797511	MCHR1;MRGPRX2
GO:0044458	motile cilium assembly	biological_process	2	566	23	18684	0.152931522097039	0.559654030717468	2.87048701797511	CCDC39;JHY
GO:0048854	brain morphogenesis	biological_process	2	566	23	18684	0.152931522097039	0.559654030717468	2.87048701797511	SHANK2;SPEF2
GO:0051893	regulation of focal adhesion assembly	biological_process	2	566	23	18684	0.152931522097039	0.559654030717468	2.87048701797511	GREM1;ROCK1
GO:0060135	maternal process involved in female pregnancy	biological_process	2	566	23	18684	0.152931522097039	0.559654030717468	2.87048701797511	MMP7;RGS2
GO:0060999	positive regulation of dendritic spine development	biological_process	2	566	23	18684	0.152931522097039	0.559654030717468	2.87048701797511	APOE;SHANK2
GO:0090316	positive regulation of intracellular protein transport	biological_process	2	566	23	18684	0.152931522097039	0.559654030717468	2.87048701797511	CEP290;CHRM1
GO:0007155	cell adhesion	biological_process	19	566	485	18684	0.153185298912726	0.559654030717468	1.29319879057229	BCAN;CCL2;CCL4;CCN5;CDH4;CLDN10;CLDN3;COL6A5;CX3CR1;CXCR3;ITGB3BP;ITGB8;MYBPH;PNN;RND3;SELPLG;SIGLEC12;SIGLEC8;SPON1
GO:0120009	intermembrane lipid transfer	biological_process	3	566	45	18684	0.155117031105199	0.559654030717468	2.20070671378092	APOE;GRAMD1C;STARD4
GO:0032092	positive regulation of protein binding	biological_process	4	566	69	18684	0.156517067545257	0.559654030717468	1.91365801198341	ADD2;BAMBI;CSF3;SPON1
GO:0001764	neuron migration	biological_process	5	566	95	18684	0.161367025816716	0.559654030717468	1.73740003719546	DNER;GATA2;KIRREL3;NR4A2;NTN1
GO:0001701	in utero embryonic development	biological_process	8	566	175	18684	0.162660845952811	0.559654030717468	1.50905603230692	C5;CIR1;KLF2;LIG4;LMX1B;NSRP1;SLC34A2;SOX18
GO:0030246	carbohydrate binding	molecular_function	8	566	175	18684	0.162660845952811	0.559654030717468	1.50905603230692	BCAN;CD248;CD69;CLEC12B;CLEC2D;SIGLEC12;SIGLEC8;ZG16B
GO:0002092	positive regulation of receptor internalization	biological_process	2	566	24	18684	0.163662034857607	0.559654030717468	2.75088339222615	GREM1;SELE
GO:0005104	fibroblast growth factor receptor binding	molecular_function	2	566	24	18684	0.163662034857607	0.559654030717468	2.75088339222615	FGF10;FGF7
GO:0016018	cyclosporin A binding	molecular_function	2	566	24	18684	0.163662034857607	0.559654030717468	2.75088339222615	CWC27;NKTR
GO:0031430	M band	cellular_component	2	566	24	18684	0.163662034857607	0.559654030717468	2.75088339222615	LRRC39;TRIM63
GO:0042311	vasodilation	biological_process	2	566	24	18684	0.163662034857607	0.559654030717468	2.75088339222615	APOE;KLF2
GO:0045334	clathrin-coated endocytic vesicle	cellular_component	2	566	24	18684	0.163662034857607	0.559654030717468	2.75088339222615	CPNE6;CTLA4
GO:0051213	dioxygenase activity	molecular_function	2	566	24	18684	0.163662034857607	0.559654030717468	2.75088339222615	JMJD1C;PTGS2
GO:0090398	cellular senescence	biological_process	2	566	24	18684	0.163662034857607	0.559654030717468	2.75088339222615	CDKN1A;SMC6
GO:0030018	Z disc	cellular_component	6	566	122	18684	0.165791791338236	0.559654030717468	1.62347216590396	FLNC;JPH2;KRT8;NEB;NOS1AP;TRIM63
GO:0009617	response to bacterium	biological_process	4	566	71	18684	0.168183565379164	0.559654030717468	1.85975215249092	C3;CCL2;IFI44;RGS1
GO:0000395	mRNA 5'-splice site recognition	biological_process	1	566	6	18684	0.168558905539073	0.559654030717468	5.5017667844523	PRPF39
GO:0000445	THO complex part of transcription export complex	cellular_component	1	566	6	18684	0.168558905539073	0.559654030717468	5.5017667844523	THOC1
GO:0002314	germinal center B cell differentiation	biological_process	1	566	6	18684	0.168558905539073	0.559654030717468	5.5017667844523	IL6
GO:0002686	negative regulation of leukocyte migration	biological_process	1	566	6	18684	0.168558905539073	0.559654030717468	5.5017667844523	ADORA1
GO:0002830	positive regulation of type 2 immune response	biological_process	1	566	6	18684	0.168558905539073	0.559654030717468	5.5017667844523	CD74
GO:0004035	alkaline phosphatase activity	molecular_function	1	566	6	18684	0.168558905539073	0.559654030717468	5.5017667844523	CILP
GO:0005172	vascular endothelial growth factor receptor binding	molecular_function	1	566	6	18684	0.168558905539073	0.559654030717468	5.5017667844523	CD2AP
GO:0006144	purine nucleobase metabolic process	biological_process	1	566	6	18684	0.168558905539073	0.559654030717468	5.5017667844523	GMPR
GO:0008131	primary amine oxidase activity	molecular_function	1	566	6	18684	0.168558905539073	0.559654030717468	5.5017667844523	AOC1
GO:0010032	meiotic chromosome condensation	biological_process	1	566	6	18684	0.168558905539073	0.559654030717468	5.5017667844523	SMC4
GO:0010385	double-stranded methylated DNA binding	molecular_function	1	566	6	18684	0.168558905539073	0.559654030717468	5.5017667844523	EGR1
GO:0010571	positive regulation of nuclear cell cycle DNA replication	biological_process	1	566	6	18684	0.168558905539073	0.559654030717468	5.5017667844523	DBF4
GO:0010756	positive regulation of plasminogen activation	biological_process	1	566	6	18684	0.168558905539073	0.559654030717468	5.5017667844523	MELTF
GO:0010757	negative regulation of plasminogen activation	biological_process	1	566	6	18684	0.168558905539073	0.559654030717468	5.5017667844523	SERPINE1
GO:0010760	negative regulation of macrophage chemotaxis	biological_process	1	566	6	18684	0.168558905539073	0.559654030717468	5.5017667844523	C5
GO:0015078	proton transmembrane transporter activity	molecular_function	1	566	6	18684	0.168558905539073	0.559654030717468	5.5017667844523	ATP6V1B1
GO:0017083	4-galactosyl-N-acetylglucosaminide 3-alpha-L-fucosyltransferase activity	molecular_function	1	566	6	18684	0.168558905539073	0.559654030717468	5.5017667844523	FUT7
GO:0019237	centromeric DNA binding	molecular_function	1	566	6	18684	0.168558905539073	0.559654030717468	5.5017667844523	CENPC
GO:0019800	peptide cross-linking via chondroitin 4-sulfate glycosaminoglycan	biological_process	1	566	6	18684	0.168558905539073	0.559654030717468	5.5017667844523	BGN
GO:0021532	neural tube patterning	biological_process	1	566	6	18684	0.168558905539073	0.559654030717468	5.5017667844523	ARL13B
GO:0021902	commitment of neuronal cell to specific neuron type in forebrain	biological_process	1	566	6	18684	0.168558905539073	0.559654030717468	5.5017667844523	GATA2
GO:0021953	central nervous system neuron differentiation	biological_process	1	566	6	18684	0.168558905539073	0.559654030717468	5.5017667844523	NR4A2
GO:0021960	anterior commissure morphogenesis	biological_process	1	566	6	18684	0.168558905539073	0.559654030717468	5.5017667844523	PLXNA4
GO:0030240	skeletal muscle thin filament assembly	biological_process	1	566	6	18684	0.168558905539073	0.559654030717468	5.5017667844523	ACTA1
GO:0031584	activation of phospholipase D activity	biological_process	1	566	6	18684	0.168558905539073	0.559654030717468	5.5017667844523	CCL5
GO:0031998	regulation of fatty acid beta-oxidation	biological_process	1	566	6	18684	0.168558905539073	0.559654030717468	5.5017667844523	ABCB11
GO:0032411	positive regulation of transporter activity	biological_process	1	566	6	18684	0.168558905539073	0.559654030717468	5.5017667844523	SGK2
GO:0032808	lacrimal gland development	biological_process	1	566	6	18684	0.168558905539073	0.559654030717468	5.5017667844523	FGF10
GO:0032815	negative regulation of natural killer cell activation	biological_process	1	566	6	18684	0.168558905539073	0.559654030717468	5.5017667844523	PIBF1
GO:0032825	positive regulation of natural killer cell differentiation	biological_process	1	566	6	18684	0.168558905539073	0.559654030717468	5.5017667844523	IL15
GO:0032911	negative regulation of transforming growth factor beta1 production	biological_process	1	566	6	18684	0.168558905539073	0.559654030717468	5.5017667844523	CD2AP
GO:0033180	proton-transporting V-type ATPase, V1 domain	cellular_component	1	566	6	18684	0.168558905539073	0.559654030717468	5.5017667844523	ATP6V1B1
GO:0033634	positive regulation of cell-cell adhesion mediated by integrin	biological_process	1	566	6	18684	0.168558905539073	0.559654030717468	5.5017667844523	CCL5
GO:0034105	positive regulation of tissue remodeling	biological_process	1	566	6	18684	0.168558905539073	0.559654030717468	5.5017667844523	IL15
GO:0034136	negative regulation of toll-like receptor 2 signaling pathway	biological_process	1	566	6	18684	0.168558905539073	0.559654030717468	5.5017667844523	TNFAIP3
GO:0035234	ectopic germ cell programmed cell death	biological_process	1	566	6	18684	0.168558905539073	0.559654030717468	5.5017667844523	KIT
GO:0035630	bone mineralization involved in bone maturation	biological_process	1	566	6	18684	0.168558905539073	0.559654030717468	5.5017667844523	IFT80
GO:0036016	cellular response to interleukin-3	biological_process	1	566	6	18684	0.168558905539073	0.559654030717468	5.5017667844523	MT2A
GO:0042289	MHC class II protein binding	molecular_function	1	566	6	18684	0.168558905539073	0.559654030717468	5.5017667844523	CD74
GO:0042693	muscle cell fate commitment	biological_process	1	566	6	18684	0.168558905539073	0.559654030717468	5.5017667844523	FGF10
GO:0042976	activation of Janus kinase activity	biological_process	1	566	6	18684	0.168558905539073	0.559654030717468	5.5017667844523	PIBF1
GO:0043515	kinetochore binding	molecular_function	1	566	6	18684	0.168558905539073	0.559654030717468	5.5017667844523	SPDL1
GO:0043569	negative regulation of insulin-like growth factor receptor signaling pathway	biological_process	1	566	6	18684	0.168558905539073	0.559654030717468	5.5017667844523	CILP
GO:0043576	regulation of respiratory gaseous exchange	biological_process	1	566	6	18684	0.168558905539073	0.559654030717468	5.5017667844523	NR4A2
GO:0043620	regulation of DNA-templated transcription in response to stress	biological_process	1	566	6	18684	0.168558905539073	0.559654030717468	5.5017667844523	TCIM
GO:0046581	intercellular canaliculus	cellular_component	1	566	6	18684	0.168558905539073	0.559654030717468	5.5017667844523	ABCB11
GO:0048254	snoRNA localization	biological_process	1	566	6	18684	0.168558905539073	0.559654030717468	5.5017667844523	NOP58
GO:0048730	epidermis morphogenesis	biological_process	1	566	6	18684	0.168558905539073	0.559654030717468	5.5017667844523	KLF4
GO:0048793	pronephros development	biological_process	1	566	6	18684	0.168558905539073	0.559654030717468	5.5017667844523	CEP290
GO:0050544	arachidonic acid binding	molecular_function	1	566	6	18684	0.168558905539073	0.559654030717468	5.5017667844523	ALOX5AP
GO:0051346	negative regulation of hydrolase activity	biological_process	1	566	6	18684	0.168558905539073	0.559654030717468	5.5017667844523	SERPINA5
GO:0055131	C3HC4-type RING finger domain binding	molecular_function	1	566	6	18684	0.168558905539073	0.559654030717468	5.5017667844523	KCNH2
GO:0060228	phosphatidylcholine-sterol O-acyltransferase activator activity	molecular_function	1	566	6	18684	0.168558905539073	0.559654030717468	5.5017667844523	APOE
GO:0060430	lung saccule development	biological_process	1	566	6	18684	0.168558905539073	0.559654030717468	5.5017667844523	FGF10
GO:0060527	prostate epithelial cord arborization involved in prostate glandular acinus morphogenesis	biological_process	1	566	6	18684	0.168558905539073	0.559654030717468	5.5017667844523	SFRP1
GO:0060544	regulation of necroptotic process	biological_process	1	566	6	18684	0.168558905539073	0.559654030717468	5.5017667844523	BIRC3
GO:0060706	cell differentiation involved in embryonic placenta development	biological_process	1	566	6	18684	0.168558905539073	0.559654030717468	5.5017667844523	KRT8
GO:0060736	prostate gland growth	biological_process	1	566	6	18684	0.168558905539073	0.559654030717468	5.5017667844523	PLAG1
GO:0060740	prostate gland epithelium morphogenesis	biological_process	1	566	6	18684	0.168558905539073	0.559654030717468	5.5017667844523	FOXA1
GO:0060761	negative regulation of response to cytokine stimulus	biological_process	1	566	6	18684	0.168558905539073	0.559654030717468	5.5017667844523	KLF4
GO:0060836	lymphatic endothelial cell differentiation	biological_process	1	566	6	18684	0.168558905539073	0.559654030717468	5.5017667844523	SOX18
GO:0061469	regulation of type B pancreatic cell proliferation	biological_process	1	566	6	18684	0.168558905539073	0.559654030717468	5.5017667844523	NR4A1
GO:0061470	T follicular helper cell differentiation	biological_process	1	566	6	18684	0.168558905539073	0.559654030717468	5.5017667844523	IL6
GO:0061743	motor learning	biological_process	1	566	6	18684	0.168558905539073	0.559654030717468	5.5017667844523	EN1
GO:0070293	renal absorption	biological_process	1	566	6	18684	0.168558905539073	0.559654030717468	5.5017667844523	HBB
GO:0070508	cholesterol import	biological_process	1	566	6	18684	0.168558905539073	0.559654030717468	5.5017667844523	STARD4
GO:0070972	protein localization to endoplasmic reticulum	biological_process	1	566	6	18684	0.168558905539073	0.559654030717468	5.5017667844523	PPP1R15A
GO:0071569	protein ufmylation	biological_process	1	566	6	18684	0.168558905539073	0.559654030717468	5.5017667844523	UFL1
GO:0071774	response to fibroblast growth factor	biological_process	1	566	6	18684	0.168558905539073	0.559654030717468	5.5017667844523	IER2
GO:0071907	determination of digestive tract left/right asymmetry	biological_process	1	566	6	18684	0.168558905539073	0.559654030717468	5.5017667844523	CCDC39
GO:0071910	determination of liver left/right asymmetry	biological_process	1	566	6	18684	0.168558905539073	0.559654030717468	5.5017667844523	CCDC39
GO:0071947	protein deubiquitination involved in ubiquitin-dependent protein catabolic process	biological_process	1	566	6	18684	0.168558905539073	0.559654030717468	5.5017667844523	TNFAIP3
GO:0072574	hepatocyte proliferation	biological_process	1	566	6	18684	0.168558905539073	0.559654030717468	5.5017667844523	IL6
GO:0090521	glomerular visceral epithelial cell migration	biological_process	1	566	6	18684	0.168558905539073	0.559654030717468	5.5017667844523	ROCK1
GO:0090559	regulation of membrane permeability	biological_process	1	566	6	18684	0.168558905539073	0.559654030717468	5.5017667844523	CLDN3
GO:0097680	double-strand break repair via classical nonhomologous end joining	biological_process	1	566	6	18684	0.168558905539073	0.559654030717468	5.5017667844523	LIG4
GO:0099558	maintenance of synapse structure	biological_process	1	566	6	18684	0.168558905539073	0.559654030717468	5.5017667844523	CBLN1
GO:1900020	positive regulation of protein kinase C activity	biological_process	1	566	6	18684	0.168558905539073	0.559654030717468	5.5017667844523	TCIM
GO:1901018	positive regulation of potassium ion transmembrane transporter activity	biological_process	1	566	6	18684	0.168558905539073	0.559654030717468	5.5017667844523	AKAP9
GO:1902949	positive regulation of tau-protein kinase activity	biological_process	1	566	6	18684	0.168558905539073	0.559654030717468	5.5017667844523	EGR1
GO:1903721	positive regulation of I-kappaB phosphorylation	biological_process	1	566	6	18684	0.168558905539073	0.559654030717468	5.5017667844523	CX3CR1
GO:1903753	negative regulation of p38MAPK cascade	biological_process	1	566	6	18684	0.168558905539073	0.559654030717468	5.5017667844523	DUSP1
GO:1903898	negative regulation of PERK-mediated unfolded protein response	biological_process	1	566	6	18684	0.168558905539073	0.559654030717468	5.5017667844523	PPP1R15A
GO:1905146	lysosomal protein catabolic process	biological_process	1	566	6	18684	0.168558905539073	0.559654030717468	5.5017667844523	VPS13A
GO:1990246	uniplex complex	cellular_component	1	566	6	18684	0.168558905539073	0.559654030717468	5.5017667844523	MICU3
GO:2000404	regulation of T cell migration	biological_process	1	566	6	18684	0.168558905539073	0.559654030717468	5.5017667844523	SPN
GO:2001268	negative regulation of cysteine-type endopeptidase activity involved in apoptotic signaling pathway	biological_process	1	566	6	18684	0.168558905539073	0.559654030717468	5.5017667844523	MMP9
GO:0005871	kinesin complex	cellular_component	3	566	47	18684	0.169886136038679	0.559654030717468	2.10705961957748	KIF14;KIF15;KIF26B
GO:0051781	positive regulation of cell division	biological_process	3	566	47	18684	0.169886136038679	0.559654030717468	2.10705961957748	EREG;FGF7;IL1B
GO:0035725	sodium ion transmembrane transport	biological_process	5	566	97	18684	0.171314286674564	0.559654030717468	1.70157735601617	ABCB11;ASIC3;CACNA1G;SLC34A2;SLC6A17
GO:0002250	adaptive immune response	biological_process	8	566	178	18684	0.173476781884258	0.559654030717468	1.48362250367253	CD1E;CD8B;CTLA4;HLA-DOA;HLA-DPA1;MICB;SIT1;VTCN1
GO:0032956	regulation of actin cytoskeleton organization	biological_process	4	566	72	18684	0.174129085865333	0.559654030717468	1.8339222614841	RND1;RND3;ROCK1;SMIM22
GO:0005112	Notch binding	molecular_function	2	566	25	18684	0.174520659709572	0.559654030717468	2.6408480565371	DNER;TCIM
GO:0030206	chondroitin sulfate biosynthetic process	biological_process	2	566	25	18684	0.174520659709572	0.559654030717468	2.6408480565371	BCAN;BGN
GO:0030901	midbrain development	biological_process	2	566	25	18684	0.174520659709572	0.559654030717468	2.6408480565371	CMA1;EN1
GO:0060612	adipose tissue development	biological_process	2	566	25	18684	0.174520659709572	0.559654030717468	2.6408480565371	NAMPT;SLC25A25
GO:0090303	positive regulation of wound healing	biological_process	2	566	25	18684	0.174520659709572	0.559654030717468	2.6408480565371	CLDN3;HBEGF
GO:0098664	G protein-coupled serotonin receptor signaling pathway	biological_process	2	566	25	18684	0.174520659709572	0.559654030717468	2.6408480565371	CHRM1;CHRM4
GO:0000187	activation of MAPK activity	biological_process	6	566	124	18684	0.174606332366943	0.559654030717468	1.59728713097002	C5;C5AR1;CD74;FGF10;IL1B;KIT
GO:0042391	regulation of membrane potential	biological_process	5	566	98	18684	0.176375233328597	0.559654030717468	1.68421432177111	CACNA1G;GABRE;GABRP;KCNH2;KCNH8
GO:0001102	RNA polymerase II activating transcription factor binding	molecular_function	3	566	48	18684	0.177417429445915	0.559654030717468	2.06316254416961	EGR2;FOS;JUN
GO:0019233	sensory perception of pain	biological_process	3	566	48	18684	0.177417429445915	0.559654030717468	2.06316254416961	CCL2;CCR2;MRGPRX2
GO:0045600	positive regulation of fat cell differentiation	biological_process	3	566	48	18684	0.177417429445915	0.559654030717468	2.06316254416961	SFRP1;WIF1;ZFP36
GO:0045785	positive regulation of cell adhesion	biological_process	3	566	48	18684	0.177417429445915	0.559654030717468	2.06316254416961	CCL5;FUT7;TGM2
GO:0007059	chromosome segregation	biological_process	4	566	73	18684	0.180145773263386	0.559654030717468	1.80880003872404	CENPC;NDC80;NUF2;USP44
GO:0032091	negative regulation of protein binding	biological_process	4	566	73	18684	0.180145773263386	0.559654030717468	1.80880003872404	CARD16;CDKN1A;ROCK1;WFIKKN2
GO:0035264	multicellular organism growth	biological_process	4	566	73	18684	0.180145773263386	0.559654030717468	1.80880003872404	EN1;KLF2;PLAG1;SLC25A25
GO:0002020	protease binding	molecular_function	5	566	99	18684	0.18149227934185	0.559654030717468	1.66720205589464	ADAMTS4;KIT;SERPINA5;SERPINE1;TNFAIP3
GO:0036064	ciliary basal body	cellular_component	7	566	153	18684	0.183000942603904	0.559654030717468	1.5102889212222	CCDC66;CFAP70;FAM161A;IFT80;OFD1;RPGR;TOPORS
GO:0001501	skeletal system development	biological_process	6	566	126	18684	0.183608324956743	0.559654030717468	1.57193336698637	ADAMTS4;BCAN;EN1;GDF10;MMP9;WFIKKN2
GO:0050890	cognition	biological_process	3	566	49	18684	0.18503875511287	0.559654030717468	2.02105718612533	ADORA1;C5AR1;CHRM1
GO:0000793	condensed chromosome	cellular_component	2	566	26	18684	0.185489831015214	0.559654030717468	2.53927697743952	LIG4;NCAPG
GO:0005539	glycosaminoglycan binding	molecular_function	2	566	26	18684	0.185489831015214	0.559654030717468	2.53927697743952	BGN;SERPINA5
GO:0007422	peripheral nervous system development	biological_process	2	566	26	18684	0.185489831015214	0.559654030717468	2.53927697743952	EGR2;EGR3
GO:0008045	motor neuron axon guidance	biological_process	2	566	26	18684	0.185489831015214	0.559654030717468	2.53927697743952	EGR2;NTN1
GO:0010467	gene expression	biological_process	2	566	26	18684	0.185489831015214	0.559654030717468	2.53927697743952	APOE;EGR2
GO:0017075	syntaxin-1 binding	molecular_function	2	566	26	18684	0.185489831015214	0.559654030717468	2.53927697743952	SNPH;STXBP3
GO:1900745	positive regulation of p38MAPK cascade	biological_process	2	566	26	18684	0.185489831015214	0.559654030717468	2.53927697743952	GADD45B;IL1B
GO:2001234	negative regulation of apoptotic signaling pathway	biological_process	2	566	26	18684	0.185489831015214	0.559654030717468	2.53927697743952	CX3CR1;NR4A2
GO:0031514	motile cilium	cellular_component	5	566	101	18684	0.191888212091218	0.559654030717468	1.63418815379771	ARL13B;CFAP91;IFT74;OFD1;RSPH4A
GO:0005901	caveola	cellular_component	4	566	75	18684	0.192381505919916	0.559654030717468	1.76056537102473	ADCY8;CAVIN2;NOS1AP;SELE
GO:0015485	cholesterol binding	molecular_function	3	566	50	18684	0.192744339177638	0.559654030717468	1.98063604240283	GRAMD1C;PMP2;STARD4
GO:0001162	RNA polymerase II intronic transcription regulatory region sequence-specific DNA binding	molecular_function	1	566	7	18684	0.193754090219707	0.559654030717468	4.71580010095911	VAX2
GO:0001221	transcription coregulator binding	molecular_function	1	566	7	18684	0.193754090219707	0.559654030717468	4.71580010095911	KLF4
GO:0002320	lymphoid progenitor cell differentiation	biological_process	1	566	7	18684	0.193754090219707	0.559654030717468	4.71580010095911	KIT
GO:0002606	positive regulation of dendritic cell antigen processing and presentation	biological_process	1	566	7	18684	0.193754090219707	0.559654030717468	4.71580010095911	CD74
GO:0003283	atrial septum development	biological_process	1	566	7	18684	0.193754090219707	0.559654030717468	4.71580010095911	DAND5
GO:0003337	mesenchymal to epithelial transition involved in metanephros morphogenesis	biological_process	1	566	7	18684	0.193754090219707	0.559654030717468	4.71580010095911	GREM1
GO:0003356	regulation of cilium beat frequency	biological_process	1	566	7	18684	0.193754090219707	0.559654030717468	4.71580010095911	CCDC39
GO:0005138	interleukin-6 receptor binding	molecular_function	1	566	7	18684	0.193754090219707	0.559654030717468	4.71580010095911	IL6
GO:0005230	extracellular ligand-gated ion channel activity	molecular_function	1	566	7	18684	0.193754090219707	0.559654030717468	4.71580010095911	GABRP
GO:0005272	sodium channel activity	molecular_function	1	566	7	18684	0.193754090219707	0.559654030717468	4.71580010095911	ASIC3
GO:0005347	ATP transmembrane transporter activity	molecular_function	1	566	7	18684	0.193754090219707	0.559654030717468	4.71580010095911	SLC25A25
GO:0006266	DNA ligation	biological_process	1	566	7	18684	0.193754090219707	0.559654030717468	4.71580010095911	LIG4
GO:0006776	vitamin A metabolic process	biological_process	1	566	7	18684	0.193754090219707	0.559654030717468	4.71580010095911	ALDH1A2
GO:0007289	spermatid nucleus differentiation	biological_process	1	566	7	18684	0.193754090219707	0.559654030717468	4.71580010095911	TMF1
GO:0010226	response to lithium ion	biological_process	1	566	7	18684	0.193754090219707	0.559654030717468	4.71580010095911	ACTA1
GO:0010536	positive regulation of activation of Janus kinase activity	biological_process	1	566	7	18684	0.193754090219707	0.559654030717468	4.71580010095911	CCL5
GO:0010828	positive regulation of glucose transmembrane transport	biological_process	1	566	7	18684	0.193754090219707	0.559654030717468	4.71580010095911	C3
GO:0014037	Schwann cell differentiation	biological_process	1	566	7	18684	0.193754090219707	0.559654030717468	4.71580010095911	EGR2
GO:0015141	succinate transmembrane transporter activity	molecular_function	1	566	7	18684	0.193754090219707	0.559654030717468	4.71580010095911	SLC13A2
GO:0016494	C-X-C chemokine receptor activity	molecular_function	1	566	7	18684	0.193754090219707	0.559654030717468	4.71580010095911	CXCR3
GO:0016570	histone modification	biological_process	1	566	7	18684	0.193754090219707	0.559654030717468	4.71580010095911	UFL1
GO:0019054	modulation by virus of host cellular process	biological_process	1	566	7	18684	0.193754090219707	0.559654030717468	4.71580010095911	KPNA5
GO:0019828	aspartic-type endopeptidase inhibitor activity	molecular_function	1	566	7	18684	0.193754090219707	0.559654030717468	4.71580010095911	ROCK1
GO:0019966	interleukin-1 binding	molecular_function	1	566	7	18684	0.193754090219707	0.559654030717468	4.71580010095911	IL1RAPL1
GO:0021559	trigeminal nerve development	biological_process	1	566	7	18684	0.193754090219707	0.559654030717468	4.71580010095911	TIFAB
GO:0021707	cerebellar granule cell differentiation	biological_process	1	566	7	18684	0.193754090219707	0.559654030717468	4.71580010095911	CBLN1
GO:0030157	pancreatic juice secretion	biological_process	1	566	7	18684	0.193754090219707	0.559654030717468	4.71580010095911	AQP5
GO:0030213	hyaluronan biosynthetic process	biological_process	1	566	7	18684	0.193754090219707	0.559654030717468	4.71580010095911	IL1B
GO:0030297	transmembrane receptor protein tyrosine kinase activator activity	molecular_function	1	566	7	18684	0.193754090219707	0.559654030717468	4.71580010095911	GREM1
GO:0030915	Smc5-Smc6 complex	cellular_component	1	566	7	18684	0.193754090219707	0.559654030717468	4.71580010095911	SMC6
GO:0031402	sodium ion binding	molecular_function	1	566	7	18684	0.193754090219707	0.559654030717468	4.71580010095911	SLC34A2
GO:0031428	box C/D RNP complex	cellular_component	1	566	7	18684	0.193754090219707	0.559654030717468	4.71580010095911	NOP58
GO:0032300	mismatch repair complex	cellular_component	1	566	7	18684	0.193754090219707	0.559654030717468	4.71580010095911	PMS1
GO:0032488	Cdc42 protein signal transduction	biological_process	1	566	7	18684	0.193754090219707	0.559654030717468	4.71580010095911	NTN1
GO:0032489	regulation of Cdc42 protein signal transduction	biological_process	1	566	7	18684	0.193754090219707	0.559654030717468	4.71580010095911	APOE
GO:0032611	interleukin-1 beta production	biological_process	1	566	7	18684	0.193754090219707	0.559654030717468	4.71580010095911	GBP5
GO:0034351	negative regulation of glial cell apoptotic process	biological_process	1	566	7	18684	0.193754090219707	0.559654030717468	4.71580010095911	CCL2
GO:0034382	chylomicron remnant clearance	biological_process	1	566	7	18684	0.193754090219707	0.559654030717468	4.71580010095911	APOE
GO:0035878	nail development	biological_process	1	566	7	18684	0.193754090219707	0.559654030717468	4.71580010095911	RSPO4
GO:0036003	positive regulation of transcription from RNA polymerase II promoter in response to stress	biological_process	1	566	7	18684	0.193754090219707	0.559654030717468	4.71580010095911	KLF2
GO:0036310	annealing helicase activity	molecular_function	1	566	7	18684	0.193754090219707	0.559654030717468	4.71580010095911	BLM
GO:0036449	microtubule minus-end	cellular_component	1	566	7	18684	0.193754090219707	0.559654030717468	4.71580010095911	ASPM
GO:0038066	p38MAPK cascade	biological_process	1	566	7	18684	0.193754090219707	0.559654030717468	4.71580010095911	ZFP36
GO:0042756	drinking behavior	biological_process	1	566	7	18684	0.193754090219707	0.559654030717468	4.71580010095911	EN1
GO:0044545	NSL complex	cellular_component	1	566	7	18684	0.193754090219707	0.559654030717468	4.71580010095911	PHF20L1
GO:0044806	G-quadruplex DNA unwinding	biological_process	1	566	7	18684	0.193754090219707	0.559654030717468	4.71580010095911	BLM
GO:0044828	negative regulation by host of viral genome replication	biological_process	1	566	7	18684	0.193754090219707	0.559654030717468	4.71580010095911	CCL8
GO:0045277	respiratory chain complex IV	cellular_component	1	566	7	18684	0.193754090219707	0.559654030717468	4.71580010095911	COX6B2
GO:0045581	negative regulation of T cell differentiation	biological_process	1	566	7	18684	0.193754090219707	0.559654030717468	4.71580010095911	CD74
GO:0045650	negative regulation of macrophage differentiation	biological_process	1	566	7	18684	0.193754090219707	0.559654030717468	4.71580010095911	GATA2
GO:0045822	negative regulation of heart contraction	biological_process	1	566	7	18684	0.193754090219707	0.559654030717468	4.71580010095911	ADORA1
GO:0046934	phosphatidylinositol-4,5-bisphosphate 3-kinase activity	molecular_function	1	566	7	18684	0.193754090219707	0.559654030717468	4.71580010095911	PIK3R6
GO:0048007	antigen processing and presentation, exogenous lipid antigen via MHC class Ib	biological_process	1	566	7	18684	0.193754090219707	0.559654030717468	4.71580010095911	CD1E
GO:0048023	positive regulation of melanin biosynthetic process	biological_process	1	566	7	18684	0.193754090219707	0.559654030717468	4.71580010095911	TYRP1
GO:0050671	positive regulation of lymphocyte proliferation	biological_process	1	566	7	18684	0.193754090219707	0.559654030717468	4.71580010095911	FGF10
GO:0050693	LBD domain binding	molecular_function	1	566	7	18684	0.193754090219707	0.559654030717468	4.71580010095911	SPON1
GO:0050805	negative regulation of synaptic transmission	biological_process	1	566	7	18684	0.193754090219707	0.559654030717468	4.71580010095911	IL1B
GO:0050869	negative regulation of B cell activation	biological_process	1	566	7	18684	0.193754090219707	0.559654030717468	4.71580010095911	TNFAIP3
GO:0051058	negative regulation of small GTPase mediated signal transduction	biological_process	1	566	7	18684	0.193754090219707	0.559654030717468	4.71580010095911	CD2AP
GO:0051151	negative regulation of smooth muscle cell differentiation	biological_process	1	566	7	18684	0.193754090219707	0.559654030717468	4.71580010095911	EREG
GO:0051649	establishment of localization in cell	biological_process	1	566	7	18684	0.193754090219707	0.559654030717468	4.71580010095911	CCDC39
GO:0060022	hard palate development	biological_process	1	566	7	18684	0.193754090219707	0.559654030717468	4.71580010095911	ITGB8
GO:0060346	bone trabecula formation	biological_process	1	566	7	18684	0.193754090219707	0.559654030717468	4.71580010095911	SFRP1
GO:0060371	regulation of atrial cardiac muscle cell membrane depolarization	biological_process	1	566	7	18684	0.193754090219707	0.559654030717468	4.71580010095911	CACNA1G
GO:0060392	negative regulation of SMAD protein signal transduction	biological_process	1	566	7	18684	0.193754090219707	0.559654030717468	4.71580010095911	CILP
GO:0060428	lung epithelium development	biological_process	1	566	7	18684	0.193754090219707	0.559654030717468	4.71580010095911	FGF10
GO:0060449	bud elongation involved in lung branching	biological_process	1	566	7	18684	0.193754090219707	0.559654030717468	4.71580010095911	FGF10
GO:0060487	lung epithelial cell differentiation	biological_process	1	566	7	18684	0.193754090219707	0.559654030717468	4.71580010095911	FOXA1
GO:0070201	regulation of establishment of protein localization	biological_process	1	566	7	18684	0.193754090219707	0.559654030717468	4.71580010095911	CEP290
GO:0070234	positive regulation of T cell apoptotic process	biological_process	1	566	7	18684	0.193754090219707	0.559654030717468	4.71580010095911	CCL5
GO:0070244	negative regulation of thymocyte apoptotic process	biological_process	1	566	7	18684	0.193754090219707	0.559654030717468	4.71580010095911	PTCRA
GO:0070761	pre-snoRNP complex	cellular_component	1	566	7	18684	0.193754090219707	0.559654030717468	4.71580010095911	NOP58
GO:0071420	cellular response to histamine	biological_process	1	566	7	18684	0.193754090219707	0.559654030717468	4.71580010095911	AOC1
GO:0071422	succinate transmembrane transport	biological_process	1	566	7	18684	0.193754090219707	0.559654030717468	4.71580010095911	SLC13A2
GO:0071439	clathrin complex	cellular_component	1	566	7	18684	0.193754090219707	0.559654030717468	4.71580010095911	SCLT1
GO:0071476	cellular hypotonic response	biological_process	1	566	7	18684	0.193754090219707	0.559654030717468	4.71580010095911	AQP5
GO:0071813	lipoprotein particle binding	molecular_function	1	566	7	18684	0.193754090219707	0.559654030717468	4.71580010095911	APOE
GO:0072091	regulation of stem cell proliferation	biological_process	1	566	7	18684	0.193754090219707	0.559654030717468	4.71580010095911	SOX18
GO:0072540	T-helper 17 cell lineage commitment	biological_process	1	566	7	18684	0.193754090219707	0.559654030717468	4.71580010095911	IL6
GO:0080135	regulation of cellular response to stress	biological_process	1	566	7	18684	0.193754090219707	0.559654030717468	4.71580010095911	ADCY8
GO:0086008	voltage-gated potassium channel activity involved in cardiac muscle cell action potential repolarization	molecular_function	1	566	7	18684	0.193754090219707	0.559654030717468	4.71580010095911	KCNH2
GO:0090281	negative regulation of calcium ion import	biological_process	1	566	7	18684	0.193754090219707	0.559654030717468	4.71580010095911	SLN
GO:0097486	multivesicular body lumen	cellular_component	1	566	7	18684	0.193754090219707	0.559654030717468	4.71580010095911	PGA3
GO:0098981	cholinergic synapse	cellular_component	1	566	7	18684	0.193754090219707	0.559654030717468	4.71580010095911	CHRM1
GO:1900122	positive regulation of receptor binding	biological_process	1	566	7	18684	0.193754090219707	0.559654030717468	4.71580010095911	MMP9
GO:1901387	positive regulation of voltage-gated calcium channel activity	biological_process	1	566	7	18684	0.193754090219707	0.559654030717468	4.71580010095911	STAC2
GO:1901888	regulation of cell junction assembly	biological_process	1	566	7	18684	0.193754090219707	0.559654030717468	4.71580010095911	ROCK1
GO:1902570	protein localization to nucleolus	biological_process	1	566	7	18684	0.193754090219707	0.559654030717468	4.71580010095911	NOL8
GO:1903348	positive regulation of bicellular tight junction assembly	biological_process	1	566	7	18684	0.193754090219707	0.559654030717468	4.71580010095911	CLDN3
GO:1903608	protein localization to cytoplasmic stress granule	biological_process	1	566	7	18684	0.193754090219707	0.559654030717468	4.71580010095911	SSB
GO:1904798	positive regulation of core promoter binding	biological_process	1	566	7	18684	0.193754090219707	0.559654030717468	4.71580010095911	KLF4
GO:1904948	midbrain dopaminergic neuron differentiation	biological_process	1	566	7	18684	0.193754090219707	0.559654030717468	4.71580010095911	NR4A2
GO:2000052	positive regulation of non-canonical Wnt signaling pathway	biological_process	1	566	7	18684	0.193754090219707	0.559654030717468	4.71580010095911	SFRP1
GO:2000144	positive regulation of DNA-templated transcription, initiation	biological_process	1	566	7	18684	0.193754090219707	0.559654030717468	4.71580010095911	JUN
GO:2000270	negative regulation of fibroblast apoptotic process	biological_process	1	566	7	18684	0.193754090219707	0.559654030717468	4.71580010095911	SFRP1
GO:2000553	positive regulation of T-helper 2 cell cytokine production	biological_process	1	566	7	18684	0.193754090219707	0.559654030717468	4.71580010095911	IL6
GO:0030534	adult behavior	biological_process	2	566	27	18684	0.19655292636458	0.559654030717468	2.4452296819788	ATP6V1B1;SHANK2
GO:0032703	negative regulation of interleukin-2 production	biological_process	2	566	27	18684	0.19655292636458	0.559654030717468	2.4452296819788	TNFAIP3;ZFP36
GO:0097060	synaptic membrane	cellular_component	2	566	27	18684	0.19655292636458	0.559654030717468	2.4452296819788	AKAP9;CALB2
GO:0001503	ossification	biological_process	4	566	76	18684	0.198594951993709	0.559654030717468	1.73740003719546	ATP6V0A4;ATP6V1B1;MMP9;RUNX3
GO:0008022	protein C-terminus binding	molecular_function	8	566	185	18684	0.199905484141034	0.559654030717468	1.427485435966	CD2AP;CEP120;CEP135;ITGB3BP;LIG4;MCHR1;SCLT1;TNFAIP3
GO:0051384	response to glucocorticoid	biological_process	3	566	51	18684	0.200528475346425	0.559654030717468	1.9418000415714	DUSP1;IL6;TRIM63
GO:0016605	PML body	cellular_component	5	566	103	18684	0.202488995967423	0.559654030717468	1.60245634498611	BLM;CASP8AP2;SMC6;SPN;TOPORS
GO:0000902	cell morphogenesis	biological_process	4	566	77	18684	0.204868374263422	0.559654030717468	1.71483640034877	CDH19;GREM1;IL7R;KLF2
GO:0001968	fibronectin binding	molecular_function	2	566	28	18684	0.20769422571647	0.559654030717468	2.35790005047956	LRRC15;MYOC
GO:0003281	ventricular septum development	biological_process	2	566	28	18684	0.20769422571647	0.559654030717468	2.35790005047956	CNTRL;DAND5
GO:0004712	protein serine/threonine/tyrosine kinase activity	molecular_function	2	566	28	18684	0.20769422571647	0.559654030717468	2.35790005047956	CLK1;CLK4
GO:0006479	protein methylation	biological_process	2	566	28	18684	0.20769422571647	0.559654030717468	2.35790005047956	BTG2;PCMTD1
GO:0018149	peptide cross-linking	biological_process	2	566	28	18684	0.20769422571647	0.559654030717468	2.35790005047956	SPRR2E;TGM2
GO:0032502	developmental process	biological_process	2	566	28	18684	0.20769422571647	0.559654030717468	2.35790005047956	MSC;NSRP1
GO:0032809	neuronal cell body membrane	cellular_component	2	566	28	18684	0.20769422571647	0.559654030717468	2.35790005047956	ADCY8;CX3CR1
GO:0042771	intrinsic apoptotic signaling pathway in response to DNA damage by p53 class mediator	biological_process	2	566	28	18684	0.20769422571647	0.559654030717468	2.35790005047956	CDKN1A;TOPORS
GO:0050840	extracellular matrix binding	molecular_function	2	566	28	18684	0.20769422571647	0.559654030717468	2.35790005047956	BGN;CD248
GO:0051090	regulation of DNA-binding transcription factor activity	biological_process	2	566	28	18684	0.20769422571647	0.559654030717468	2.35790005047956	FOS;JUN
GO:0051930	regulation of sensory perception of pain	biological_process	2	566	28	18684	0.20769422571647	0.559654030717468	2.35790005047956	ADORA1;CCL3
GO:0071480	cellular response to gamma radiation	biological_process	2	566	28	18684	0.20769422571647	0.559654030717468	2.35790005047956	CDKN1A;EGR1
GO:0071556	integral component of lumenal side of endoplasmic reticulum membrane	cellular_component	2	566	28	18684	0.20769422571647	0.559654030717468	2.35790005047956	CD74;HLA-DPA1
GO:0090102	cochlea development	biological_process	2	566	28	18684	0.20769422571647	0.559654030717468	2.35790005047956	GATA2;TIFAB
GO:0090383	phagosome acidification	biological_process	2	566	28	18684	0.20769422571647	0.559654030717468	2.35790005047956	ATP6V0A4;ATP6V1B1
GO:0042127	regulation of cell population proliferation	biological_process	7	566	159	18684	0.208206070471423	0.559654030717468	1.4532968864591	JUN;JUNB;KIT;MELTF;SGK2;SMIM22;TOPORS
GO:0000228	nuclear chromosome	cellular_component	3	566	52	18684	0.20838553208148	0.559654030717468	1.90445773307964	BAZ1A;BLM;JUN
GO:0007368	determination of left/right symmetry	biological_process	3	566	52	18684	0.20838553208148	0.559654030717468	1.90445773307964	CFAP53;FGF10;IFT74
GO:0017053	transcription repressor complex	cellular_component	3	566	52	18684	0.20838553208148	0.559654030717468	1.90445773307964	ARID4A;RBBP8;ZNF224
GO:0000278	mitotic cell cycle	biological_process	6	566	132	18684	0.211654526719275	0.559654030717468	1.50048185030517	CENPC;KIF15;NDC80;OFD1;TUBB1;USP16
GO:0008083	growth factor activity	molecular_function	7	566	161	18684	0.216885822941891	0.559654030717468	1.43524350898756	CSF3;EREG;FGF10;FGF7;GDF10;HBEGF;IL6
GO:0000405	bubble DNA binding	molecular_function	1	566	8	18684	0.218187092572101	0.559654030717468	4.12632508833922	BLM
GO:0000733	DNA strand renaturation	biological_process	1	566	8	18684	0.218187092572101	0.559654030717468	4.12632508833922	BLM
GO:0001758	retinal dehydrogenase activity	molecular_function	1	566	8	18684	0.218187092572101	0.559654030717468	4.12632508833922	ALDH1A2
GO:0001759	organ induction	biological_process	1	566	8	18684	0.218187092572101	0.559654030717468	4.12632508833922	FGF10
GO:0001915	negative regulation of T cell mediated cytotoxicity	biological_process	1	566	8	18684	0.218187092572101	0.559654030717468	4.12632508833922	IL7R
GO:0002446	neutrophil mediated immunity	biological_process	1	566	8	18684	0.218187092572101	0.559654030717468	4.12632508833922	IL6
GO:0002674	negative regulation of acute inflammatory response	biological_process	1	566	8	18684	0.218187092572101	0.559654030717468	4.12632508833922	ADORA1
GO:0002682	regulation of immune system process	biological_process	1	566	8	18684	0.218187092572101	0.559654030717468	4.12632508833922	PIP
GO:0003334	keratinocyte development	biological_process	1	566	8	18684	0.218187092572101	0.559654030717468	4.12632508833922	IFT74
GO:0004322	ferroxidase activity	molecular_function	1	566	8	18684	0.218187092572101	0.559654030717468	4.12632508833922	HEPHL1
GO:0005114	type II transforming growth factor beta receptor binding	molecular_function	1	566	8	18684	0.218187092572101	0.559654030717468	4.12632508833922	BAMBI
GO:0005879	axonemal microtubule	cellular_component	1	566	8	18684	0.218187092572101	0.559654030717468	4.12632508833922	CEP162
GO:0005883	neurofilament	cellular_component	1	566	8	18684	0.218187092572101	0.559654030717468	4.12632508833922	SHANK2
GO:0006817	phosphate ion transport	biological_process	1	566	8	18684	0.218187092572101	0.559654030717468	4.12632508833922	SLC34A2
GO:0006942	regulation of striated muscle contraction	biological_process	1	566	8	18684	0.218187092572101	0.559654030717468	4.12632508833922	MYBPH
GO:0007260	tyrosine phosphorylation of STAT protein	biological_process	1	566	8	18684	0.218187092572101	0.559654030717468	4.12632508833922	IL15
GO:0007606	sensory perception of chemical stimulus	biological_process	1	566	8	18684	0.218187092572101	0.559654030717468	4.12632508833922	C5AR1
GO:0007610	behavior	biological_process	1	566	8	18684	0.218187092572101	0.559654030717468	4.12632508833922	SHANK2
GO:0008290	F-actin capping protein complex	cellular_component	1	566	8	18684	0.218187092572101	0.559654030717468	4.12632508833922	ADD2
GO:0009308	amine metabolic process	biological_process	1	566	8	18684	0.218187092572101	0.559654030717468	4.12632508833922	AOC1
GO:0009629	response to gravity	biological_process	1	566	8	18684	0.218187092572101	0.559654030717468	4.12632508833922	FOS
GO:0009913	epidermal cell differentiation	biological_process	1	566	8	18684	0.218187092572101	0.559654030717468	4.12632508833922	KLF4
GO:0010510	regulation of acetyl-CoA biosynthetic process from pyruvate	biological_process	1	566	8	18684	0.218187092572101	0.559654030717468	4.12632508833922	PDK4
GO:0010544	negative regulation of platelet activation	biological_process	1	566	8	18684	0.218187092572101	0.559654030717468	4.12632508833922	APOE
GO:0010837	regulation of keratinocyte proliferation	biological_process	1	566	8	18684	0.218187092572101	0.559654030717468	4.12632508833922	ZFP36
GO:0015271	outward rectifier potassium channel activity	molecular_function	1	566	8	18684	0.218187092572101	0.559654030717468	4.12632508833922	KCNT2
GO:0015824	proline transport	biological_process	1	566	8	18684	0.218187092572101	0.559654030717468	4.12632508833922	SLC6A17
GO:0016264	gap junction assembly	biological_process	1	566	8	18684	0.218187092572101	0.559654030717468	4.12632508833922	GJD3
GO:0016874	ligase activity	molecular_function	1	566	8	18684	0.218187092572101	0.559654030717468	4.12632508833922	LIG4
GO:0019064	fusion of virus membrane with host plasma membrane	biological_process	1	566	8	18684	0.218187092572101	0.559654030717468	4.12632508833922	CCR5
GO:0022612	gland morphogenesis	biological_process	1	566	8	18684	0.218187092572101	0.559654030717468	4.12632508833922	PLAG1
GO:0030061	mitochondrial crista	cellular_component	1	566	8	18684	0.218187092572101	0.559654030717468	4.12632508833922	COX6B2
GO:0031915	positive regulation of synaptic plasticity	biological_process	1	566	8	18684	0.218187092572101	0.559654030717468	4.12632508833922	ADCY8
GO:0032437	cuticular plate	cellular_component	1	566	8	18684	0.218187092572101	0.559654030717468	4.12632508833922	CALB2
GO:0032471	negative regulation of endoplasmic reticulum calcium ion concentration	biological_process	1	566	8	18684	0.218187092572101	0.559654030717468	4.12632508833922	TGM2
GO:0032682	negative regulation of chemokine production	biological_process	1	566	8	18684	0.218187092572101	0.559654030717468	4.12632508833922	IL6
GO:0032819	positive regulation of natural killer cell proliferation	biological_process	1	566	8	18684	0.218187092572101	0.559654030717468	4.12632508833922	IL15
GO:0033129	positive regulation of histone phosphorylation	biological_process	1	566	8	18684	0.218187092572101	0.559654030717468	4.12632508833922	IL1B
GO:0034058	endosomal vesicle fusion	biological_process	1	566	8	18684	0.218187092572101	0.559654030717468	4.12632508833922	SAMD9
GO:0035065	regulation of histone acetylation	biological_process	1	566	8	18684	0.218187092572101	0.559654030717468	4.12632508833922	GATA2
GO:0035308	negative regulation of protein dephosphorylation	biological_process	1	566	8	18684	0.218187092572101	0.559654030717468	4.12632508833922	PPP1R15A
GO:0035425	autocrine signaling	biological_process	1	566	8	18684	0.218187092572101	0.559654030717468	4.12632508833922	CX3CR1
GO:0035727	lysophosphatidic acid binding	molecular_function	1	566	8	18684	0.218187092572101	0.559654030717468	4.12632508833922	LPAR4
GO:0042117	monocyte activation	biological_process	1	566	8	18684	0.218187092572101	0.559654030717468	4.12632508833922	MT1G
GO:0042379	chemokine receptor binding	molecular_function	1	566	8	18684	0.218187092572101	0.559654030717468	4.12632508833922	CCL5
GO:0044794	positive regulation by host of viral process	biological_process	1	566	8	18684	0.218187092572101	0.559654030717468	4.12632508833922	APOE
GO:0046784	viral mRNA export from host cell nucleus	biological_process	1	566	8	18684	0.218187092572101	0.559654030717468	4.12632508833922	THOC1
GO:0046920	alpha-(1->3)-fucosyltransferase activity	molecular_function	1	566	8	18684	0.218187092572101	0.559654030717468	4.12632508833922	FUT7
GO:0047844	deoxycytidine deaminase activity	molecular_function	1	566	8	18684	0.218187092572101	0.559654030717468	4.12632508833922	APOBEC3A
GO:0048103	somatic stem cell division	biological_process	1	566	8	18684	0.218187092572101	0.559654030717468	4.12632508833922	KIT
GO:0048646	anatomical structure formation involved in morphogenesis	biological_process	1	566	8	18684	0.218187092572101	0.559654030717468	4.12632508833922	FOXA1
GO:0050871	positive regulation of B cell activation	biological_process	1	566	8	18684	0.218187092572101	0.559654030717468	4.12632508833922	IL6
GO:0051045	negative regulation of membrane protein ectodomain proteolysis	biological_process	1	566	8	18684	0.218187092572101	0.559654030717468	4.12632508833922	ROCK1
GO:0051256	mitotic spindle midzone assembly	biological_process	1	566	8	18684	0.218187092572101	0.559654030717468	4.12632508833922	MAP10
GO:0051593	response to folic acid	biological_process	1	566	8	18684	0.218187092572101	0.559654030717468	4.12632508833922	ZNF354A
GO:0060316	positive regulation of ryanodine-sensitive calcium-release channel activity	biological_process	1	566	8	18684	0.218187092572101	0.559654030717468	4.12632508833922	JPH2
GO:0060452	positive regulation of cardiac muscle contraction	biological_process	1	566	8	18684	0.218187092572101	0.559654030717468	4.12632508833922	RGS2
GO:0060539	diaphragm development	biological_process	1	566	8	18684	0.218187092572101	0.559654030717468	4.12632508833922	MSC
GO:0060576	intestinal epithelial cell development	biological_process	1	566	8	18684	0.218187092572101	0.559654030717468	4.12632508833922	SPDEF
GO:0061042	vascular wound healing	biological_process	1	566	8	18684	0.218187092572101	0.559654030717468	4.12632508833922	GATA2
GO:0070419	nonhomologous end joining complex	cellular_component	1	566	8	18684	0.218187092572101	0.559654030717468	4.12632508833922	LIG4
GO:0070652	HAUS complex	cellular_component	1	566	8	18684	0.218187092572101	0.559654030717468	4.12632508833922	HAUS3
GO:0071493	cellular response to UV-B	biological_process	1	566	8	18684	0.218187092572101	0.559654030717468	4.12632508833922	CDKN1A
GO:0072594	establishment of protein localization to organelle	biological_process	1	566	8	18684	0.218187092572101	0.559654030717468	4.12632508833922	TSPAN10
GO:0075713	establishment of integrated proviral latency	biological_process	1	566	8	18684	0.218187092572101	0.559654030717468	4.12632508833922	LIG4
GO:0097322	7SK snRNA binding	molecular_function	1	566	8	18684	0.218187092572101	0.559654030717468	4.12632508833922	LARP7
GO:0098883	synapse pruning	biological_process	1	566	8	18684	0.218187092572101	0.559654030717468	4.12632508833922	CX3CR1
GO:0098909	regulation of cardiac muscle cell action potential involved in regulation of contraction	biological_process	1	566	8	18684	0.218187092572101	0.559654030717468	4.12632508833922	AKAP9
GO:1900242	regulation of synaptic vesicle endocytosis	biological_process	1	566	8	18684	0.218187092572101	0.559654030717468	4.12632508833922	ROCK1
GO:1902093	positive regulation of flagellated sperm motility	biological_process	1	566	8	18684	0.218187092572101	0.559654030717468	4.12632508833922	CFAP69
GO:1902514	regulation of calcium ion transmembrane transport via high voltage-gated calcium channel	biological_process	1	566	8	18684	0.218187092572101	0.559654030717468	4.12632508833922	NOS1AP
GO:1902857	positive regulation of non-motile cilium assembly	biological_process	1	566	8	18684	0.218187092572101	0.559654030717468	4.12632508833922	CEP135
GO:1903818	positive regulation of voltage-gated potassium channel activity	biological_process	1	566	8	18684	0.218187092572101	0.559654030717468	4.12632508833922	LRRC26
GO:1903980	positive regulation of microglial cell activation	biological_process	1	566	8	18684	0.218187092572101	0.559654030717468	4.12632508833922	CCL3
GO:1990316	Atg1/ULK1 kinase complex	cellular_component	1	566	8	18684	0.218187092572101	0.559654030717468	4.12632508833922	RB1CC1
GO:2000001	regulation of DNA damage checkpoint	biological_process	1	566	8	18684	0.218187092572101	0.559654030717468	4.12632508833922	ETAA1
GO:2000271	positive regulation of fibroblast apoptotic process	biological_process	1	566	8	18684	0.218187092572101	0.559654030717468	4.12632508833922	SFRP1
GO:2000727	positive regulation of cardiac muscle cell differentiation	biological_process	1	566	8	18684	0.218187092572101	0.559654030717468	4.12632508833922	GREM1
GO:0043065	positive regulation of apoptotic process	biological_process	13	566	335	18684	0.218217407458418	0.559654030717468	1.28100838563367	ALDH1A2;CCAR1;CTLA4;DUSP1;FOXA1;GADD45B;IL6;ITGB3BP;JUN;MMP9;SFRP1;SPDEF;TGM2
GO:0034394	protein localization to cell surface	biological_process	2	566	29	18684	0.218898872142371	0.559654030717468	2.27659315218716	FGF10;FGF7
GO:0035115	embryonic forelimb morphogenesis	biological_process	2	566	29	18684	0.218898872142371	0.559654030717468	2.27659315218716	ALDH1A2;EN1
GO:0043122	regulation of I-kappaB kinase/NF-kappaB signaling	biological_process	2	566	29	18684	0.218898872142371	0.559654030717468	2.27659315218716	IL1B;UFL1
GO:0045736	negative regulation of cyclin-dependent protein serine/threonine kinase activity	biological_process	2	566	29	18684	0.218898872142371	0.559654030717468	2.27659315218716	CDKN1A;TNFAIP3
GO:0045840	positive regulation of mitotic nuclear division	biological_process	2	566	29	18684	0.218898872142371	0.559654030717468	2.27659315218716	EREG;IL1B
GO:0048705	skeletal system morphogenesis	biological_process	2	566	29	18684	0.218898872142371	0.559654030717468	2.27659315218716	CSRNP1;SPEF2
GO:0055072	iron ion homeostasis	biological_process	2	566	29	18684	0.218898872142371	0.559654030717468	2.27659315218716	HEPHL1;MELTF
GO:0070328	triglyceride homeostasis	biological_process	2	566	29	18684	0.218898872142371	0.559654030717468	2.27659315218716	ADORA1;APOE
GO:0000122	negative regulation of transcription by RNA polymerase II	biological_process	30	566	852	18684	0.221293563454936	0.559654030717468	1.16234509530682	AASS;ATF3;BTG2;CIR1;EGR1;EN1;FOSB;FOXA1;GATA2;JUN;KLF2;KLF4;LARP7;MSC;NR4A2;RUNX3;SOX18;SPDEF;VAX2;ZFP36;ZFP37;ZFP69;ZNF10;ZNF224;ZNF254;ZNF354A;ZNF354B;ZNF596;ZNF674;ZNF675
GO:0009887	animal organ morphogenesis	biological_process	6	566	134	18684	0.221320705354921	0.559654030717468	1.47808659880808	CCL2;EREG;FGF10;FGF7;GREM1;NTN1
GO:0000724	double-strand break repair via homologous recombination	biological_process	4	566	80	18684	0.224020407821791	0.559654030717468	1.65053003533569	BLM;GEN1;RBBP8;SLX1B
GO:0030594	neurotransmitter receptor activity	molecular_function	4	566	80	18684	0.224020407821791	0.559654030717468	1.65053003533569	CHRM1;CHRM4;GABRE;GABRP
GO:0015030	Cajal body	cellular_component	3	566	54	18684	0.224296293322131	0.559654030717468	1.8339222614841	AK6;NOP58;U2AF1
GO:0032731	positive regulation of interleukin-1 beta production	biological_process	3	566	54	18684	0.224296293322131	0.559654030717468	1.8339222614841	CCL3;EGR1;IL6
GO:0051965	positive regulation of synapse assembly	biological_process	3	566	54	18684	0.224296293322131	0.559654030717468	1.8339222614841	CBLN1;IL1RAPL1;SLITRK3
GO:0060170	ciliary membrane	cellular_component	3	566	54	18684	0.224296293322131	0.559654030717468	1.8339222614841	ARL13B;MCHR1;SHANK2
GO:0071560	cellular response to transforming growth factor beta stimulus	biological_process	3	566	54	18684	0.224296293322131	0.559654030717468	1.8339222614841	CILP;CX3CR1;SFRP1
GO:0006281	DNA repair	biological_process	9	566	221	18684	0.228565008528108	0.559654030717468	1.34432310570328	BLM;BTG2;ETAA1;PARPBP;POLI;RBBP8;SLX1B;SMC6;UFL1
GO:0044267	cellular protein metabolic process	biological_process	9	566	221	18684	0.228565008528108	0.559654030717468	1.34432310570328	APOE;C3;CTSG;IL6;KTN1;MELTF;NOTUM;PGA3;SLC34A2
GO:0043410	positive regulation of MAPK cascade	biological_process	5	566	108	18684	0.229799299104951	0.559654030717468	1.52826855123675	CD74;FGF10;IL6;KIT;ROCK1
GO:0001975	response to amphetamine	biological_process	2	566	30	18684	0.230152834113957	0.559654030717468	2.20070671378092	NR4A2;RGS2
GO:0006641	triglyceride metabolic process	biological_process	2	566	30	18684	0.230152834113957	0.559654030717468	2.20070671378092	APOBR;APOE
GO:0032480	negative regulation of type I interferon production	biological_process	2	566	30	18684	0.230152834113957	0.559654030717468	2.20070671378092	TAX1BP1;TNFAIP3
GO:0035633	maintenance of blood-brain barrier	biological_process	2	566	30	18684	0.230152834113957	0.559654030717468	2.20070671378092	CLDN3;IL6
GO:0035869	ciliary transition zone	cellular_component	2	566	30	18684	0.230152834113957	0.559654030717468	2.20070671378092	CCDC66;CEP290
GO:0043392	negative regulation of DNA binding	biological_process	2	566	30	18684	0.230152834113957	0.559654030717468	2.20070671378092	JUN;WFIKKN2
GO:0046034	ATP metabolic process	biological_process	2	566	30	18684	0.230152834113957	0.559654030717468	2.20070671378092	ATP6V1B1;SLC25A25
GO:0048863	stem cell differentiation	biological_process	2	566	30	18684	0.230152834113957	0.559654030717468	2.20070671378092	KIT;SHC4
GO:0050769	positive regulation of neurogenesis	biological_process	2	566	30	18684	0.230152834113957	0.559654030717468	2.20070671378092	CX3CR1;LIG4
GO:0070507	regulation of microtubule cytoskeleton organization	biological_process	2	566	30	18684	0.230152834113957	0.559654030717468	2.20070671378092	CEP70;ROCK1
GO:0036464	cytoplasmic ribonucleoprotein granule	cellular_component	4	566	81	18684	0.230505667639486	0.559654030717468	1.6301531213192	CMA1;LIG4;NFKBIZ;POLI
GO:0048306	calcium-dependent protein binding	molecular_function	4	566	81	18684	0.230505667639486	0.559654030717468	1.6301531213192	MASP2;S100A1;S100A12;S100A7A
GO:0020037	heme binding	molecular_function	6	566	136	18684	0.231130501475545	0.559654030717468	1.45635003117855	HBA1;HBA2;HBB;LOXHD1;MB;PTGS2
GO:0000045	autophagosome assembly	biological_process	3	566	55	18684	0.232339164009796	0.559654030717468	1.80057822036621	ELAPOR1;RB1CC1;VMP1
GO:0000079	regulation of cyclin-dependent protein serine/threonine kinase activity	biological_process	3	566	55	18684	0.232339164009796	0.559654030717468	1.80057822036621	BLM;CCNL1;CDKN1A
GO:0007612	learning	biological_process	3	566	55	18684	0.232339164009796	0.559654030717468	1.80057822036621	JUN;SHANK2;UBA6
GO:0019730	antimicrobial humoral response	biological_process	3	566	55	18684	0.232339164009796	0.559654030717468	1.80057822036621	CTSG;DCD;RNASE6
GO:1904724	tertiary granule lumen	cellular_component	3	566	55	18684	0.232339164009796	0.559654030717468	1.80057822036621	CRISP3;HBB;MMP9
GO:0016363	nuclear matrix	cellular_component	5	566	109	18684	0.235386351741819	0.559654030717468	1.51424773884008	BLM;KRT8;PRPF40A;THOC1;ZNF326
GO:0032496	response to lipopolysaccharide	biological_process	6	566	137	18684	0.236086362664978	0.559654030717468	1.44571973898017	C5AR1;FGF10;FOS;IL1B;JUN;SELE
GO:0050829	defense response to Gram-negative bacterium	biological_process	4	566	82	18684	0.237036904234944	0.559654030717468	1.61027320520555	CTSG;IL6;RNASE6;SERPINE1
GO:0043621	protein self-association	molecular_function	3	566	56	18684	0.240433297625152	0.559654030717468	1.76842503785967	CCL5;S100A7A;TNFAIP3
GO:0051091	positive regulation of DNA-binding transcription factor activity	biological_process	5	566	110	18684	0.241011076790007	0.559654030717468	1.50048185030517	CSF3;FOXA1;IL1B;IL6;KIT
GO:0007588	excretion	biological_process	2	566	31	18684	0.241442869276943	0.559654030717468	2.1297161746267	ATP6V0A4;ATP6V1B1
GO:0008016	regulation of heart contraction	biological_process	2	566	31	18684	0.241442869276943	0.559654030717468	2.1297161746267	HBEGF;S100A1
GO:0009953	dorsal/ventral pattern formation	biological_process	2	566	31	18684	0.241442869276943	0.559654030717468	2.1297161746267	EN1;LMX1B
GO:0016342	catenin complex	cellular_component	2	566	31	18684	0.241442869276943	0.559654030717468	2.1297161746267	CDH19;CDH4
GO:0031210	phosphatidylcholine binding	molecular_function	2	566	31	18684	0.241442869276943	0.559654030717468	2.1297161746267	GPR12;SERPINA5
GO:0038128	ERBB2 signaling pathway	biological_process	2	566	31	18684	0.241442869276943	0.559654030717468	2.1297161746267	EREG;HBEGF
GO:0043539	protein serine/threonine kinase activator activity	molecular_function	2	566	31	18684	0.241442869276943	0.559654030717468	2.1297161746267	DBF4;ETAA1
GO:0045648	positive regulation of erythrocyte differentiation	biological_process	2	566	31	18684	0.241442869276943	0.559654030717468	2.1297161746267	GATA2;RHEX
GO:0045765	regulation of angiogenesis	biological_process	2	566	31	18684	0.241442869276943	0.559654030717468	2.1297161746267	IL6;SFRP1
GO:0060078	regulation of postsynaptic membrane potential	biological_process	2	566	31	18684	0.241442869276943	0.559654030717468	2.1297161746267	CHRM1;GABRE
GO:0071889	14-3-3 protein binding	molecular_function	2	566	31	18684	0.241442869276943	0.559654030717468	2.1297161746267	NEK1;ZFP36
GO:0000014	single-stranded DNA endodeoxyribonuclease activity	molecular_function	1	566	9	18684	0.241880929882241	0.559654030717468	3.6678445229682	RBBP8
GO:0000288	nuclear-transcribed mRNA catabolic process, deadenylation-dependent decay	biological_process	1	566	9	18684	0.241880929882241	0.559654030717468	3.6678445229682	ZFP36
GO:0001936	regulation of endothelial cell proliferation	biological_process	1	566	9	18684	0.241880929882241	0.559654030717468	3.6678445229682	ALDH1A2
GO:0001961	positive regulation of cytokine-mediated signaling pathway	biological_process	1	566	9	18684	0.241880929882241	0.559654030717468	3.6678445229682	CD74
GO:0001973	G protein-coupled adenosine receptor signaling pathway	biological_process	1	566	9	18684	0.241880929882241	0.559654030717468	3.6678445229682	ADORA1
GO:0002544	chronic inflammatory response	biological_process	1	566	9	18684	0.241880929882241	0.559654030717468	3.6678445229682	VNN1
GO:0003810	protein-glutamine gamma-glutamyltransferase activity	molecular_function	1	566	9	18684	0.241880929882241	0.559654030717468	3.6678445229682	TGM2
GO:0004017	adenylate kinase activity	molecular_function	1	566	9	18684	0.241880929882241	0.559654030717468	3.6678445229682	AK6
GO:0006903	vesicle targeting	biological_process	1	566	9	18684	0.241880929882241	0.559654030717468	3.6678445229682	IRAG2
GO:0007220	Notch receptor processing	biological_process	1	566	9	18684	0.241880929882241	0.559654030717468	3.6678445229682	DNER
GO:0008175	tRNA methyltransferase activity	molecular_function	1	566	9	18684	0.241880929882241	0.559654030717468	3.6678445229682	TRMT13
GO:0008417	fucosyltransferase activity	molecular_function	1	566	9	18684	0.241880929882241	0.559654030717468	3.6678445229682	FUT7
GO:0009247	glycolipid biosynthetic process	biological_process	1	566	9	18684	0.241880929882241	0.559654030717468	3.6678445229682	B3GNT5
GO:0010833	telomere maintenance via telomere lengthening	biological_process	1	566	9	18684	0.241880929882241	0.559654030717468	3.6678445229682	SLX1B
GO:0010888	negative regulation of lipid storage	biological_process	1	566	9	18684	0.241880929882241	0.559654030717468	3.6678445229682	IL6
GO:0014701	junctional sarcoplasmic reticulum membrane	cellular_component	1	566	9	18684	0.241880929882241	0.559654030717468	3.6678445229682	JPH2
GO:0015816	glycine transport	biological_process	1	566	9	18684	0.241880929882241	0.559654030717468	3.6678445229682	SLC6A17
GO:0016528	sarcoplasm	cellular_component	1	566	9	18684	0.241880929882241	0.559654030717468	3.6678445229682	FLNC
GO:0019864	IgG binding	molecular_function	1	566	9	18684	0.241880929882241	0.559654030717468	3.6678445229682	PIP
GO:0021904	dorsal/ventral neural tube patterning	biological_process	1	566	9	18684	0.241880929882241	0.559654030717468	3.6678445229682	FOXA1
GO:0021952	central nervous system projection neuron axonogenesis	biological_process	1	566	9	18684	0.241880929882241	0.559654030717468	3.6678445229682	NR4A2
GO:0030123	AP-3 adaptor complex	cellular_component	1	566	9	18684	0.241880929882241	0.559654030717468	3.6678445229682	AP3B2
GO:0030432	peristalsis	biological_process	1	566	9	18684	0.241880929882241	0.559654030717468	3.6678445229682	TIFAB
GO:0030643	cellular phosphate ion homeostasis	biological_process	1	566	9	18684	0.241880929882241	0.559654030717468	3.6678445229682	SLC34A2
GO:0030953	astral microtubule organization	biological_process	1	566	9	18684	0.241880929882241	0.559654030717468	3.6678445229682	CEP120
GO:0030983	mismatched DNA binding	molecular_function	1	566	9	18684	0.241880929882241	0.559654030717468	3.6678445229682	PMS1
GO:0031957	very long-chain fatty acid-CoA ligase activity	molecular_function	1	566	9	18684	0.241880929882241	0.559654030717468	3.6678445229682	SLC27A6
GO:0032059	bleb	cellular_component	1	566	9	18684	0.241880929882241	0.559654030717468	3.6678445229682	ROCK1
GO:0032308	positive regulation of prostaglandin secretion	biological_process	1	566	9	18684	0.241880929882241	0.559654030717468	3.6678445229682	IL1B
GO:0032609	interferon-gamma production	biological_process	1	566	9	18684	0.241880929882241	0.559654030717468	3.6678445229682	SPN
GO:0032872	regulation of stress-activated MAPK cascade	biological_process	1	566	9	18684	0.241880929882241	0.559654030717468	3.6678445229682	GREM1
GO:0032886	regulation of microtubule-based process	biological_process	1	566	9	18684	0.241880929882241	0.559654030717468	3.6678445229682	MAP10
GO:0034144	negative regulation of toll-like receptor 4 signaling pathway	biological_process	1	566	9	18684	0.241880929882241	0.559654030717468	3.6678445229682	TNFAIP3
GO:0034371	chylomicron remodeling	biological_process	1	566	9	18684	0.241880929882241	0.559654030717468	3.6678445229682	APOE
GO:0034372	very-low-density lipoprotein particle remodeling	biological_process	1	566	9	18684	0.241880929882241	0.559654030717468	3.6678445229682	APOE
GO:0034384	high-density lipoprotein particle clearance	biological_process	1	566	9	18684	0.241880929882241	0.559654030717468	3.6678445229682	APOE
GO:0042053	regulation of dopamine metabolic process	biological_process	1	566	9	18684	0.241880929882241	0.559654030717468	3.6678445229682	NR4A2
GO:0042355	L-fucose catabolic process	biological_process	1	566	9	18684	0.241880929882241	0.559654030717468	3.6678445229682	FUT7
GO:0042609	CD4 receptor binding	molecular_function	1	566	9	18684	0.241880929882241	0.559654030717468	3.6678445229682	CD74
GO:0043030	regulation of macrophage activation	biological_process	1	566	9	18684	0.241880929882241	0.559654030717468	3.6678445229682	CD74
GO:0043184	vascular endothelial growth factor receptor 2 binding	molecular_function	1	566	9	18684	0.241880929882241	0.559654030717468	3.6678445229682	GREM1
GO:0043268	positive regulation of potassium ion transport	biological_process	1	566	9	18684	0.241880929882241	0.559654030717468	3.6678445229682	ADORA1
GO:0043306	positive regulation of mast cell degranulation	biological_process	1	566	9	18684	0.241880929882241	0.559654030717468	3.6678445229682	GATA2
GO:0044232	organelle membrane contact site	cellular_component	1	566	9	18684	0.241880929882241	0.559654030717468	3.6678445229682	MOSPD2
GO:0045124	regulation of bone resorption	biological_process	1	566	9	18684	0.241880929882241	0.559654030717468	3.6678445229682	PDK4
GO:0045793	positive regulation of cell size	biological_process	1	566	9	18684	0.241880929882241	0.559654030717468	3.6678445229682	RB1CC1
GO:0045955	negative regulation of calcium ion-dependent exocytosis	biological_process	1	566	9	18684	0.241880929882241	0.559654030717468	3.6678445229682	STXBP3
GO:0046548	retinal rod cell development	biological_process	1	566	9	18684	0.241880929882241	0.559654030717468	3.6678445229682	TOPORS
GO:0046641	positive regulation of alpha-beta T cell proliferation	biological_process	1	566	9	18684	0.241880929882241	0.559654030717468	3.6678445229682	CCR2
GO:0046888	negative regulation of hormone secretion	biological_process	1	566	9	18684	0.241880929882241	0.559654030717468	3.6678445229682	ADORA1
GO:0048048	embryonic eye morphogenesis	biological_process	1	566	9	18684	0.241880929882241	0.559654030717468	3.6678445229682	VAX2
GO:0048478	replication fork protection	biological_process	1	566	9	18684	0.241880929882241	0.559654030717468	3.6678445229682	BLM
GO:0048806	genitalia development	biological_process	1	566	9	18684	0.241880929882241	0.559654030717468	3.6678445229682	TIFAB
GO:0050795	regulation of behavior	biological_process	1	566	9	18684	0.241880929882241	0.559654030717468	3.6678445229682	CCL3
GO:0051451	myoblast migration	biological_process	1	566	9	18684	0.241880929882241	0.559654030717468	3.6678445229682	ROCK1
GO:0051660	establishment of centrosome localization	biological_process	1	566	9	18684	0.241880929882241	0.559654030717468	3.6678445229682	CEP83
GO:0051782	negative regulation of cell division	biological_process	1	566	9	18684	0.241880929882241	0.559654030717468	3.6678445229682	BLM
GO:0051873	killing by host of symbiont cells	biological_process	1	566	9	18684	0.241880929882241	0.559654030717468	3.6678445229682	DCD
GO:0051901	positive regulation of mitochondrial depolarization	biological_process	1	566	9	18684	0.241880929882241	0.559654030717468	3.6678445229682	MYOC
GO:0051963	regulation of synapse assembly	biological_process	1	566	9	18684	0.241880929882241	0.559654030717468	3.6678445229682	NTN1
GO:0051967	negative regulation of synaptic transmission, glutamatergic	biological_process	1	566	9	18684	0.241880929882241	0.559654030717468	3.6678445229682	ADORA1
GO:0060054	positive regulation of epithelial cell proliferation involved in wound healing	biological_process	1	566	9	18684	0.241880929882241	0.559654030717468	3.6678445229682	FGF10
GO:0060627	regulation of vesicle-mediated transport	biological_process	1	566	9	18684	0.241880929882241	0.559654030717468	3.6678445229682	USP6
GO:0060670	branching involved in labyrinthine layer morphogenesis	biological_process	1	566	9	18684	0.241880929882241	0.559654030717468	3.6678445229682	SOCS3
GO:0060907	positive regulation of macrophage cytokine production	biological_process	1	566	9	18684	0.241880929882241	0.559654030717468	3.6678445229682	CD74
GO:0070168	negative regulation of biomineral tissue development	biological_process	1	566	9	18684	0.241880929882241	0.559654030717468	3.6678445229682	ROCK1
GO:0070493	thrombin-activated receptor signaling pathway	biological_process	1	566	9	18684	0.241880929882241	0.559654030717468	3.6678445229682	F2RL2
GO:0070578	RISC-loading complex	cellular_component	1	566	9	18684	0.241880929882241	0.559654030717468	3.6678445229682	ZFP36
GO:0071636	positive regulation of transforming growth factor beta production	biological_process	1	566	9	18684	0.241880929882241	0.559654030717468	3.6678445229682	PTGS2
GO:0071723	lipopeptide binding	molecular_function	1	566	9	18684	0.241880929882241	0.559654030717468	3.6678445229682	CD1E
GO:0086011	membrane repolarization during action potential	biological_process	1	566	9	18684	0.241880929882241	0.559654030717468	3.6678445229682	KCNH2
GO:0086013	membrane repolarization during cardiac muscle cell action potential	biological_process	1	566	9	18684	0.241880929882241	0.559654030717468	3.6678445229682	KCNH2
GO:0090179	planar cell polarity pathway involved in neural tube closure	biological_process	1	566	9	18684	0.241880929882241	0.559654030717468	3.6678445229682	SFRP1
GO:0097011	cellular response to granulocyte macrophage colony-stimulating factor stimulus	biological_process	1	566	9	18684	0.241880929882241	0.559654030717468	3.6678445229682	ZFP36
GO:0097224	sperm connecting piece	cellular_component	1	566	9	18684	0.241880929882241	0.559654030717468	3.6678445229682	SPATA6L
GO:1900227	positive regulation of NLRP3 inflammasome complex assembly	biological_process	1	566	9	18684	0.241880929882241	0.559654030717468	3.6678445229682	GBP5
GO:1900246	positive regulation of RIG-I signaling pathway	biological_process	1	566	9	18684	0.241880929882241	0.559654030717468	3.6678445229682	DDX60
GO:1903589	positive regulation of blood vessel endothelial cell proliferation involved in sprouting angiogenesis	biological_process	1	566	9	18684	0.241880929882241	0.559654030717468	3.6678445229682	GATA2
GO:1904667	negative regulation of ubiquitin protein ligase activity	biological_process	1	566	9	18684	0.241880929882241	0.559654030717468	3.6678445229682	USP44
GO:2000347	positive regulation of hepatocyte proliferation	biological_process	1	566	9	18684	0.241880929882241	0.559654030717468	3.6678445229682	TNFAIP3
GO:0008286	insulin receptor signaling pathway	biological_process	4	566	83	18684	0.243611348844092	0.561772658956526	1.59087232321512	ATP6V0A4;ATP6V1B1;NAMPT;PDK4
GO:0030141	secretory granule	cellular_component	4	566	83	18684	0.243611348844092	0.561772658956526	1.59087232321512	CMA1;CPA3;CTSG;STXBP3
GO:0032755	positive regulation of interleukin-6 production	biological_process	4	566	83	18684	0.243611348844092	0.561772658956526	1.59087232321512	CD74;EREG;IL1B;IL6
GO:0032760	positive regulation of tumor necrosis factor production	biological_process	4	566	83	18684	0.243611348844092	0.561772658956526	1.59087232321512	CCL3;CCR2;IL6;SPN
GO:0050776	regulation of immune response	biological_process	6	566	139	18684	0.246094167649785	0.562148463651268	1.42491801611714	C3;CD8B;CLEC2D;HCST;MICB;SPN
GO:0043406	positive regulation of MAP kinase activity	biological_process	3	566	57	18684	0.248573521949585	0.562148463651268	1.73740003719546	KIT;PIK3R6;S100A12
GO:0046330	positive regulation of JNK cascade	biological_process	4	566	84	18684	0.250226249738712	0.562148463651268	1.57193336698637	EDAR;GADD45B;IL1B;RB1CC1
GO:0004993	G protein-coupled serotonin receptor activity	molecular_function	2	566	32	18684	0.252756489656079	0.562148463651268	2.06316254416961	CHRM1;CHRM4
GO:0006730	one-carbon metabolic process	biological_process	2	566	32	18684	0.252756489656079	0.562148463651268	2.06316254416961	CA14;CA6
GO:0007202	activation of phospholipase C activity	biological_process	2	566	32	18684	0.252756489656079	0.562148463651268	2.06316254416961	C5AR1;SELE
GO:0007616	long-term memory	biological_process	2	566	32	18684	0.252756489656079	0.562148463651268	2.06316254416961	ADCY8;APOE
GO:0010719	negative regulation of epithelial to mesenchymal transition	biological_process	2	566	32	18684	0.252756489656079	0.562148463651268	2.06316254416961	FOXA1;SFRP1
GO:0010975	regulation of neuron projection development	biological_process	2	566	32	18684	0.252756489656079	0.562148463651268	2.06316254416961	IL1RAPL1;SFRP1
GO:0030010	establishment of cell polarity	biological_process	2	566	32	18684	0.252756489656079	0.562148463651268	2.06316254416961	KIF26B;WEE1
GO:0032420	stereocilium	cellular_component	2	566	32	18684	0.252756489656079	0.562148463651268	2.06316254416961	CALB2;LOXHD1
GO:0035025	positive regulation of Rho protein signal transduction	biological_process	2	566	32	18684	0.252756489656079	0.562148463651268	2.06316254416961	F2RL2;LPAR4
GO:1904707	positive regulation of vascular associated smooth muscle cell proliferation	biological_process	2	566	32	18684	0.252756489656079	0.562148463651268	2.06316254416961	JUN;MMP9
GO:2001240	negative regulation of extrinsic apoptotic signaling pathway in absence of ligand	biological_process	2	566	32	18684	0.252756489656079	0.562148463651268	2.06316254416961	FGF10;IL1B
GO:0003777	microtubule motor activity	molecular_function	3	566	58	18684	0.256754769791383	0.562148463651268	1.70744486414037	KIF14;KIF15;KIF26B
GO:0006396	RNA processing	biological_process	3	566	58	18684	0.256754769791383	0.562148463651268	1.70744486414037	CCNL1;MPHOSPH10;THOC1
GO:0035577	azurophil granule membrane	cellular_component	3	566	58	18684	0.256754769791383	0.562148463651268	1.70744486414037	CEACAM6;IRAG2;VNN1
GO:0097110	scaffold protein binding	molecular_function	3	566	58	18684	0.256754769791383	0.562148463651268	1.70744486414037	CACNA1G;KCNH2;KRT8
GO:0051117	ATPase binding	molecular_function	4	566	85	18684	0.256878874799326	0.562148463651268	1.55344003325712	ATP6V0A4;NOP58;S100A1;SLN
GO:0071013	catalytic step 2 spliceosome	cellular_component	4	566	85	18684	0.256878874799326	0.562148463651268	1.55344003325712	CWC22;CWC27;PNN;U2AF1
GO:0004386	helicase activity	molecular_function	2	566	33	18684	0.26408192823807	0.562148463651268	2.00064246707356	BLM;ZGRF1
GO:0005154	epidermal growth factor receptor binding	molecular_function	2	566	33	18684	0.26408192823807	0.562148463651268	2.00064246707356	EREG;HBEGF
GO:0006400	tRNA modification	biological_process	2	566	33	18684	0.26408192823807	0.562148463651268	2.00064246707356	NSUN6;SSB
GO:0030488	tRNA methylation	biological_process	2	566	33	18684	0.26408192823807	0.562148463651268	2.00064246707356	NSUN6;TRMT13
GO:0045880	positive regulation of smoothened signaling pathway	biological_process	2	566	33	18684	0.26408192823807	0.562148463651268	2.00064246707356	FOXA1;SFRP1
GO:0051973	positive regulation of telomerase activity	biological_process	2	566	33	18684	0.26408192823807	0.562148463651268	2.00064246707356	GREM1;KLF4
GO:0000012	single strand break repair	biological_process	1	566	10	18684	0.264857925528112	0.562148463651268	3.30106007067138	LIG4
GO:0000940	condensed chromosome outer kinetochore	cellular_component	1	566	10	18684	0.264857925528112	0.562148463651268	3.30106007067138	SPDL1
GO:0001094	TFIID-class transcription factor complex binding	molecular_function	1	566	10	18684	0.264857925528112	0.562148463651268	3.30106007067138	NOP58
GO:0001775	cell activation	biological_process	1	566	10	18684	0.264857925528112	0.562148463651268	3.30106007067138	CCL3
GO:0001867	complement activation, lectin pathway	biological_process	1	566	10	18684	0.264857925528112	0.562148463651268	3.30106007067138	MASP2
GO:0002377	immunoglobulin production	biological_process	1	566	10	18684	0.264857925528112	0.562148463651268	3.30106007067138	IL6
GO:0002827	positive regulation of T-helper 1 type immune response	biological_process	1	566	10	18684	0.264857925528112	0.562148463651268	3.30106007067138	CCR2
GO:0003084	positive regulation of systemic arterial blood pressure	biological_process	1	566	10	18684	0.264857925528112	0.562148463651268	3.30106007067138	ADORA1
GO:0003085	negative regulation of systemic arterial blood pressure	biological_process	1	566	10	18684	0.264857925528112	0.562148463651268	3.30106007067138	ADORA1
GO:0004016	adenylate cyclase activity	molecular_function	1	566	10	18684	0.264857925528112	0.562148463651268	3.30106007067138	ADCY8
GO:0004629	phospholipase C activity	molecular_function	1	566	10	18684	0.264857925528112	0.562148463651268	3.30106007067138	NOTUM
GO:0005436	sodium:phosphate symporter activity	molecular_function	1	566	10	18684	0.264857925528112	0.562148463651268	3.30106007067138	SLC34A2
GO:0005641	nuclear envelope lumen	cellular_component	1	566	10	18684	0.264857925528112	0.562148463651268	3.30106007067138	CCAR1
GO:0005865	striated muscle thin filament	cellular_component	1	566	10	18684	0.264857925528112	0.562148463651268	3.30106007067138	ACTA1
GO:0006171	cAMP biosynthetic process	biological_process	1	566	10	18684	0.264857925528112	0.562148463651268	3.30106007067138	ADCY8
GO:0006702	androgen biosynthetic process	biological_process	1	566	10	18684	0.264857925528112	0.562148463651268	3.30106007067138	HSD17B3
GO:0006855	drug transmembrane transport	biological_process	1	566	10	18684	0.264857925528112	0.562148463651268	3.30106007067138	ABCB11
GO:0007494	midgut development	biological_process	1	566	10	18684	0.264857925528112	0.562148463651268	3.30106007067138	ALDH1A2
GO:0008330	protein tyrosine/threonine phosphatase activity	molecular_function	1	566	10	18684	0.264857925528112	0.562148463651268	3.30106007067138	DUSP1
GO:0016918	retinal binding	molecular_function	1	566	10	18684	0.264857925528112	0.562148463651268	3.30106007067138	ALDH1A2
GO:0021846	cell proliferation in forebrain	biological_process	1	566	10	18684	0.264857925528112	0.562148463651268	3.30106007067138	KIF14
GO:0030122	AP-2 adaptor complex	cellular_component	1	566	10	18684	0.264857925528112	0.562148463651268	3.30106007067138	BTBD8
GO:0030851	granulocyte differentiation	biological_process	1	566	10	18684	0.264857925528112	0.562148463651268	3.30106007067138	CSF3
GO:0032099	negative regulation of appetite	biological_process	1	566	10	18684	0.264857925528112	0.562148463651268	3.30106007067138	NUCB2
GO:0032966	negative regulation of collagen biosynthetic process	biological_process	1	566	10	18684	0.264857925528112	0.562148463651268	3.30106007067138	IL6
GO:0033148	positive regulation of intracellular estrogen receptor signaling pathway	biological_process	1	566	10	18684	0.264857925528112	0.562148463651268	3.30106007067138	FOXA1
GO:0033151	V(D)J recombination	biological_process	1	566	10	18684	0.264857925528112	0.562148463651268	3.30106007067138	LIG4
GO:0033327	Leydig cell differentiation	biological_process	1	566	10	18684	0.264857925528112	0.562148463651268	3.30106007067138	TMF1
GO:0033629	negative regulation of cell adhesion mediated by integrin	biological_process	1	566	10	18684	0.264857925528112	0.562148463651268	3.30106007067138	SERPINE1
GO:0034115	negative regulation of heterotypic cell-cell adhesion	biological_process	1	566	10	18684	0.264857925528112	0.562148463651268	3.30106007067138	KLF4
GO:0034427	nuclear-transcribed mRNA catabolic process, exonucleolytic, 3'-5'	biological_process	1	566	10	18684	0.264857925528112	0.562148463651268	3.30106007067138	TTC37
GO:0034703	cation channel complex	cellular_component	1	566	10	18684	0.264857925528112	0.562148463651268	3.30106007067138	UNC80
GO:0035313	wound healing, spreading of epidermal cells	biological_process	1	566	10	18684	0.264857925528112	0.562148463651268	3.30106007067138	HBEGF
GO:0035456	response to interferon-beta	biological_process	1	566	10	18684	0.264857925528112	0.562148463651268	3.30106007067138	XAF1
GO:0035871	protein K11-linked deubiquitination	biological_process	1	566	10	18684	0.264857925528112	0.562148463651268	3.30106007067138	TNFAIP3
GO:0038003	opioid receptor signaling pathway	biological_process	1	566	10	18684	0.264857925528112	0.562148463651268	3.30106007067138	ADCY8
GO:0042118	endothelial cell activation	biological_process	1	566	10	18684	0.264857925528112	0.562148463651268	3.30106007067138	APOLD1
GO:0042304	regulation of fatty acid biosynthetic process	biological_process	1	566	10	18684	0.264857925528112	0.562148463651268	3.30106007067138	PDK4
GO:0042416	dopamine biosynthetic process	biological_process	1	566	10	18684	0.264857925528112	0.562148463651268	3.30106007067138	NR4A2
GO:0042789	mRNA transcription by RNA polymerase II	biological_process	1	566	10	18684	0.264857925528112	0.562148463651268	3.30106007067138	C5AR1
GO:0043068	positive regulation of programmed cell death	biological_process	1	566	10	18684	0.264857925528112	0.562148463651268	3.30106007067138	CDKN1A
GO:0043534	blood vessel endothelial cell migration	biological_process	1	566	10	18684	0.264857925528112	0.562148463651268	3.30106007067138	SOX18
GO:0043586	tongue development	biological_process	1	566	10	18684	0.264857925528112	0.562148463651268	3.30106007067138	KIT
GO:0043949	regulation of cAMP-mediated signaling	biological_process	1	566	10	18684	0.264857925528112	0.562148463651268	3.30106007067138	RASD2
GO:0045647	negative regulation of erythrocyte differentiation	biological_process	1	566	10	18684	0.264857925528112	0.562148463651268	3.30106007067138	ZFP36
GO:0046474	glycerophospholipid biosynthetic process	biological_process	1	566	10	18684	0.264857925528112	0.562148463651268	3.30106007067138	CPNE6
GO:0048935	peripheral nervous system neuron development	biological_process	1	566	10	18684	0.264857925528112	0.562148463651268	3.30106007067138	RUNX3
GO:0050786	RAGE receptor binding	molecular_function	1	566	10	18684	0.264857925528112	0.562148463651268	3.30106007067138	S100A12
GO:0051880	G-quadruplex DNA binding	molecular_function	1	566	10	18684	0.264857925528112	0.562148463651268	3.30106007067138	BLM
GO:0051918	negative regulation of fibrinolysis	biological_process	1	566	10	18684	0.264857925528112	0.562148463651268	3.30106007067138	SERPINE1
GO:0061052	negative regulation of cell growth involved in cardiac muscle cell development	biological_process	1	566	10	18684	0.264857925528112	0.562148463651268	3.30106007067138	RGS2
GO:0061665	SUMO ligase activity	molecular_function	1	566	10	18684	0.264857925528112	0.562148463651268	3.30106007067138	EGR2
GO:0070383	DNA cytosine deamination	biological_process	1	566	10	18684	0.264857925528112	0.562148463651268	3.30106007067138	APOBEC3A
GO:0070838	divalent metal ion transport	biological_process	1	566	10	18684	0.264857925528112	0.562148463651268	3.30106007067138	TRPM3
GO:0071481	cellular response to X-ray	biological_process	1	566	10	18684	0.264857925528112	0.562148463651268	3.30106007067138	SFRP1
GO:0071498	cellular response to fluid shear stress	biological_process	1	566	10	18684	0.264857925528112	0.562148463651268	3.30106007067138	KLF2
GO:0086009	membrane repolarization	biological_process	1	566	10	18684	0.264857925528112	0.562148463651268	3.30106007067138	KCNH2
GO:0090394	negative regulation of excitatory postsynaptic potential	biological_process	1	566	10	18684	0.264857925528112	0.562148463651268	3.30106007067138	CBLN1
GO:0097094	craniofacial suture morphogenesis	biological_process	1	566	10	18684	0.264857925528112	0.562148463651268	3.30106007067138	TIFAB
GO:0097105	presynaptic membrane assembly	biological_process	1	566	10	18684	0.264857925528112	0.562148463651268	3.30106007067138	IL1RAPL1
GO:0097120	receptor localization to synapse	biological_process	1	566	10	18684	0.264857925528112	0.562148463651268	3.30106007067138	CEP112
GO:0097284	hepatocyte apoptotic process	biological_process	1	566	10	18684	0.264857925528112	0.562148463651268	3.30106007067138	KRT8
GO:0098974	postsynaptic actin cytoskeleton organization	biological_process	1	566	10	18684	0.264857925528112	0.562148463651268	3.30106007067138	NOS1AP
GO:0099151	regulation of postsynaptic density assembly	biological_process	1	566	10	18684	0.264857925528112	0.562148463651268	3.30106007067138	CBLN1
GO:0120103	centriolar subdistal appendage	cellular_component	1	566	10	18684	0.264857925528112	0.562148463651268	3.30106007067138	CNTRL
GO:0140268	endoplasmic reticulum-plasma membrane contact site	cellular_component	1	566	10	18684	0.264857925528112	0.562148463651268	3.30106007067138	GRAMD1C
GO:1901380	negative regulation of potassium ion transmembrane transport	biological_process	1	566	10	18684	0.264857925528112	0.562148463651268	3.30106007067138	KCNH2
GO:1902043	positive regulation of extrinsic apoptotic signaling pathway via death domain receptors	biological_process	1	566	10	18684	0.264857925528112	0.562148463651268	3.30106007067138	SFRP1
GO:1904322	cellular response to forskolin	biological_process	1	566	10	18684	0.264857925528112	0.562148463651268	3.30106007067138	ADCY8
GO:1904357	negative regulation of telomere maintenance via telomere lengthening	biological_process	1	566	10	18684	0.264857925528112	0.562148463651268	3.30106007067138	SLX1B
GO:1990226	histone methyltransferase binding	molecular_function	1	566	10	18684	0.264857925528112	0.562148463651268	3.30106007067138	LCORL
GO:2000343	positive regulation of chemokine (C-X-C motif) ligand 2 production	biological_process	1	566	10	18684	0.264857925528112	0.562148463651268	3.30106007067138	CD74
GO:0001917	photoreceptor inner segment	cellular_component	3	566	59	18684	0.264972082214158	0.562148463651268	1.67850512068036	CCDC66;FAM161A;SHANK2
GO:0016266	O-glycan processing	biological_process	3	566	59	18684	0.264972082214158	0.562148463651268	1.67850512068036	B3GNT5;MUC7;MUCL1
GO:0031526	brush border membrane	cellular_component	3	566	59	18684	0.264972082214158	0.562148463651268	1.67850512068036	ATP6V0A4;SHANK2;SLC34A2
GO:0042277	peptide binding	molecular_function	3	566	59	18684	0.264972082214158	0.562148463651268	1.67850512068036	CMA1;MCHR1;TMEM158
GO:0043154	negative regulation of cysteine-type endopeptidase activity involved in apoptotic process	biological_process	3	566	59	18684	0.264972082214158	0.562148463651268	1.67850512068036	CARD16;KLF4;NAIP
GO:0060395	SMAD protein signal transduction	biological_process	3	566	59	18684	0.264972082214158	0.562148463651268	1.67850512068036	FOS;GDF10;JUN
GO:0010951	negative regulation of endopeptidase activity	biological_process	6	566	143	18684	0.266461097936376	0.564872950121849	1.38506016951247	C3;C5;ROCK1;SERPINA5;SERPINE1;WFIKKN2
GO:0005874	microtubule	cellular_component	11	566	292	18684	0.272677641777691	0.574696208245545	1.24355002662278	CCDC181;CCDC66;CENPJ;CEP57L1;DNAH14;KIF14;KIF15;KIF26B;LRRC49;TRIM63;TUBB1
GO:0007200	phospholipase C-activating G protein-coupled receptor signaling pathway	biological_process	3	566	60	18684	0.273220611329269	0.574696208245545	1.65053003533569	C5AR1;CX3CR1;FPR3
GO:0060021	roof of mouth development	biological_process	3	566	60	18684	0.273220611329269	0.574696208245545	1.65053003533569	CSRNP1;MSC;WFIKKN2
GO:0004860	protein kinase inhibitor activity	molecular_function	2	566	34	18684	0.27540810688109	0.574696208245545	1.9418000415714	CDKN1A;SOCS3
GO:0017080	sodium channel regulator activity	molecular_function	2	566	34	18684	0.27540810688109	0.574696208245545	1.9418000415714	SCLT1;SGK2
GO:0033017	sarcoplasmic reticulum membrane	cellular_component	2	566	34	18684	0.27540810688109	0.574696208245545	1.9418000415714	NOS1AP;SLN
GO:0045597	positive regulation of cell differentiation	biological_process	2	566	34	18684	0.27540810688109	0.574696208245545	1.9418000415714	JUNB;SOCS3
GO:0050767	regulation of neurogenesis	biological_process	2	566	34	18684	0.27540810688109	0.574696208245545	1.9418000415714	CX3CR1;IL1B
GO:0071526	semaphorin-plexin signaling pathway	biological_process	2	566	34	18684	0.27540810688109	0.574696208245545	1.9418000415714	PLXNA4;SEMA3D
GO:0008285	negative regulation of cell population proliferation	biological_process	14	566	385	18684	0.279830461762474	0.574696208245545	1.20038548024414	ADORA1;ALDH1A2;BTG2;CCL3L3;CDKN1A;CLDN3;CXCL8;EREG;FGF10;GLMN;IL1B;IL6;KLF4;SFRP1
GO:0000776	kinetochore	cellular_component	4	566	89	18684	0.283812793334524	0.574696208245545	1.48362250367253	CENPC;CENPQ;NDC80;NUF2
GO:0004713	protein tyrosine kinase activity	molecular_function	4	566	89	18684	0.283812793334524	0.574696208245545	1.48362250367253	CLK4;KIT;NEK1;WEE1
GO:0032355	response to estradiol	biological_process	4	566	89	18684	0.283812793334524	0.574696208245545	1.48362250367253	ALDH1A2;DUSP1;FGF10;FOXA1
GO:0001942	hair follicle development	biological_process	2	566	35	18684	0.286724605501417	0.574696208245545	1.88632004038364	EDAR;SOX18
GO:0003091	renal water homeostasis	biological_process	2	566	35	18684	0.286724605501417	0.574696208245545	1.88632004038364	ADCY8;ATP6V1B1
GO:0009409	response to cold	biological_process	2	566	35	18684	0.286724605501417	0.574696208245545	1.88632004038364	FOS;GMPR
GO:0030522	intracellular receptor signaling pathway	biological_process	2	566	35	18684	0.286724605501417	0.574696208245545	1.88632004038364	NR4A1;NR4A2
GO:0000722	telomere maintenance via recombination	biological_process	1	566	11	18684	0.287139729863075	0.574696208245545	3.00096370061034	SMC6
GO:0001823	mesonephros development	biological_process	1	566	11	18684	0.287139729863075	0.574696208245545	3.00096370061034	FGF10
GO:0002116	semaphorin receptor complex	cellular_component	1	566	11	18684	0.287139729863075	0.574696208245545	3.00096370061034	PLXNA4
GO:0005126	cytokine receptor binding	molecular_function	1	566	11	18684	0.287139729863075	0.574696208245545	3.00096370061034	IL15
GO:0005237	inhibitory extracellular ligand-gated ion channel activity	molecular_function	1	566	11	18684	0.287139729863075	0.574696208245545	3.00096370061034	GABRE
GO:0006707	cholesterol catabolic process	biological_process	1	566	11	18684	0.287139729863075	0.574696208245545	3.00096370061034	APOE
GO:0008503	benzodiazepine receptor activity	molecular_function	1	566	11	18684	0.287139729863075	0.574696208245545	3.00096370061034	GABRE
GO:0008559	ATPase-coupled xenobiotic transmembrane transporter activity	molecular_function	1	566	11	18684	0.287139729863075	0.574696208245545	3.00096370061034	ABCB11
GO:0008608	attachment of spindle microtubules to kinetochore	biological_process	1	566	11	18684	0.287139729863075	0.574696208245545	3.00096370061034	NDC80
GO:0010739	positive regulation of protein kinase A signaling	biological_process	1	566	11	18684	0.287139729863075	0.574696208245545	3.00096370061034	TCIM
GO:0015280	ligand-gated sodium channel activity	molecular_function	1	566	11	18684	0.287139729863075	0.574696208245545	3.00096370061034	ASIC3
GO:0015867	ATP transport	biological_process	1	566	11	18684	0.287139729863075	0.574696208245545	3.00096370061034	SLC25A25
GO:0016081	synaptic vesicle docking	biological_process	1	566	11	18684	0.287139729863075	0.574696208245545	3.00096370061034	SNPH
GO:0016331	morphogenesis of embryonic epithelium	biological_process	1	566	11	18684	0.287139729863075	0.574696208245545	3.00096370061034	ALDH1A2
GO:0016805	dipeptidase activity	molecular_function	1	566	11	18684	0.287139729863075	0.574696208245545	3.00096370061034	NAALAD2
GO:0019370	leukotriene biosynthetic process	biological_process	1	566	11	18684	0.287139729863075	0.574696208245545	3.00096370061034	ALOX5AP
GO:0019371	cyclooxygenase pathway	biological_process	1	566	11	18684	0.287139729863075	0.574696208245545	3.00096370061034	PTGS2
GO:0022407	regulation of cell-cell adhesion	biological_process	1	566	11	18684	0.287139729863075	0.574696208245545	3.00096370061034	FUT7
GO:0030212	hyaluronan metabolic process	biological_process	1	566	11	18684	0.287139729863075	0.574696208245545	3.00096370061034	IL15
GO:0031665	negative regulation of lipopolysaccharide-mediated signaling pathway	biological_process	1	566	11	18684	0.287139729863075	0.574696208245545	3.00096370061034	CARD16
GO:0032446	protein modification by small protein conjugation	biological_process	1	566	11	18684	0.287139729863075	0.574696208245545	3.00096370061034	UBA6
GO:0033993	response to lipid	biological_process	1	566	11	18684	0.287139729863075	0.574696208245545	3.00096370061034	GATA2
GO:0034378	chylomicron assembly	biological_process	1	566	11	18684	0.287139729863075	0.574696208245545	3.00096370061034	APOE
GO:0036065	fucosylation	biological_process	1	566	11	18684	0.287139729863075	0.574696208245545	3.00096370061034	FUT7
GO:0036157	outer dynein arm	cellular_component	1	566	11	18684	0.287139729863075	0.574696208245545	3.00096370061034	CFAP70
GO:0036444	calcium import into the mitochondrion	biological_process	1	566	11	18684	0.287139729863075	0.574696208245545	3.00096370061034	MICU3
GO:0042446	hormone biosynthetic process	biological_process	1	566	11	18684	0.287139729863075	0.574696208245545	3.00096370061034	TG
GO:0042982	amyloid precursor protein metabolic process	biological_process	1	566	11	18684	0.287139729863075	0.574696208245545	3.00096370061034	APOE
GO:0043616	keratinocyte proliferation	biological_process	1	566	11	18684	0.287139729863075	0.574696208245545	3.00096370061034	EREG
GO:0045059	positive thymic T cell selection	biological_process	1	566	11	18684	0.287139729863075	0.574696208245545	3.00096370061034	CD74
GO:0045060	negative thymic T cell selection	biological_process	1	566	11	18684	0.287139729863075	0.574696208245545	3.00096370061034	CD74
GO:0045654	positive regulation of megakaryocyte differentiation	biological_process	1	566	11	18684	0.287139729863075	0.574696208245545	3.00096370061034	GATA2
GO:0046325	negative regulation of glucose import	biological_process	1	566	11	18684	0.287139729863075	0.574696208245545	3.00096370061034	STXBP3
GO:0046549	retinal cone cell development	biological_process	1	566	11	18684	0.287139729863075	0.574696208245545	3.00096370061034	TOPORS
GO:0046685	response to arsenic-containing substance	biological_process	1	566	11	18684	0.287139729863075	0.574696208245545	3.00096370061034	CDKN1A
GO:0047676	arachidonate-CoA ligase activity	molecular_function	1	566	11	18684	0.287139729863075	0.574696208245545	3.00096370061034	SLC27A6
GO:0051561	positive regulation of mitochondrial calcium ion concentration	biological_process	1	566	11	18684	0.287139729863075	0.574696208245545	3.00096370061034	TGM2
GO:0055064	chloride ion homeostasis	biological_process	1	566	11	18684	0.287139729863075	0.574696208245545	3.00096370061034	ATP6V1B1
GO:0060077	inhibitory synapse	cellular_component	1	566	11	18684	0.287139729863075	0.574696208245545	3.00096370061034	CEP112
GO:0060174	limb bud formation	biological_process	1	566	11	18684	0.287139729863075	0.574696208245545	3.00096370061034	FGF10
GO:0060394	negative regulation of pathway-restricted SMAD protein phosphorylation	biological_process	1	566	11	18684	0.287139729863075	0.574696208245545	3.00096370061034	GREM1
GO:0070492	oligosaccharide binding	molecular_function	1	566	11	18684	0.287139729863075	0.574696208245545	3.00096370061034	SELE
GO:0071492	cellular response to UV-A	biological_process	1	566	11	18684	0.287139729863075	0.574696208245545	3.00096370061034	MMP9
GO:0071639	positive regulation of monocyte chemotactic protein-1 production	biological_process	1	566	11	18684	0.287139729863075	0.574696208245545	3.00096370061034	IL1B
GO:0072542	protein phosphatase activator activity	molecular_function	1	566	11	18684	0.287139729863075	0.574696208245545	3.00096370061034	PPP1R15A
GO:0075522	IRES-dependent viral translational initiation	biological_process	1	566	11	18684	0.287139729863075	0.574696208245545	3.00096370061034	SSB
GO:0090309	positive regulation of DNA methylation-dependent heterochromatin assembly	biological_process	1	566	11	18684	0.287139729863075	0.574696208245545	3.00096370061034	RESF1
GO:0097157	pre-mRNA intronic binding	molecular_function	1	566	11	18684	0.287139729863075	0.574696208245545	3.00096370061034	RBM41
GO:0097731	9+0 non-motile cilium	cellular_component	1	566	11	18684	0.287139729863075	0.574696208245545	3.00096370061034	IFT80
GO:0140042	lipid droplet formation	biological_process	1	566	11	18684	0.287139729863075	0.574696208245545	3.00096370061034	SMIM22
GO:1902287	semaphorin-plexin signaling pathway involved in axon guidance	biological_process	1	566	11	18684	0.287139729863075	0.574696208245545	3.00096370061034	PLXNA4
GO:1903671	negative regulation of sprouting angiogenesis	biological_process	1	566	11	18684	0.287139729863075	0.574696208245545	3.00096370061034	KLF2
GO:1904871	positive regulation of protein localization to Cajal body	biological_process	1	566	11	18684	0.287139729863075	0.574696208245545	3.00096370061034	LARP7
GO:1905907	negative regulation of amyloid fibril formation	biological_process	1	566	11	18684	0.287139729863075	0.574696208245545	3.00096370061034	APOE
GO:1990000	amyloid fibril formation	biological_process	1	566	11	18684	0.287139729863075	0.574696208245545	3.00096370061034	SERF1B
GO:1990403	embryonic brain development	biological_process	1	566	11	18684	0.287139729863075	0.574696208245545	3.00096370061034	EN1
GO:1990440	positive regulation of transcription from RNA polymerase II promoter in response to endoplasmic reticulum stress	biological_process	1	566	11	18684	0.287139729863075	0.574696208245545	3.00096370061034	ATF3
GO:2000049	positive regulation of cell-cell adhesion mediated by cadherin	biological_process	1	566	11	18684	0.287139729863075	0.574696208245545	3.00096370061034	FOXA1
GO:2000637	positive regulation of gene silencing by miRNA	biological_process	1	566	11	18684	0.287139729863075	0.574696208245545	3.00096370061034	ZFP36
GO:2000786	positive regulation of autophagosome assembly	biological_process	1	566	11	18684	0.287139729863075	0.574696208245545	3.00096370061034	ELAPOR1
GO:0016925	protein sumoylation	biological_process	3	566	62	18684	0.289792497243228	0.578326850504213	1.59728713097002	EGR2;SENP6;TOPORS
GO:0031072	heat shock protein binding	molecular_function	3	566	62	18684	0.289792497243228	0.578326850504213	1.59728713097002	ADORA1;SPN;ZFP36
GO:0032868	response to insulin	biological_process	3	566	62	18684	0.289792497243228	0.578326850504213	1.59728713097002	EGR1;EGR2;STXBP3
GO:0035580	specific granule lumen	cellular_component	3	566	62	18684	0.289792497243228	0.578326850504213	1.59728713097002	AOC1;CEP290;CRISP3
GO:0005681	spliceosomal complex	cellular_component	4	566	90	18684	0.290613906881046	0.579498512106503	1.46713780918728	CWC22;SREK1;U2AF1;U2AF1L5
GO:0034220	ion transmembrane transport	biological_process	8	566	207	18684	0.291810688596587	0.579498512106503	1.27577200798894	ASIC3;ATP6V0A4;ATP6V1B1;GABRE;GABRP;GJD3;SGK2;UNC80
GO:0098609	cell-cell adhesion	biological_process	6	566	148	18684	0.292480688555175	0.579498512106503	1.33826759621813	CD2AP;COL8A2;KIRREL3;NTN1;VMP1;VNN1
GO:0006887	exocytosis	biological_process	4	566	91	18684	0.297436890906532	0.579498512106503	1.45101541567973	CCL3;CCL5;CCL8;LGI3
GO:0000421	autophagosome membrane	cellular_component	2	566	36	18684	0.298021632489463	0.579498512106503	1.8339222614841	RB1CC1;VMP1
GO:0000791	euchromatin	cellular_component	2	566	36	18684	0.298021632489463	0.579498512106503	1.8339222614841	JUN;KLF4
GO:0033572	transferrin transport	biological_process	2	566	36	18684	0.298021632489463	0.579498512106503	1.8339222614841	ATP6V0A4;ATP6V1B1
GO:0042059	negative regulation of epidermal growth factor receptor signaling pathway	biological_process	2	566	36	18684	0.298021632489463	0.579498512106503	1.8339222614841	EREG;HBEGF
GO:0046627	negative regulation of insulin receptor signaling pathway	biological_process	2	566	36	18684	0.298021632489463	0.579498512106503	1.8339222614841	IL1B;SOCS3
GO:0001750	photoreceptor outer segment	cellular_component	3	566	63	18684	0.298106733075223	0.579498512106503	1.57193336698637	CCDC66;RPGR;SHANK2
GO:0006869	lipid transport	biological_process	3	566	63	18684	0.298106733075223	0.579498512106503	1.57193336698637	APOBR;APOLD1;SERPINA5
GO:0007187	G protein-coupled receptor signaling pathway, coupled to cyclic nucleotide second messenger	biological_process	3	566	63	18684	0.298106733075223	0.579498512106503	1.57193336698637	CCL2;CHRM1;CHRM4
GO:0008237	metallopeptidase activity	molecular_function	3	566	63	18684	0.298106733075223	0.579498512106503	1.57193336698637	ADAMTS4;MMP7;MMP9
GO:0097190	apoptotic signaling pathway	biological_process	3	566	63	18684	0.298106733075223	0.579498512106503	1.57193336698637	ADORA1;CASP8AP2;UACA
GO:0000922	spindle pole	cellular_component	5	566	120	18684	0.298953978591221	0.579498512106503	1.37544169611307	CEP44;CEP95;IRAG2;SPDL1;TOPORS
GO:0045177	apical part of cell	cellular_component	3	566	64	18684	0.306433946622428	0.579498512106503	1.54737190812721	ATP6V0A4;C5AR1;EDAR
GO:0000185	activation of MAPKKK activity	biological_process	1	566	12	18684	0.308747340471842	0.579498512106503	2.75088339222615	GADD45B
GO:0001655	urogenital system development	biological_process	1	566	12	18684	0.308747340471842	0.579498512106503	2.75088339222615	GATA2
GO:0001706	endoderm formation	biological_process	1	566	12	18684	0.308747340471842	0.579498512106503	2.75088339222615	DUSP1
GO:0001946	lymphangiogenesis	biological_process	1	566	12	18684	0.308747340471842	0.579498512106503	2.75088339222615	SOX18
GO:0002087	regulation of respiratory gaseous exchange by nervous system process	biological_process	1	566	12	18684	0.308747340471842	0.579498512106503	2.75088339222615	ADORA1
GO:0002687	positive regulation of leukocyte migration	biological_process	1	566	12	18684	0.308747340471842	0.579498512106503	2.75088339222615	CCL8
GO:0004033	aldo-keto reductase (NADP) activity	molecular_function	1	566	12	18684	0.308747340471842	0.579498512106503	2.75088339222615	KCNAB3
GO:0004126	cytidine deaminase activity	molecular_function	1	566	12	18684	0.308747340471842	0.579498512106503	2.75088339222615	APOBEC3A
GO:0004861	cyclin-dependent protein serine/threonine kinase inhibitor activity	molecular_function	1	566	12	18684	0.308747340471842	0.579498512106503	2.75088339222615	CDKN1A
GO:0006163	purine nucleotide metabolic process	biological_process	1	566	12	18684	0.308747340471842	0.579498512106503	2.75088339222615	GMPR
GO:0006554	lysine catabolic process	biological_process	1	566	12	18684	0.308747340471842	0.579498512106503	2.75088339222615	AASS
GO:0007398	ectoderm development	biological_process	1	566	12	18684	0.308747340471842	0.579498512106503	2.75088339222615	VAX2
GO:0007600	sensory perception	biological_process	1	566	12	18684	0.308747340471842	0.579498512106503	2.75088339222615	ASIC3
GO:0008239	dipeptidyl-peptidase activity	molecular_function	1	566	12	18684	0.308747340471842	0.579498512106503	2.75088339222615	NAALAD2
GO:0008328	ionotropic glutamate receptor complex	cellular_component	1	566	12	18684	0.308747340471842	0.579498512106503	2.75088339222615	SHANK2
GO:0008334	histone mRNA metabolic process	biological_process	1	566	12	18684	0.308747340471842	0.579498512106503	2.75088339222615	SSB
GO:0009972	cytidine deamination	biological_process	1	566	12	18684	0.308747340471842	0.579498512106503	2.75088339222615	APOBEC3A
GO:0010564	regulation of cell cycle process	biological_process	1	566	12	18684	0.308747340471842	0.579498512106503	2.75088339222615	SFRP1
GO:0014912	negative regulation of smooth muscle cell migration	biological_process	1	566	12	18684	0.308747340471842	0.579498512106503	2.75088339222615	SERPINE1
GO:0015125	bile acid transmembrane transporter activity	molecular_function	1	566	12	18684	0.308747340471842	0.579498512106503	2.75088339222615	ABCB11
GO:0016045	detection of bacterium	biological_process	1	566	12	18684	0.308747340471842	0.579498512106503	2.75088339222615	NAIP
GO:0016554	cytidine to uridine editing	biological_process	1	566	12	18684	0.308747340471842	0.579498512106503	2.75088339222615	APOBEC3A
GO:0017070	U6 snRNA binding	molecular_function	1	566	12	18684	0.308747340471842	0.579498512106503	2.75088339222615	LARP7
GO:0017154	semaphorin receptor activity	molecular_function	1	566	12	18684	0.308747340471842	0.579498512106503	2.75088339222615	PLXNA4
GO:0019068	virion assembly	biological_process	1	566	12	18684	0.308747340471842	0.579498512106503	2.75088339222615	APOE
GO:0030278	regulation of ossification	biological_process	1	566	12	18684	0.308747340471842	0.579498512106503	2.75088339222615	EGR2
GO:0030673	axolemma	cellular_component	1	566	12	18684	0.308747340471842	0.579498512106503	2.75088339222615	ADORA1
GO:0031224	intrinsic component of membrane	cellular_component	1	566	12	18684	0.308747340471842	0.579498512106503	2.75088339222615	RGS16
GO:0031464	Cul4A-RING E3 ubiquitin ligase complex	cellular_component	1	566	12	18684	0.308747340471842	0.579498512106503	2.75088339222615	GLMN
GO:0032367	intracellular cholesterol transport	biological_process	1	566	12	18684	0.308747340471842	0.579498512106503	2.75088339222615	STARD4
GO:0032495	response to muramyl dipeptide	biological_process	1	566	12	18684	0.308747340471842	0.579498512106503	2.75088339222615	TNFAIP3
GO:0033235	positive regulation of protein sumoylation	biological_process	1	566	12	18684	0.308747340471842	0.579498512106503	2.75088339222615	RASD2
GO:0033700	phospholipid efflux	biological_process	1	566	12	18684	0.308747340471842	0.579498512106503	2.75088339222615	APOE
GO:0034501	protein localization to kinetochore	biological_process	1	566	12	18684	0.308747340471842	0.579498512106503	2.75088339222615	SPDL1
GO:0035278	miRNA mediated inhibition of translation	biological_process	1	566	12	18684	0.308747340471842	0.579498512106503	2.75088339222615	ZFP36
GO:0035641	locomotory exploration behavior	biological_process	1	566	12	18684	0.308747340471842	0.579498512106503	2.75088339222615	APOE
GO:0042301	phosphate ion binding	molecular_function	1	566	12	18684	0.308747340471842	0.579498512106503	2.75088339222615	SLC34A2
GO:0042445	hormone metabolic process	biological_process	1	566	12	18684	0.308747340471842	0.579498512106503	2.75088339222615	FOXA1
GO:0043023	ribosomal large subunit binding	molecular_function	1	566	12	18684	0.308747340471842	0.579498512106503	2.75088339222615	NEMF
GO:0043596	nuclear replication fork	cellular_component	1	566	12	18684	0.308747340471842	0.579498512106503	2.75088339222615	ETAA1
GO:0045475	locomotor rhythm	biological_process	1	566	12	18684	0.308747340471842	0.579498512106503	2.75088339222615	EGR1
GO:0045953	negative regulation of natural killer cell mediated cytotoxicity	biological_process	1	566	12	18684	0.308747340471842	0.579498512106503	2.75088339222615	CLEC12B
GO:0046940	nucleoside monophosphate phosphorylation	biological_process	1	566	12	18684	0.308747340471842	0.579498512106503	2.75088339222615	AK6
GO:0048038	quinone binding	molecular_function	1	566	12	18684	0.308747340471842	0.579498512106503	2.75088339222615	AOC1
GO:0048096	chromatin-mediated maintenance of transcription	biological_process	1	566	12	18684	0.308747340471842	0.579498512106503	2.75088339222615	PADI2
GO:0048546	digestive tract morphogenesis	biological_process	1	566	12	18684	0.308747340471842	0.579498512106503	2.75088339222615	SFRP1
GO:0048598	embryonic morphogenesis	biological_process	1	566	12	18684	0.308747340471842	0.579498512106503	2.75088339222615	ROCK1
GO:0050732	negative regulation of peptidyl-tyrosine phosphorylation	biological_process	1	566	12	18684	0.308747340471842	0.579498512106503	2.75088339222615	SFRP1
GO:0050777	negative regulation of immune response	biological_process	1	566	12	18684	0.308747340471842	0.579498512106503	2.75088339222615	CTLA4
GO:0051168	nuclear export	biological_process	1	566	12	18684	0.308747340471842	0.579498512106503	2.75088339222615	NEMF
GO:0051276	chromosome organization	biological_process	1	566	12	18684	0.308747340471842	0.579498512106503	2.75088339222615	LIG4
GO:0060294	cilium movement involved in cell motility	biological_process	1	566	12	18684	0.308747340471842	0.579498512106503	2.75088339222615	RSPH4A
GO:0060402	calcium ion transport into cytosol	biological_process	1	566	12	18684	0.308747340471842	0.579498512106503	2.75088339222615	JPH2
GO:0060707	trophoblast giant cell differentiation	biological_process	1	566	12	18684	0.308747340471842	0.579498512106503	2.75088339222615	SOCS3
GO:0061578	Lys63-specific deubiquitinase activity	molecular_function	1	566	12	18684	0.308747340471842	0.579498512106503	2.75088339222615	TNFAIP3
GO:0070286	axonemal dynein complex assembly	biological_process	1	566	12	18684	0.308747340471842	0.579498512106503	2.75088339222615	CCDC39
GO:0071006	U2-type catalytic step 1 spliceosome	cellular_component	1	566	12	18684	0.308747340471842	0.579498512106503	2.75088339222615	CWC22
GO:0071712	ER-associated misfolded protein catabolic process	biological_process	1	566	12	18684	0.308747340471842	0.579498512106503	2.75088339222615	UGGT2
GO:0072711	cellular response to hydroxyurea	biological_process	1	566	12	18684	0.308747340471842	0.579498512106503	2.75088339222615	BLM
GO:0086004	regulation of cardiac muscle cell contraction	biological_process	1	566	12	18684	0.308747340471842	0.579498512106503	2.75088339222615	ADORA1
GO:0089720	caspase binding	molecular_function	1	566	12	18684	0.308747340471842	0.579498512106503	2.75088339222615	CARD16
GO:0090181	regulation of cholesterol metabolic process	biological_process	1	566	12	18684	0.308747340471842	0.579498512106503	2.75088339222615	APOE
GO:1903800	positive regulation of production of miRNAs involved in gene silencing by miRNA	biological_process	1	566	12	18684	0.308747340471842	0.579498512106503	2.75088339222615	IL6
GO:1904862	inhibitory synapse assembly	biological_process	1	566	12	18684	0.308747340471842	0.579498512106503	2.75088339222615	LGI2
GO:1990454	L-type voltage-gated calcium channel complex	cellular_component	1	566	12	18684	0.308747340471842	0.579498512106503	2.75088339222615	NOS1AP
GO:1990825	sequence-specific mRNA binding	molecular_function	1	566	12	18684	0.308747340471842	0.579498512106503	2.75088339222615	SSB
GO:2000678	negative regulation of transcription regulatory region DNA binding	biological_process	1	566	12	18684	0.308747340471842	0.579498512106503	2.75088339222615	ZNF675
GO:0006906	vesicle fusion	biological_process	2	566	37	18684	0.3092899963092	0.579498512106503	1.7843567949575	IRAG2;SYT13
GO:0031640	killing of cells of other organism	biological_process	2	566	37	18684	0.3092899963092	0.579498512106503	1.7843567949575	MUC7;S100A12
GO:0032733	positive regulation of interleukin-10 production	biological_process	2	566	37	18684	0.3092899963092	0.579498512106503	1.7843567949575	IL6;PIBF1
GO:0042594	response to starvation	biological_process	2	566	37	18684	0.3092899963092	0.579498512106503	1.7843567949575	PDK4;ZFP36
GO:0045595	regulation of cell differentiation	biological_process	2	566	37	18684	0.3092899963092	0.579498512106503	1.7843567949575	KLF4;RUNX3
GO:0045746	negative regulation of Notch signaling pathway	biological_process	2	566	37	18684	0.3092899963092	0.579498512106503	1.7843567949575	GATA2;TCIM
GO:0098742	cell-cell adhesion via plasma-membrane adhesion molecules	biological_process	2	566	37	18684	0.3092899963092	0.579498512106503	1.7843567949575	CDH19;CDH4
GO:0032729	positive regulation of interferon-gamma production	biological_process	3	566	65	18684	0.314769873722494	0.589365452631798	1.52356618646371	CCR2;HLA-DPA1;IL1B
GO:0018108	peptidyl-tyrosine phosphorylation	biological_process	5	566	123	18684	0.316784242632292	0.591232570854142	1.34189433767129	CLK1;CLK4;KIT;NEK1;WEE1
GO:0042742	defense response to bacterium	biological_process	5	566	123	18684	0.316784242632292	0.591232570854142	1.34189433767129	DCD;NAIP;S100A12;SPN;TMF1
GO:0043202	lysosomal lumen	cellular_component	4	566	94	18684	0.318011905800743	0.591232570854142	1.40470641305165	BCAN;BGN;CD1E;CD74
GO:0001666	response to hypoxia	biological_process	6	566	153	18684	0.318985476097538	0.591232570854142	1.2945333610476	ADORA1;APOLD1;CLDN3;EGR1;NR4A2;ZNF354A
GO:0001227	DNA-binding transcription repressor activity, RNA polymerase II-specific	molecular_function	11	566	305	18684	0.32050713352231	0.591232570854142	1.19054625499623	ATF3;EN1;JUN;MSC;VAX2;ZFP37;ZFP69;ZNF10;ZNF224;ZNF596;ZNF674
GO:0006024	glycosaminoglycan biosynthetic process	biological_process	2	566	38	18684	0.320521078236639	0.591232570854142	1.73740003719546	HS3ST2;HS3ST6
GO:0008344	adult locomotory behavior	biological_process	2	566	38	18684	0.320521078236639	0.591232570854142	1.73740003719546	EN1;NR4A2
GO:0030049	muscle filament sliding	biological_process	2	566	38	18684	0.320521078236639	0.591232570854142	1.73740003719546	ACTA1;NEB
GO:0042169	SH2 domain binding	molecular_function	2	566	38	18684	0.320521078236639	0.591232570854142	1.73740003719546	KIT;SIT1
GO:0048487	beta-tubulin binding	molecular_function	2	566	38	18684	0.320521078236639	0.591232570854142	1.73740003719546	IFT74;RGS2
GO:1902042	negative regulation of extrinsic apoptotic signaling pathway via death domain receptors	biological_process	2	566	38	18684	0.320521078236639	0.591232570854142	1.73740003719546	SERPINE1;TNFAIP3
GO:0001682	tRNA 5'-leader removal	biological_process	1	566	13	18684	0.329701121817864	0.591232570854142	2.53927697743952	SSB
GO:0001944	vasculature development	biological_process	1	566	13	18684	0.329701121817864	0.591232570854142	2.53927697743952	SOX18
GO:0002526	acute inflammatory response	biological_process	1	566	13	18684	0.329701121817864	0.591232570854142	2.53927697743952	VNN1
GO:0002690	positive regulation of leukocyte chemotaxis	biological_process	1	566	13	18684	0.329701121817864	0.591232570854142	2.53927697743952	IL6
GO:0004029	aldehyde dehydrogenase (NAD+) activity	molecular_function	1	566	13	18684	0.329701121817864	0.591232570854142	2.53927697743952	ALDH1A2
GO:0006825	copper ion transport	biological_process	1	566	13	18684	0.329701121817864	0.591232570854142	2.53927697743952	HEPHL1
GO:0006939	smooth muscle contraction	biological_process	1	566	13	18684	0.329701121817864	0.591232570854142	2.53927697743952	ROCK1
GO:0007097	nuclear migration	biological_process	1	566	13	18684	0.329701121817864	0.591232570854142	2.53927697743952	NTN1
GO:0007171	activation of transmembrane receptor protein tyrosine kinase activity	biological_process	1	566	13	18684	0.329701121817864	0.591232570854142	2.53927697743952	GREM1
GO:0010001	glial cell differentiation	biological_process	1	566	13	18684	0.329701121817864	0.591232570854142	2.53927697743952	DNER
GO:0010717	regulation of epithelial to mesenchymal transition	biological_process	1	566	13	18684	0.329701121817864	0.591232570854142	2.53927697743952	GREM1
GO:0010863	positive regulation of phospholipase C activity	biological_process	1	566	13	18684	0.329701121817864	0.591232570854142	2.53927697743952	KIT
GO:0010884	positive regulation of lipid storage	biological_process	1	566	13	18684	0.329701121817864	0.591232570854142	2.53927697743952	C3
GO:0014067	negative regulation of phosphatidylinositol 3-kinase signaling	biological_process	1	566	13	18684	0.329701121817864	0.591232570854142	2.53927697743952	KLF4
GO:0015250	water channel activity	molecular_function	1	566	13	18684	0.329701121817864	0.591232570854142	2.53927697743952	AQP5
GO:0015693	magnesium ion transport	biological_process	1	566	13	18684	0.329701121817864	0.591232570854142	2.53927697743952	NIPAL1
GO:0015804	neutral amino acid transport	biological_process	1	566	13	18684	0.329701121817864	0.591232570854142	2.53927697743952	SLC6A17
GO:0016050	vesicle organization	biological_process	1	566	13	18684	0.329701121817864	0.591232570854142	2.53927697743952	CD2AP
GO:0016578	histone deubiquitination	biological_process	1	566	13	18684	0.329701121817864	0.591232570854142	2.53927697743952	USP16
GO:0017017	MAP kinase tyrosine/serine/threonine phosphatase activity	molecular_function	1	566	13	18684	0.329701121817864	0.591232570854142	2.53927697743952	DUSP1
GO:0022851	GABA-gated chloride ion channel activity	molecular_function	1	566	13	18684	0.329701121817864	0.591232570854142	2.53927697743952	GABRE
GO:0030516	regulation of axon extension	biological_process	1	566	13	18684	0.329701121817864	0.591232570854142	2.53927697743952	APOE
GO:0031274	positive regulation of pseudopodium assembly	biological_process	1	566	13	18684	0.329701121817864	0.591232570854142	2.53927697743952	KIT
GO:0031432	titin binding	molecular_function	1	566	13	18684	0.329701121817864	0.591232570854142	2.53927697743952	TRIM63
GO:0031936	negative regulation of chromatin silencing	biological_process	1	566	13	18684	0.329701121817864	0.591232570854142	2.53927697743952	ATAD2
GO:0032454	histone demethylase activity (H3-K9 specific)	molecular_function	1	566	13	18684	0.329701121817864	0.591232570854142	2.53927697743952	JMJD1C
GO:0032725	positive regulation of granulocyte macrophage colony-stimulating factor production	biological_process	1	566	13	18684	0.329701121817864	0.591232570854142	2.53927697743952	IL1B
GO:0034380	high-density lipoprotein particle assembly	biological_process	1	566	13	18684	0.329701121817864	0.591232570854142	2.53927697743952	APOE
GO:0035050	embryonic heart tube development	biological_process	1	566	13	18684	0.329701121817864	0.591232570854142	2.53927697743952	SOX18
GO:0035331	negative regulation of hippo signaling	biological_process	1	566	13	18684	0.329701121817864	0.591232570854142	2.53927697743952	SHANK2
GO:0035723	interleukin-15-mediated signaling pathway	biological_process	1	566	13	18684	0.329701121817864	0.591232570854142	2.53927697743952	IL15
GO:0035845	photoreceptor cell outer segment organization	biological_process	1	566	13	18684	0.329701121817864	0.591232570854142	2.53927697743952	TOPORS
GO:0036038	MKS complex	cellular_component	1	566	13	18684	0.329701121817864	0.591232570854142	2.53927697743952	CEP290
GO:0036122	BMP binding	molecular_function	1	566	13	18684	0.329701121817864	0.591232570854142	2.53927697743952	GREM1
GO:0042551	neuron maturation	biological_process	1	566	13	18684	0.329701121817864	0.591232570854142	2.53927697743952	NR4A2
GO:0042562	hormone binding	molecular_function	1	566	13	18684	0.329701121817864	0.591232570854142	2.53927697743952	MCHR1
GO:0043101	purine-containing compound salvage	biological_process	1	566	13	18684	0.329701121817864	0.591232570854142	2.53927697743952	GMPR
GO:0043568	positive regulation of insulin-like growth factor receptor signaling pathway	biological_process	1	566	13	18684	0.329701121817864	0.591232570854142	2.53927697743952	MYORG
GO:0045292	mRNA cis splicing, via spliceosome	biological_process	1	566	13	18684	0.329701121817864	0.591232570854142	2.53927697743952	PRPF40A
GO:0046626	regulation of insulin receptor signaling pathway	biological_process	1	566	13	18684	0.329701121817864	0.591232570854142	2.53927697743952	FUT7
GO:0050872	white fat cell differentiation	biological_process	1	566	13	18684	0.329701121817864	0.591232570854142	2.53927697743952	FGF10
GO:0051014	actin filament severing	biological_process	1	566	13	18684	0.329701121817864	0.591232570854142	2.53927697743952	AVIL
GO:0051492	regulation of stress fiber assembly	biological_process	1	566	13	18684	0.329701121817864	0.591232570854142	2.53927697743952	ROCK1
GO:0055093	response to hyperoxia	biological_process	1	566	13	18684	0.329701121817864	0.591232570854142	2.53927697743952	CDKN1A
GO:0055119	relaxation of cardiac muscle	biological_process	1	566	13	18684	0.329701121817864	0.591232570854142	2.53927697743952	RGS2
GO:0060334	regulation of interferon-gamma-mediated signaling pathway	biological_process	1	566	13	18684	0.329701121817864	0.591232570854142	2.53927697743952	SOCS3
GO:0060546	negative regulation of necroptotic process	biological_process	1	566	13	18684	0.329701121817864	0.591232570854142	2.53927697743952	BIRC3
GO:0060996	dendritic spine development	biological_process	1	566	13	18684	0.329701121817864	0.591232570854142	2.53927697743952	UBA6
GO:0071285	cellular response to lithium ion	biological_process	1	566	13	18684	0.329701121817864	0.591232570854142	2.53927697743952	LIG4
GO:0071933	Arp2/3 complex binding	molecular_function	1	566	13	18684	0.329701121817864	0.591232570854142	2.53927697743952	AVIL
GO:0097320	plasma membrane tubulation	biological_process	1	566	13	18684	0.329701121817864	0.591232570854142	2.53927697743952	CAVIN2
GO:1900271	regulation of long-term synaptic potentiation	biological_process	1	566	13	18684	0.329701121817864	0.591232570854142	2.53927697743952	CALB2
GO:1904645	response to amyloid-beta	biological_process	1	566	13	18684	0.329701121817864	0.591232570854142	2.53927697743952	MMP9
GO:2000273	positive regulation of signaling receptor activity	biological_process	1	566	13	18684	0.329701121817864	0.591232570854142	2.53927697743952	GREM1
GO:0000049	tRNA binding	molecular_function	3	566	67	18684	0.331451412883798	0.592134221025702	1.47808659880808	NEMF;NSUN6;SSB
GO:0004866	endopeptidase inhibitor activity	molecular_function	2	566	39	18684	0.331706806194601	0.592134221025702	1.69285131829301	C3;C5
GO:0005547	phosphatidylinositol-3,4,5-trisphosphate binding	molecular_function	2	566	39	18684	0.331706806194601	0.592134221025702	1.69285131829301	ARAP2;JPH2
GO:0009968	negative regulation of signal transduction	biological_process	2	566	39	18684	0.331706806194601	0.592134221025702	1.69285131829301	RGS1;RGS16
GO:0016573	histone acetylation	biological_process	2	566	39	18684	0.331706806194601	0.592134221025702	1.69285131829301	BAZ1A;PHF20L1
GO:0030544	Hsp70 protein binding	molecular_function	2	566	39	18684	0.331706806194601	0.592134221025702	1.69285131829301	DNAJC2;SPN
GO:0032040	small-subunit processome	cellular_component	2	566	39	18684	0.331706806194601	0.592134221025702	1.69285131829301	MPHOSPH10;NOP58
GO:0004672	protein kinase activity	molecular_function	8	566	216	18684	0.332117495262014	0.592483862828354	1.2226148409894	CCL2;CCL3;CCL5;CCL8;NEK1;PDK4;ROCK1;WEE1
GO:0044877	protein-containing complex binding	molecular_function	12	566	340	18684	0.335697175612509	0.598482747472075	1.16508002494284	AOC1;APOE;ATP6V1B1;CD2AP;CDKN1A;CIR1;FOS;JUN;KRT8;NUF2;STXBP3;ZFP36
GO:0019900	kinase binding	molecular_function	4	566	97	18684	0.338694741227078	0.602595151947849	1.36126188481294	CARD16;SIT1;TAX1BP1;TNFAIP3
GO:0030666	endocytic vesicle membrane	cellular_component	3	566	68	18684	0.339789098646421	0.602595151947849	1.45635003117855	CD74;HBEGF;HLA-DPA1
GO:0035861	site of double-strand break	cellular_component	3	566	68	18684	0.339789098646421	0.602595151947849	1.45635003117855	RBBP8;SMC6;UFL1
GO:0060070	canonical Wnt signaling pathway	biological_process	3	566	68	18684	0.339789098646421	0.602595151947849	1.45635003117855	KLF4;NR4A2;SFRP1
GO:0015026	coreceptor activity	molecular_function	2	566	40	18684	0.342839629642555	0.602595151947849	1.65053003533569	CCR5;CD8B
GO:0030890	positive regulation of B cell proliferation	biological_process	2	566	40	18684	0.342839629642555	0.602595151947849	1.65053003533569	CD74;CDKN1A
GO:0035735	intraciliary transport involved in cilium assembly	biological_process	2	566	40	18684	0.342839629642555	0.602595151947849	1.65053003533569	IFT74;IFT80
GO:0061098	positive regulation of protein tyrosine kinase activity	biological_process	2	566	40	18684	0.342839629642555	0.602595151947849	1.65053003533569	CCL5;GREM1
GO:0090307	mitotic spindle assembly	biological_process	2	566	40	18684	0.342839629642555	0.602595151947849	1.65053003533569	OFD1;PIBF1
GO:0006979	response to oxidative stress	biological_process	4	566	98	18684	0.345601954329141	0.602595151947849	1.34737145741689	MICB;PTGS2;SGK2;VNN1
GO:0007420	brain development	biological_process	8	566	219	18684	0.345762726811987	0.602595151947849	1.2058666924827	B3GNT5;CCDC39;EGR2;JHY;RGS2;SLC6A17;SNPH;STXBP3
GO:0001558	regulation of cell growth	biological_process	3	566	69	18684	0.348119645514655	0.602595151947849	1.43524350898756	KIF14;MELTF;SGK2
GO:0009267	cellular response to starvation	biological_process	3	566	69	18684	0.348119645514655	0.602595151947849	1.43524350898756	ELAPOR1;PDK4;SFRP1
GO:0000346	transcription export complex	cellular_component	1	566	14	18684	0.350020824300382	0.602595151947849	2.35790005047956	THOC1
GO:0001829	trophectodermal cell differentiation	biological_process	1	566	14	18684	0.350020824300382	0.602595151947849	2.35790005047956	JUNB
GO:0003382	epithelial cell morphogenesis	biological_process	1	566	14	18684	0.350020824300382	0.602595151947849	2.35790005047956	CLDN3
GO:0005149	interleukin-1 receptor binding	molecular_function	1	566	14	18684	0.350020824300382	0.602595151947849	2.35790005047956	IL1B
GO:0005227	calcium activated cation channel activity	molecular_function	1	566	14	18684	0.350020824300382	0.602595151947849	2.35790005047956	TRPM3
GO:0005858	axonemal dynein complex	cellular_component	1	566	14	18684	0.350020824300382	0.602595151947849	2.35790005047956	DNAH14
GO:0006349	regulation of gene expression by genetic imprinting	biological_process	1	566	14	18684	0.350020824300382	0.602595151947849	2.35790005047956	ARID4A
GO:0006878	cellular copper ion homeostasis	biological_process	1	566	14	18684	0.350020824300382	0.602595151947849	2.35790005047956	MT2A
GO:0006978	DNA damage response, signal transduction by p53 class mediator resulting in transcription of p21 class mediator	biological_process	1	566	14	18684	0.350020824300382	0.602595151947849	2.35790005047956	CDKN1A
GO:0007035	vacuolar acidification	biological_process	1	566	14	18684	0.350020824300382	0.602595151947849	2.35790005047956	ATP6V0A4
GO:0008206	bile acid metabolic process	biological_process	1	566	14	18684	0.350020824300382	0.602595151947849	2.35790005047956	ABCB11
GO:0010243	response to organonitrogen compound	biological_process	1	566	14	18684	0.350020824300382	0.602595151947849	2.35790005047956	CDKN1A
GO:0010447	response to acidic pH	biological_process	1	566	14	18684	0.350020824300382	0.602595151947849	2.35790005047956	ASIC3
GO:0010954	positive regulation of protein processing	biological_process	1	566	14	18684	0.350020824300382	0.602595151947849	2.35790005047956	SPON1
GO:0016064	immunoglobulin mediated immune response	biological_process	1	566	14	18684	0.350020824300382	0.602595151947849	2.35790005047956	CD74
GO:0019079	viral genome replication	biological_process	1	566	14	18684	0.350020824300382	0.602595151947849	2.35790005047956	CCL2
GO:0021542	dentate gyrus development	biological_process	1	566	14	18684	0.350020824300382	0.602595151947849	2.35790005047956	BTG2
GO:0021772	olfactory bulb development	biological_process	1	566	14	18684	0.350020824300382	0.602595151947849	2.35790005047956	KIF14
GO:0022011	myelination in peripheral nervous system	biological_process	1	566	14	18684	0.350020824300382	0.602595151947849	2.35790005047956	MYOC
GO:0032585	multivesicular body membrane	cellular_component	1	566	14	18684	0.350020824300382	0.602595151947849	2.35790005047956	PMEL
GO:0033169	histone H3-K9 demethylation	biological_process	1	566	14	18684	0.350020824300382	0.602595151947849	2.35790005047956	JMJD1C
GO:0033268	node of Ranvier	cellular_component	1	566	14	18684	0.350020824300382	0.602595151947849	2.35790005047956	MYOC
GO:0042692	muscle cell differentiation	biological_process	1	566	14	18684	0.350020824300382	0.602595151947849	2.35790005047956	GLMN
GO:0043240	Fanconi anaemia nuclear complex	cellular_component	1	566	14	18684	0.350020824300382	0.602595151947849	2.35790005047956	FANCM
GO:0043951	negative regulation of cAMP-mediated signaling	biological_process	1	566	14	18684	0.350020824300382	0.602595151947849	2.35790005047956	RGS2
GO:0044548	S100 protein binding	molecular_function	1	566	14	18684	0.350020824300382	0.602595151947849	2.35790005047956	S100A1
GO:0045745	positive regulation of G protein-coupled receptor signaling pathway	biological_process	1	566	14	18684	0.350020824300382	0.602595151947849	2.35790005047956	C3
GO:0046785	microtubule polymerization	biological_process	1	566	14	18684	0.350020824300382	0.602595151947849	2.35790005047956	CENPJ
GO:0048545	response to steroid hormone	biological_process	1	566	14	18684	0.350020824300382	0.602595151947849	2.35790005047956	ACTA1
GO:0048665	neuron fate specification	biological_process	1	566	14	18684	0.350020824300382	0.602595151947849	2.35790005047956	FOXA1
GO:0050910	detection of mechanical stimulus involved in sensory perception of sound	biological_process	1	566	14	18684	0.350020824300382	0.602595151947849	2.35790005047956	KIT
GO:0050966	detection of mechanical stimulus involved in sensory perception of pain	biological_process	1	566	14	18684	0.350020824300382	0.602595151947849	2.35790005047956	ASIC3
GO:0051011	microtubule minus-end binding	molecular_function	1	566	14	18684	0.350020824300382	0.602595151947849	2.35790005047956	CEP290
GO:0051457	maintenance of protein location in nucleus	biological_process	1	566	14	18684	0.350020824300382	0.602595151947849	2.35790005047956	TOPORS
GO:0060441	epithelial tube branching involved in lung morphogenesis	biological_process	1	566	14	18684	0.350020824300382	0.602595151947849	2.35790005047956	FOXA1
GO:0070262	peptidyl-serine dephosphorylation	biological_process	1	566	14	18684	0.350020824300382	0.602595151947849	2.35790005047956	DUSP1
GO:0086064	cell communication by electrical coupling involved in cardiac conduction	biological_process	1	566	14	18684	0.350020824300382	0.602595151947849	2.35790005047956	GJD3
GO:1900025	negative regulation of substrate adhesion-dependent cell spreading	biological_process	1	566	14	18684	0.350020824300382	0.602595151947849	2.35790005047956	MELTF
GO:1902176	negative regulation of oxidative stress-induced intrinsic apoptotic signaling pathway	biological_process	1	566	14	18684	0.350020824300382	0.602595151947849	2.35790005047956	VNN1
GO:1903358	regulation of Golgi organization	biological_process	1	566	14	18684	0.350020824300382	0.602595151947849	2.35790005047956	AKAP9
GO:1904380	endoplasmic reticulum mannose trimming	biological_process	1	566	14	18684	0.350020824300382	0.602595151947849	2.35790005047956	UGGT2
GO:1990023	mitotic spindle midzone	cellular_component	1	566	14	18684	0.350020824300382	0.602595151947849	2.35790005047956	MAP10
GO:0006898	receptor-mediated endocytosis	biological_process	4	566	99	18684	0.352511835381237	0.604016499095773	1.33376164471571	APOE;HBA1;HBA2;HBB
GO:0019886	antigen processing and presentation of exogenous peptide antigen via MHC class II	biological_process	4	566	99	18684	0.352511835381237	0.604016499095773	1.33376164471571	CD74;HLA-DOA;HLA-DPA1;KIF15
GO:0042470	melanosome	cellular_component	4	566	99	18684	0.352511835381237	0.604016499095773	1.33376164471571	MLANA;PMEL;TYR;TYRP1
GO:0050830	defense response to Gram-positive bacterium	biological_process	4	566	99	18684	0.352511835381237	0.604016499095773	1.33376164471571	C5AR1;IL6;IL7R;RNASE6
GO:0009653	anatomical structure morphogenesis	biological_process	5	566	129	18684	0.352784144537494	0.604016499095773	1.27948064754705	EN1;EREG;FOXA1;FOXI1;SOX18
GO:0001580	detection of chemical stimulus involved in sensory perception of bitter taste	biological_process	2	566	41	18684	0.353912495481787	0.604016499095773	1.61027320520555	CA6;PIP
GO:0009408	response to heat	biological_process	2	566	41	18684	0.353912495481787	0.604016499095773	1.61027320520555	ASIC3;MICB
GO:0019955	cytokine binding	molecular_function	2	566	41	18684	0.353912495481787	0.604016499095773	1.61027320520555	CD74;KIT
GO:0030020	extracellular matrix structural constituent conferring tensile strength	molecular_function	2	566	41	18684	0.353912495481787	0.604016499095773	1.61027320520555	COL6A5;COL8A2
GO:0030658	transport vesicle membrane	cellular_component	2	566	41	18684	0.353912495481787	0.604016499095773	1.61027320520555	CD74;HLA-DPA1
GO:0031100	animal organ regeneration	biological_process	2	566	41	18684	0.353912495481787	0.604016499095773	1.61027320520555	C5AR1;CDKN1A
GO:0032570	response to progesterone	biological_process	2	566	41	18684	0.353912495481787	0.604016499095773	1.61027320520555	FOS;FOSB
GO:0045071	negative regulation of viral genome replication	biological_process	2	566	41	18684	0.353912495481787	0.604016499095773	1.61027320520555	APOBEC3A;CCL5
GO:0051480	regulation of cytosolic calcium ion concentration	biological_process	2	566	41	18684	0.353912495481787	0.604016499095773	1.61027320520555	ADCY8;CALB2
GO:0032508	DNA duplex unwinding	biological_process	3	566	70	18684	0.356439391837441	0.604447665888392	1.41474003028773	BLM;CHD1;FANCM
GO:0070373	negative regulation of ERK1 and ERK2 cascade	biological_process	3	566	70	18684	0.356439391837441	0.604447665888392	1.41474003028773	ATF3;DUSP1;KLF4
GO:0051092	positive regulation of NF-kappaB transcription factor activity	biological_process	6	566	160	18684	0.356630444113281	0.604447665888392	1.23789752650177	CARD16;CX3CR1;GREM1;IL1B;IL6;S100A12
GO:0031225	anchored component of membrane	cellular_component	4	566	100	18684	0.359422169563144	0.604447665888392	1.32042402826855	BCAN;CEACAM6;VNN1;VNN2
GO:0016887	ATPase activity	molecular_function	8	566	223	18684	0.364068190857767	0.604447665888392	1.18423679665341	ABCB11;AK6;ATAD2;BLM;KIF14;KIF15;KIF26B;PMS1
GO:0007265	Ras protein signal transduction	biological_process	3	566	71	18684	0.364744795945895	0.604447665888392	1.39481411436819	CDKN1A;JUN;NTN1
GO:0050796	regulation of insulin secretion	biological_process	3	566	71	18684	0.364744795945895	0.604447665888392	1.39481411436819	CCL5;IL1B;IL6
GO:0000186	activation of MAPKK activity	biological_process	2	566	42	18684	0.364918824937625	0.604447665888392	1.57193336698637	ADORA1;MAP3K8
GO:0008307	structural constituent of muscle	molecular_function	2	566	42	18684	0.364918824937625	0.604447665888392	1.57193336698637	MYBPH;NEB
GO:0030315	T-tubule	cellular_component	2	566	42	18684	0.364918824937625	0.604447665888392	1.57193336698637	KCNJ5;NOS1AP
GO:0032526	response to retinoic acid	biological_process	2	566	42	18684	0.364918824937625	0.604447665888392	1.57193336698637	DUSP1;MICB
GO:0034097	response to cytokine	biological_process	2	566	42	18684	0.364918824937625	0.604447665888392	1.57193336698637	ALDH1A2;JUN
GO:0045786	negative regulation of cell cycle	biological_process	2	566	42	18684	0.364918824937625	0.604447665888392	1.57193336698637	NR4A1;RUNX3
GO:0098655	cation transmembrane transport	biological_process	2	566	42	18684	0.364918824937625	0.604447665888392	1.57193336698637	TRPM3;UNC80
GO:1990573	potassium ion import across plasma membrane	biological_process	2	566	42	18684	0.364918824937625	0.604447665888392	1.57193336698637	KCNH2;KCNJ5
GO:2000272	negative regulation of signaling receptor activity	biological_process	2	566	42	18684	0.364918824937625	0.604447665888392	1.57193336698637	CLEC12B;WFIKKN2
GO:0005200	structural constituent of cytoskeleton	molecular_function	4	566	101	18684	0.36633078636611	0.604447665888392	1.30735052303817	ACTA1;ADD2;CD2AP;TUBB1
GO:0005796	Golgi lumen	cellular_component	4	566	101	18684	0.36633078636611	0.604447665888392	1.30735052303817	BCAN;BGN;MUC7;MUCL1
GO:0006406	mRNA export from nucleus	biological_process	4	566	101	18684	0.36633078636611	0.604447665888392	1.30735052303817	SRSF11;SRSF7;THOC1;U2AF1
GO:0005667	transcription regulator complex	cellular_component	7	566	193	18684	0.368523912657198	0.604447665888392	1.1972756733005	GATA2;JUN;JUNB;KLF4;NR4A1;NR4A2;SOX18
GO:0000164	protein phosphatase type 1 complex	cellular_component	1	566	15	18684	0.369725602738839	0.604447665888392	2.20070671378092	PPP1R15A
GO:0000302	response to reactive oxygen species	biological_process	1	566	15	18684	0.369725602738839	0.604447665888392	2.20070671378092	APOE
GO:0003351	epithelial cilium movement involved in extracellular fluid movement	biological_process	1	566	15	18684	0.369725602738839	0.604447665888392	2.20070671378092	SPEF2
GO:0004518	nuclease activity	molecular_function	1	566	15	18684	0.369725602738839	0.604447665888392	2.20070671378092	FANCM
GO:0004553	hydrolase activity, hydrolyzing O-glycosyl compounds	molecular_function	1	566	15	18684	0.369725602738839	0.604447665888392	2.20070671378092	MYORG
GO:0005773	vacuole	cellular_component	1	566	15	18684	0.369725602738839	0.604447665888392	2.20070671378092	CD74
GO:0006590	thyroid hormone generation	biological_process	1	566	15	18684	0.369725602738839	0.604447665888392	2.20070671378092	TG
GO:0006895	Golgi to endosome transport	biological_process	1	566	15	18684	0.369725602738839	0.604447665888392	2.20070671378092	VPS13A
GO:0010469	regulation of signaling receptor activity	biological_process	1	566	15	18684	0.369725602738839	0.604447665888392	2.20070671378092	SERPINE1
GO:0030194	positive regulation of blood coagulation	biological_process	1	566	15	18684	0.369725602738839	0.604447665888392	2.20070671378092	SERPINE1
GO:0030224	monocyte differentiation	biological_process	1	566	15	18684	0.369725602738839	0.604447665888392	2.20070671378092	MT1G
GO:0030280	structural constituent of skin epidermis	molecular_function	1	566	15	18684	0.369725602738839	0.604447665888392	2.20070671378092	SPRR2E
GO:0031461	cullin-RING ubiquitin ligase complex	cellular_component	1	566	15	18684	0.369725602738839	0.604447665888392	2.20070671378092	GLMN
GO:0031462	Cul2-RING ubiquitin ligase complex	cellular_component	1	566	15	18684	0.369725602738839	0.604447665888392	2.20070671378092	GLMN
GO:0032270	positive regulation of cellular protein metabolic process	biological_process	1	566	15	18684	0.369725602738839	0.604447665888392	2.20070671378092	KLF4
GO:0032516	positive regulation of phosphoprotein phosphatase activity	biological_process	1	566	15	18684	0.369725602738839	0.604447665888392	2.20070671378092	PPP1R15A
GO:0033146	regulation of intracellular estrogen receptor signaling pathway	biological_process	1	566	15	18684	0.369725602738839	0.604447665888392	2.20070671378092	UFL1
GO:0033280	response to vitamin D	biological_process	1	566	15	18684	0.369725602738839	0.604447665888392	2.20070671378092	TYR
GO:0033630	positive regulation of cell adhesion mediated by integrin	biological_process	1	566	15	18684	0.369725602738839	0.604447665888392	2.20070671378092	IFT74
GO:0034045	phagophore assembly site membrane	cellular_component	1	566	15	18684	0.369725602738839	0.604447665888392	2.20070671378092	RB1CC1
GO:0034244	negative regulation of transcription elongation from RNA polymerase II promoter	biological_process	1	566	15	18684	0.369725602738839	0.604447665888392	2.20070671378092	LARP7
GO:0042462	eye photoreceptor cell development	biological_process	1	566	15	18684	0.369725602738839	0.604447665888392	2.20070671378092	CEP290
GO:0042574	retinal metabolic process	biological_process	1	566	15	18684	0.369725602738839	0.604447665888392	2.20070671378092	ALDH1A2
GO:0043069	negative regulation of programmed cell death	biological_process	1	566	15	18684	0.369725602738839	0.604447665888392	2.20070671378092	KIT
GO:0043274	phospholipase binding	molecular_function	1	566	15	18684	0.369725602738839	0.604447665888392	2.20070671378092	SELE
GO:0043518	negative regulation of DNA damage response, signal transduction by p53 class mediator	biological_process	1	566	15	18684	0.369725602738839	0.604447665888392	2.20070671378092	CD74
GO:0045190	isotype switching	biological_process	1	566	15	18684	0.369725602738839	0.604447665888392	2.20070671378092	LIG4
GO:0045589	regulation of regulatory T cell differentiation	biological_process	1	566	15	18684	0.369725602738839	0.604447665888392	2.20070671378092	CTLA4
GO:0045724	positive regulation of cilium assembly	biological_process	1	566	15	18684	0.369725602738839	0.604447665888392	2.20070671378092	CEP120
GO:0045824	negative regulation of innate immune response	biological_process	1	566	15	18684	0.369725602738839	0.604447665888392	2.20070671378092	TNFAIP3
GO:0045910	negative regulation of DNA recombination	biological_process	1	566	15	18684	0.369725602738839	0.604447665888392	2.20070671378092	BLM
GO:0046426	negative regulation of receptor signaling pathway via JAK-STAT	biological_process	1	566	15	18684	0.369725602738839	0.604447665888392	2.20070671378092	SOCS3
GO:0048485	sympathetic nervous system development	biological_process	1	566	15	18684	0.369725602738839	0.604447665888392	2.20070671378092	PLXNA4
GO:0048872	homeostasis of number of cells	biological_process	1	566	15	18684	0.369725602738839	0.604447665888392	2.20070671378092	IL7R
GO:0051145	smooth muscle cell differentiation	biological_process	1	566	15	18684	0.369725602738839	0.604447665888392	2.20070671378092	FGF10
GO:0051932	synaptic transmission, GABAergic	biological_process	1	566	15	18684	0.369725602738839	0.604447665888392	2.20070671378092	GABRE
GO:0055091	phospholipid homeostasis	biological_process	1	566	15	18684	0.369725602738839	0.604447665888392	2.20070671378092	ABCB11
GO:0060216	definitive hemopoiesis	biological_process	1	566	15	18684	0.369725602738839	0.604447665888392	2.20070671378092	GATA2
GO:0060324	face development	biological_process	1	566	15	18684	0.369725602738839	0.604447665888392	2.20070671378092	ALDH1A2
GO:0060766	negative regulation of androgen receptor signaling pathway	biological_process	1	566	15	18684	0.369725602738839	0.604447665888392	2.20070671378092	SFRP1
GO:0070207	protein homotrimerization	biological_process	1	566	15	18684	0.369725602738839	0.604447665888392	2.20070671378092	ALOX5AP
GO:0070742	C2H2 zinc finger domain binding	molecular_function	1	566	15	18684	0.369725602738839	0.604447665888392	2.20070671378092	GATA2
GO:0071354	cellular response to interleukin-6	biological_process	1	566	15	18684	0.369725602738839	0.604447665888392	2.20070671378092	SELPLG
GO:0071380	cellular response to prostaglandin E stimulus	biological_process	1	566	15	18684	0.369725602738839	0.604447665888392	2.20070671378092	SFRP1
GO:0071391	cellular response to estrogen stimulus	biological_process	1	566	15	18684	0.369725602738839	0.604447665888392	2.20070671378092	SFRP1
GO:0090051	negative regulation of cell migration involved in sprouting angiogenesis	biological_process	1	566	15	18684	0.369725602738839	0.604447665888392	2.20070671378092	KLF4
GO:0097067	cellular response to thyroid hormone stimulus	biological_process	1	566	15	18684	0.369725602738839	0.604447665888392	2.20070671378092	KIT
GO:1900153	positive regulation of nuclear-transcribed mRNA catabolic process, deadenylation-dependent decay	biological_process	1	566	15	18684	0.369725602738839	0.604447665888392	2.20070671378092	ZFP36
GO:1902166	negative regulation of intrinsic apoptotic signaling pathway in response to DNA damage by p53 class mediator	biological_process	1	566	15	18684	0.369725602738839	0.604447665888392	2.20070671378092	CD74
GO:1903364	positive regulation of cellular protein catabolic process	biological_process	1	566	15	18684	0.369725602738839	0.604447665888392	2.20070671378092	TNFAIP3
GO:1903830	magnesium ion transmembrane transport	biological_process	1	566	15	18684	0.369725602738839	0.604447665888392	2.20070671378092	NIPAL1
GO:0006952	defense response	biological_process	3	566	72	18684	0.373032435514615	0.609492569401248	1.37544169611307	CRISP3;RNASE6;TPSAB1
GO:0000413	protein peptidyl-prolyl isomerization	biological_process	2	566	43	18684	0.375852491381754	0.611564112820577	1.53537677705646	CWC27;NKTR
GO:0003755	peptidyl-prolyl cis-trans isomerase activity	molecular_function	2	566	43	18684	0.375852491381754	0.611564112820577	1.53537677705646	CWC27;NKTR
GO:0014070	response to organic cyclic compound	biological_process	2	566	43	18684	0.375852491381754	0.611564112820577	1.53537677705646	BTG2;SFRP1
GO:0030574	collagen catabolic process	biological_process	2	566	43	18684	0.375852491381754	0.611564112820577	1.53537677705646	MMP7;MMP9
GO:0034332	adherens junction organization	biological_process	2	566	43	18684	0.375852491381754	0.611564112820577	1.53537677705646	CDH19;CDH4
GO:0048538	thymus development	biological_process	2	566	43	18684	0.375852491381754	0.611564112820577	1.53537677705646	FGF10;TYR
GO:0060348	bone development	biological_process	2	566	43	18684	0.375852491381754	0.611564112820577	1.53537677705646	BGN;MYOC
GO:0042593	glucose homeostasis	biological_process	4	566	103	18684	0.380134411355986	0.613152811094623	1.28196507598888	ADCY8;FOXA1;IL6;PDK4
GO:0008092	cytoskeletal protein binding	molecular_function	2	566	44	18684	0.386707799059088	0.613152811094623	1.50048185030517	CNTRL;FLNC
GO:0019827	stem cell population maintenance	biological_process	2	566	44	18684	0.386707799059088	0.613152811094623	1.50048185030517	KIT;KLF4
GO:0030017	sarcomere	cellular_component	2	566	44	18684	0.386707799059088	0.613152811094623	1.50048185030517	ACTA1;PYROXD1
GO:0032715	negative regulation of interleukin-6 production	biological_process	2	566	44	18684	0.386707799059088	0.613152811094623	1.50048185030517	KLF2;TNFAIP3
GO:0048156	tau protein binding	molecular_function	2	566	44	18684	0.386707799059088	0.613152811094623	1.50048185030517	APOE;ROCK1
GO:0000038	very long-chain fatty acid metabolic process	biological_process	1	566	16	18684	0.388834034301848	0.613152811094623	2.06316254416961	SLC27A6
GO:0004180	carboxypeptidase activity	molecular_function	1	566	16	18684	0.388834034301848	0.613152811094623	2.06316254416961	NAALAD2
GO:0004303	estradiol 17-beta-dehydrogenase activity	molecular_function	1	566	16	18684	0.388834034301848	0.613152811094623	2.06316254416961	HSD17B3
GO:0004698	calcium-dependent protein kinase C activity	molecular_function	1	566	16	18684	0.388834034301848	0.613152811094623	2.06316254416961	CCL3
GO:0005123	death receptor binding	molecular_function	1	566	16	18684	0.388834034301848	0.613152811094623	2.06316254416961	CASP8AP2
GO:0005798	Golgi-associated vesicle	cellular_component	1	566	16	18684	0.388834034301848	0.613152811094623	2.06316254416961	TYR
GO:0005869	dynactin complex	cellular_component	1	566	16	18684	0.388834034301848	0.613152811094623	2.06316254416961	ACTA1
GO:0006268	DNA unwinding involved in DNA replication	biological_process	1	566	16	18684	0.388834034301848	0.613152811094623	2.06316254416961	BLM
GO:0006623	protein targeting to vacuole	biological_process	1	566	16	18684	0.388834034301848	0.613152811094623	2.06316254416961	VPS13A
GO:0007019	microtubule depolymerization	biological_process	1	566	16	18684	0.388834034301848	0.613152811094623	2.06316254416961	KIF14
GO:0007051	spindle organization	biological_process	1	566	16	18684	0.388834034301848	0.613152811094623	2.06316254416961	ASPM
GO:0007093	mitotic cell cycle checkpoint	biological_process	1	566	16	18684	0.388834034301848	0.613152811094623	2.06316254416961	WEE1
GO:0008188	neuropeptide receptor activity	molecular_function	1	566	16	18684	0.388834034301848	0.613152811094623	2.06316254416961	MCHR1
GO:0008191	metalloendopeptidase inhibitor activity	molecular_function	1	566	16	18684	0.388834034301848	0.613152811094623	2.06316254416961	WFIKKN2
GO:0008301	DNA binding, bending	molecular_function	1	566	16	18684	0.388834034301848	0.613152811094623	2.06316254416961	FOXI1
GO:0008656	cysteine-type endopeptidase activator activity involved in apoptotic process	molecular_function	1	566	16	18684	0.388834034301848	0.613152811094623	2.06316254416961	CASP8AP2
GO:0015095	magnesium ion transmembrane transporter activity	molecular_function	1	566	16	18684	0.388834034301848	0.613152811094623	2.06316254416961	NIPAL1
GO:0019789	SUMO transferase activity	molecular_function	1	566	16	18684	0.388834034301848	0.613152811094623	2.06316254416961	TOPORS
GO:0030014	CCR4-NOT complex	cellular_component	1	566	16	18684	0.388834034301848	0.613152811094623	2.06316254416961	ZFP36
GO:0030021	extracellular matrix structural constituent conferring compression resistance	molecular_function	1	566	16	18684	0.388834034301848	0.613152811094623	2.06316254416961	BGN
GO:0030539	male genitalia development	biological_process	1	566	16	18684	0.388834034301848	0.613152811094623	2.06316254416961	HSD17B3
GO:0032786	positive regulation of DNA-templated transcription, elongation	biological_process	1	566	16	18684	0.388834034301848	0.613152811094623	2.06316254416961	THOC1
GO:0032982	myosin filament	cellular_component	1	566	16	18684	0.388834034301848	0.613152811094623	2.06316254416961	MYBPH
GO:0035497	cAMP response element binding	molecular_function	1	566	16	18684	0.388834034301848	0.613152811094623	2.06316254416961	JUN
GO:0035855	megakaryocyte development	biological_process	1	566	16	18684	0.388834034301848	0.613152811094623	2.06316254416961	KIT
GO:0035994	response to muscle stretch	biological_process	1	566	16	18684	0.388834034301848	0.613152811094623	2.06316254416961	FOS
GO:0036159	inner dynein arm assembly	biological_process	1	566	16	18684	0.388834034301848	0.613152811094623	2.06316254416961	CCDC39
GO:0042101	T cell receptor complex	cellular_component	1	566	16	18684	0.388834034301848	0.613152811094623	2.06316254416961	CD8B
GO:0044305	calyx of Held	cellular_component	1	566	16	18684	0.388834034301848	0.613152811094623	2.06316254416961	ADORA1
GO:0045333	cellular respiration	biological_process	1	566	16	18684	0.388834034301848	0.613152811094623	2.06316254416961	SLC25A25
GO:0045956	positive regulation of calcium ion-dependent exocytosis	biological_process	1	566	16	18684	0.388834034301848	0.613152811094623	2.06316254416961	CACNA1G
GO:0048143	astrocyte activation	biological_process	1	566	16	18684	0.388834034301848	0.613152811094623	2.06316254416961	C5AR1
GO:0048490	anterograde synaptic vesicle transport	biological_process	1	566	16	18684	0.388834034301848	0.613152811094623	2.06316254416961	AP3B2
GO:0048557	embryonic digestive tract morphogenesis	biological_process	1	566	16	18684	0.388834034301848	0.613152811094623	2.06316254416961	FGF10
GO:0050135	NAD(P)+ nucleosidase activity	molecular_function	1	566	16	18684	0.388834034301848	0.613152811094623	2.06316254416961	IL1RAPL1
GO:0050700	CARD domain binding	molecular_function	1	566	16	18684	0.388834034301848	0.613152811094623	2.06316254416961	CARD16
GO:0051560	mitochondrial calcium ion homeostasis	biological_process	1	566	16	18684	0.388834034301848	0.613152811094623	2.06316254416961	MICU3
GO:0061809	NAD+ nucleotidase, cyclic ADP-ribose generating	molecular_function	1	566	16	18684	0.388834034301848	0.613152811094623	2.06316254416961	IL1RAPL1
GO:0070050	neuron cellular homeostasis	biological_process	1	566	16	18684	0.388834034301848	0.613152811094623	2.06316254416961	IL6
GO:0070160	tight junction	cellular_component	1	566	16	18684	0.388834034301848	0.613152811094623	2.06316254416961	CLDN3
GO:0071397	cellular response to cholesterol	biological_process	1	566	16	18684	0.388834034301848	0.613152811094623	2.06316254416961	GRAMD1C
GO:0071625	vocalization behavior	biological_process	1	566	16	18684	0.388834034301848	0.613152811094623	2.06316254416961	SHANK2
GO:0080182	histone H3-K4 trimethylation	biological_process	1	566	16	18684	0.388834034301848	0.613152811094623	2.06316254416961	ARID4A
GO:0086002	cardiac muscle cell action potential involved in contraction	biological_process	1	566	16	18684	0.388834034301848	0.613152811094623	2.06316254416961	CACNA1G
GO:0090336	positive regulation of brown fat cell differentiation	biological_process	1	566	16	18684	0.388834034301848	0.613152811094623	2.06316254416961	PTGS2
GO:0098962	regulation of postsynaptic neurotransmitter receptor activity	biological_process	1	566	16	18684	0.388834034301848	0.613152811094623	2.06316254416961	AKAP9
GO:1990869	cellular response to chemokine	biological_process	1	566	16	18684	0.388834034301848	0.613152811094623	2.06316254416961	DUSP1
GO:2000045	regulation of G1/S transition of mitotic cell cycle	biological_process	1	566	16	18684	0.388834034301848	0.613152811094623	2.06316254416961	KIF14
GO:0010494	cytoplasmic stress granule	cellular_component	3	566	74	18684	0.389541323446954	0.613216307115695	1.33826759621813	CTSG;ROCK1;ZFP36
GO:0034976	response to endoplasmic reticulum stress	biological_process	3	566	74	18684	0.389541323446954	0.613216307115695	1.33826759621813	CXCL8;PPP1R15A;UFL1
GO:0071260	cellular response to mechanical stimulus	biological_process	3	566	74	18684	0.389541323446954	0.613216307115695	1.33826759621813	CASP8AP2;IL1B;MMP7
GO:0043312	neutrophil degranulation	biological_process	16	566	483	18684	0.39309720650575	0.618460978632548	1.09351886399052	AOC1;C3;C5AR1;CEACAM6;CEP290;CRISP3;CTSG;HBB;IRAG2;MMP9;MOSPD2;PADI2;ROCK1;S100A12;STXBP3;VNN1
GO:0005516	calmodulin binding	molecular_function	7	566	198	18684	0.393340745186821	0.618491319968787	1.16704143912624	ADCY8;ADD2;ASPM;RGS1;RGS16;RGS2;USP6
GO:0007417	central nervous system development	biological_process	5	566	136	18684	0.394983109927592	0.62071989582923	1.21362502598212	B3GNT5;BCAN;DNER;LIG4;VAX2
GO:0014823	response to activity	biological_process	2	566	45	18684	0.39747946268485	0.623222488962375	1.46713780918728	IL6;SLC25A25
GO:0022627	cytosolic small ribosomal subunit	cellular_component	2	566	45	18684	0.39747946268485	0.623222488962375	1.46713780918728	HBA1;HBA2
GO:0034198	cellular response to amino acid starvation	biological_process	2	566	45	18684	0.39747946268485	0.623222488962375	1.46713780918728	ATF3;CDKN1A
GO:0070527	platelet aggregation	biological_process	2	566	45	18684	0.39747946268485	0.623222488962375	1.46713780918728	HBB;STXBP3
GO:0044297	cell body	cellular_component	3	566	75	18684	0.397756315843913	0.623302226759951	1.32042402826855	ACTA1;BTBD8;TMEM132E
GO:0016477	cell migration	biological_process	8	566	231	18684	0.400901717647417	0.624355195435317	1.14322426689918	BAMBI;CD248;ITGB8;PRPF40A;RND1;RND3;SPDL1;TNFAIP3
GO:0005201	extracellular matrix structural constituent	molecular_function	5	566	137	18684	0.401001926111781	0.624355195435317	1.20476644915014	BGN;CILP;COL8A2;MXRA5;SPON1
GO:0030512	negative regulation of transforming growth factor beta receptor signaling pathway	biological_process	3	566	76	18684	0.405941029426799	0.624355195435317	1.3030500278966	BAMBI;DAND5;WFIKKN2
GO:0007010	cytoskeleton organization	biological_process	5	566	138	18684	0.40701422999684	0.624355195435317	1.19603625748963	APOE;CCL2;CCL3;PRPF40A;TNFAIP3
GO:0001510	RNA methylation	biological_process	1	566	17	18684	0.407364135897367	0.624355195435317	1.9418000415714	NSUN6
GO:0001518	voltage-gated sodium channel complex	cellular_component	1	566	17	18684	0.407364135897367	0.624355195435317	1.9418000415714	CACNA1G
GO:0001709	cell fate determination	biological_process	1	566	17	18684	0.407364135897367	0.624355195435317	1.9418000415714	GATA2
GO:0001892	embryonic placenta development	biological_process	1	566	17	18684	0.407364135897367	0.624355195435317	1.9418000415714	GATA2
GO:0005324	long-chain fatty acid transporter activity	molecular_function	1	566	17	18684	0.407364135897367	0.624355195435317	1.9418000415714	SLC27A6
GO:0006119	oxidative phosphorylation	biological_process	1	566	17	18684	0.407364135897367	0.624355195435317	1.9418000415714	COX6B2
GO:0006833	water transport	biological_process	1	566	17	18684	0.407364135897367	0.624355195435317	1.9418000415714	AQP5
GO:0008574	ATP-dependent microtubule motor activity, plus-end-directed	molecular_function	1	566	17	18684	0.407364135897367	0.624355195435317	1.9418000415714	KIF14
GO:0016010	dystrophin-associated glycoprotein complex	cellular_component	1	566	17	18684	0.407364135897367	0.624355195435317	1.9418000415714	KRT8
GO:0017158	regulation of calcium ion-dependent exocytosis	biological_process	1	566	17	18684	0.407364135897367	0.624355195435317	1.9418000415714	SYT13
GO:0023019	signal transduction involved in regulation of gene expression	biological_process	1	566	17	18684	0.407364135897367	0.624355195435317	1.9418000415714	DAND5
GO:0030517	negative regulation of axon extension	biological_process	1	566	17	18684	0.407364135897367	0.624355195435317	1.9418000415714	NTN1
GO:0030889	negative regulation of B cell proliferation	biological_process	1	566	17	18684	0.407364135897367	0.624355195435317	1.9418000415714	CTLA4
GO:0031643	positive regulation of myelination	biological_process	1	566	17	18684	0.407364135897367	0.624355195435317	1.9418000415714	EGR2
GO:0032695	negative regulation of interleukin-12 production	biological_process	1	566	17	18684	0.407364135897367	0.624355195435317	1.9418000415714	PIBF1
GO:0034374	low-density lipoprotein particle remodeling	biological_process	1	566	17	18684	0.407364135897367	0.624355195435317	1.9418000415714	APOE
GO:0035066	positive regulation of histone acetylation	biological_process	1	566	17	18684	0.407364135897367	0.624355195435317	1.9418000415714	IL1B
GO:0043395	heparan sulfate proteoglycan binding	molecular_function	1	566	17	18684	0.407364135897367	0.624355195435317	1.9418000415714	APOE
GO:0043408	regulation of MAPK cascade	biological_process	1	566	17	18684	0.407364135897367	0.624355195435317	1.9418000415714	MYOC
GO:0043523	regulation of neuron apoptotic process	biological_process	1	566	17	18684	0.407364135897367	0.624355195435317	1.9418000415714	KIF14
GO:0043691	reverse cholesterol transport	biological_process	1	566	17	18684	0.407364135897367	0.624355195435317	1.9418000415714	APOE
GO:0044306	neuron projection terminus	cellular_component	1	566	17	18684	0.407364135897367	0.624355195435317	1.9418000415714	BTBD8
GO:0046889	positive regulation of lipid biosynthetic process	biological_process	1	566	17	18684	0.407364135897367	0.624355195435317	1.9418000415714	APOE
GO:0046914	transition metal ion binding	molecular_function	1	566	17	18684	0.407364135897367	0.624355195435317	1.9418000415714	S100A7A
GO:0046965	retinoid X receptor binding	molecular_function	1	566	17	18684	0.407364135897367	0.624355195435317	1.9418000415714	NR4A2
GO:0048738	cardiac muscle tissue development	biological_process	1	566	17	18684	0.407364135897367	0.624355195435317	1.9418000415714	ALDH1A2
GO:0060292	long-term synaptic depression	biological_process	1	566	17	18684	0.407364135897367	0.624355195435317	1.9418000415714	SHANK2
GO:0060314	regulation of ryanodine-sensitive calcium-release channel activity	biological_process	1	566	17	18684	0.407364135897367	0.624355195435317	1.9418000415714	JPH2
GO:0061157	mRNA destabilization	biological_process	1	566	17	18684	0.407364135897367	0.624355195435317	1.9418000415714	ROCK1
GO:0061158	3'-UTR-mediated mRNA destabilization	biological_process	1	566	17	18684	0.407364135897367	0.624355195435317	1.9418000415714	ZFP36
GO:0070063	RNA polymerase binding	molecular_function	1	566	17	18684	0.407364135897367	0.624355195435317	1.9418000415714	ZFP36
GO:0086005	ventricular cardiac muscle cell action potential	biological_process	1	566	17	18684	0.407364135897367	0.624355195435317	1.9418000415714	KCNH2
GO:0090190	positive regulation of branching involved in ureteric bud morphogenesis	biological_process	1	566	17	18684	0.407364135897367	0.624355195435317	1.9418000415714	GREM1
GO:0004715	non-membrane spanning protein tyrosine kinase activity	molecular_function	2	566	46	18684	0.408162587878853	0.624355195435317	1.43524350898756	CLK1;WEE1
GO:0004896	cytokine receptor activity	molecular_function	2	566	46	18684	0.408162587878853	0.624355195435317	1.43524350898756	CD74;IL7R
GO:0019731	antibacterial humoral response	biological_process	2	566	46	18684	0.408162587878853	0.624355195435317	1.43524350898756	CTSG;RNASE6
GO:0034605	cellular response to heat	biological_process	2	566	46	18684	0.408162587878853	0.624355195435317	1.43524350898756	CDKN1A;TCIM
GO:0043434	response to peptide hormone	biological_process	2	566	46	18684	0.408162587878853	0.624355195435317	1.43524350898756	BTG2;EREG
GO:0045599	negative regulation of fat cell differentiation	biological_process	2	566	46	18684	0.408162587878853	0.624355195435317	1.43524350898756	GATA2;IL6
GO:0001650	fibrillar center	cellular_component	5	566	139	18684	0.413018709935163	0.631433260532805	1.18743168009762	CD2AP;FOXA1;KIT;MRPL23;NOP58
GO:0007269	neurotransmitter secretion	biological_process	2	566	47	18684	0.418752652405083	0.635810008080756	1.40470641305165	SNPH;STXBP3
GO:0030218	erythrocyte differentiation	biological_process	2	566	47	18684	0.418752652405083	0.635810008080756	1.40470641305165	KIT;UFL1
GO:0034707	chloride channel complex	cellular_component	2	566	47	18684	0.418752652405083	0.635810008080756	1.40470641305165	GABRE;GABRP
GO:0043525	positive regulation of neuron apoptotic process	biological_process	2	566	47	18684	0.418752652405083	0.635810008080756	1.40470641305165	CCL3;JUN
GO:0061337	cardiac conduction	biological_process	2	566	47	18684	0.418752652405083	0.635810008080756	1.40470641305165	AKAP9;KCNH2
GO:0097542	ciliary tip	cellular_component	2	566	47	18684	0.418752652405083	0.635810008080756	1.40470641305165	IFT74;IFT80
GO:0099061	integral component of postsynaptic density membrane	cellular_component	2	566	47	18684	0.418752652405083	0.635810008080756	1.40470641305165	CHRM1;SLITRK3
GO:0005788	endoplasmic reticulum lumen	cellular_component	10	566	299	18684	0.420327581543291	0.635810008080756	1.10403346845197	APOE;C3;COL8A2;IL6;KTN1;MELTF;NOTUM;PTGS2;SPON1;UGGT2
GO:0007601	visual perception	biological_process	7	566	204	18684	0.423123693278185	0.635810008080756	1.13271669091665	CRYBB3;FAM161A;PRR4;RGS16;RPGR;TYR;VAX2
GO:0000712	resolution of meiotic recombination intermediates	biological_process	1	566	18	18684	0.425333381040244	0.635810008080756	1.8339222614841	FANCM
GO:0000979	RNA polymerase II core promoter sequence-specific DNA binding	molecular_function	1	566	18	18684	0.425333381040244	0.635810008080756	1.8339222614841	FOS
GO:0001226	RNA polymerase II transcription corepressor binding	molecular_function	1	566	18	18684	0.425333381040244	0.635810008080756	1.8339222614841	ZNF644
GO:0001556	oocyte maturation	biological_process	1	566	18	18684	0.425333381040244	0.635810008080756	1.8339222614841	EREG
GO:0001659	temperature homeostasis	biological_process	1	566	18	18684	0.425333381040244	0.635810008080756	1.8339222614841	ADORA1
GO:0001953	negative regulation of cell-matrix adhesion	biological_process	1	566	18	18684	0.425333381040244	0.635810008080756	1.8339222614841	MYOC
GO:0004709	MAP kinase kinase kinase activity	molecular_function	1	566	18	18684	0.425333381040244	0.635810008080756	1.8339222614841	MAP3K8
GO:0006691	leukotriene metabolic process	biological_process	1	566	18	18684	0.425333381040244	0.635810008080756	1.8339222614841	ALOX5AP
GO:0007154	cell communication	biological_process	1	566	18	18684	0.425333381040244	0.635810008080756	1.8339222614841	GJD3
GO:0007250	activation of NF-kappaB-inducing kinase activity	biological_process	1	566	18	18684	0.425333381040244	0.635810008080756	1.8339222614841	TNFSF15
GO:0008033	tRNA processing	biological_process	1	566	18	18684	0.425333381040244	0.635810008080756	1.8339222614841	SSB
GO:0008569	ATP-dependent microtubule motor activity, minus-end-directed	molecular_function	1	566	18	18684	0.425333381040244	0.635810008080756	1.8339222614841	DNAH14
GO:0010314	phosphatidylinositol-5-phosphate binding	molecular_function	1	566	18	18684	0.425333381040244	0.635810008080756	1.8339222614841	JPH2
GO:0015918	sterol transport	biological_process	1	566	18	18684	0.425333381040244	0.635810008080756	1.8339222614841	GRAMD1C
GO:0016209	antioxidant activity	molecular_function	1	566	18	18684	0.425333381040244	0.635810008080756	1.8339222614841	APOE
GO:0030214	hyaluronan catabolic process	biological_process	1	566	18	18684	0.425333381040244	0.635810008080756	1.8339222614841	HMMR
GO:0030279	negative regulation of ossification	biological_process	1	566	18	18684	0.425333381040244	0.635810008080756	1.8339222614841	SFRP1
GO:0030863	cortical cytoskeleton	cellular_component	1	566	18	18684	0.425333381040244	0.635810008080756	1.8339222614841	SELE
GO:0032717	negative regulation of interleukin-8 production	biological_process	1	566	18	18684	0.425333381040244	0.635810008080756	1.8339222614841	KLF4
GO:0033189	response to vitamin A	biological_process	1	566	18	18684	0.425333381040244	0.635810008080756	1.8339222614841	ALDH1A2
GO:0034199	activation of protein kinase A activity	biological_process	1	566	18	18684	0.425333381040244	0.635810008080756	1.8339222614841	ADCY8
GO:0034375	high-density lipoprotein particle remodeling	biological_process	1	566	18	18684	0.425333381040244	0.635810008080756	1.8339222614841	APOE
GO:0035162	embryonic hemopoiesis	biological_process	1	566	18	18684	0.425333381040244	0.635810008080756	1.8339222614841	KIT
GO:0048821	erythrocyte development	biological_process	1	566	18	18684	0.425333381040244	0.635810008080756	1.8339222614841	ARID4A
GO:0050709	negative regulation of protein secretion	biological_process	1	566	18	18684	0.425333381040244	0.635810008080756	1.8339222614841	APOE
GO:0060716	labyrinthine layer blood vessel development	biological_process	1	566	18	18684	0.425333381040244	0.635810008080756	1.8339222614841	JUNB
GO:0061028	establishment of endothelial barrier	biological_process	1	566	18	18684	0.425333381040244	0.635810008080756	1.8339222614841	SOX18
GO:0070269	pyroptosis	biological_process	1	566	18	18684	0.425333381040244	0.635810008080756	1.8339222614841	NAIP
GO:0090501	RNA phosphodiester bond hydrolysis	biological_process	1	566	18	18684	0.425333381040244	0.635810008080756	1.8339222614841	RNASE6
GO:0099175	regulation of postsynapse organization	biological_process	1	566	18	18684	0.425333381040244	0.635810008080756	1.8339222614841	IL1RAPL1
GO:1903077	negative regulation of protein localization to plasma membrane	biological_process	1	566	18	18684	0.425333381040244	0.635810008080756	1.8339222614841	LRRC15
GO:2000147	positive regulation of cell motility	biological_process	1	566	18	18684	0.425333381040244	0.635810008080756	1.8339222614841	NTN1
GO:0005930	axoneme	cellular_component	4	566	110	18684	0.428095595561087	0.639592444505676	1.20038548024414	CCDC39;CFAP70;CFAP91;RSPH4A
GO:0005637	nuclear inner membrane	cellular_component	2	566	48	18684	0.429245488185916	0.640963214085954	1.37544169611307	DPY19L2;PTGS2
GO:0004175	endopeptidase activity	molecular_function	3	566	79	18684	0.430285651403649	0.641821431352766	1.25356711544483	MMP7;MMP9;TPP2
GO:0030324	lung development	biological_process	3	566	79	18684	0.430285651403649	0.641821431352766	1.25356711544483	ALDH1A2;CCDC39;FGF7
GO:0003676	nucleic acid binding	molecular_function	4	566	111	18684	0.434877795082485	0.648157398787127	1.18957119663833	DBF4;RNASE6;TTC14;USP6
GO:0070062	extracellular exosome	cellular_component	65	566	2094	18684	0.436327728552576	0.648157398787127	1.02468435813581	ABCB11;ACTA1;AOC1;APOE;AQP5;ATAD2;ATP6V0A4;ATP6V1B1;BGN;BTG2;C19orf18;C3;C5;C7;CA6;CD248;CD2AP;CD74;CFAP70;CILP;CPNE6;CTSG;DCD;ELAPOR1;GOLGA4;HBA1;HBA2;HBB;ITGB8;KRT7;KRT77;KRT8;LRRC15;LRRC26;MASP2;MB;MELTF;MMP7;MMP9;MUC7;MXRA5;MYOC;NAMPT;NEB;NUCB2;PADI2;PGA3;PIP;PMP2;SERPINA5;SERPINE1;SFRP1;SIT1;SLC13A2;SPN;SRSF7;STXBP3;TAX1BP1;TGM2;TMPRSS2;TNFAIP3;TUBB1;UACA;VPS50;ZG16B
GO:0005911	cell-cell junction	cellular_component	6	566	175	18684	0.437781491927772	0.648157398787127	1.13179202423019	CD2AP;CLDN3;KIRREL3;KIT;KRT8;PNN
GO:0002931	response to ischemia	biological_process	2	566	49	18684	0.439637264061365	0.648157398787127	1.34737145741689	CX3CR1;EGR1
GO:0007173	epidermal growth factor receptor signaling pathway	biological_process	2	566	49	18684	0.439637264061365	0.648157398787127	1.34737145741689	EREG;HBEGF
GO:0000030	mannosyltransferase activity	molecular_function	1	566	19	18684	0.442758716212816	0.648157398787127	1.73740003719546	DPY19L2
GO:0000178	exosome (RNase complex)	cellular_component	1	566	19	18684	0.442758716212816	0.648157398787127	1.73740003719546	ZFP36
GO:0005216	ion channel activity	molecular_function	1	566	19	18684	0.442758716212816	0.648157398787127	1.73740003719546	GJD3
GO:0005520	insulin-like growth factor binding	molecular_function	1	566	19	18684	0.442758716212816	0.648157398787127	1.73740003719546	CCN5
GO:0005921	gap junction	cellular_component	1	566	19	18684	0.442758716212816	0.648157398787127	1.73740003719546	CALB2
GO:0006883	cellular sodium ion homeostasis	biological_process	1	566	19	18684	0.442758716212816	0.648157398787127	1.73740003719546	C7
GO:0007194	negative regulation of adenylate cyclase activity	biological_process	1	566	19	18684	0.442758716212816	0.648157398787127	1.73740003719546	CCR2
GO:0007292	female gamete generation	biological_process	1	566	19	18684	0.442758716212816	0.648157398787127	1.73740003719546	CGB7
GO:0008585	female gonad development	biological_process	1	566	19	18684	0.442758716212816	0.648157398787127	1.73740003719546	SFRP1
GO:0008589	regulation of smoothened signaling pathway	biological_process	1	566	19	18684	0.442758716212816	0.648157398787127	1.73740003719546	FGF10
GO:0010613	positive regulation of cardiac muscle hypertrophy	biological_process	1	566	19	18684	0.442758716212816	0.648157398787127	1.73740003719546	ROCK1
GO:0014911	positive regulation of smooth muscle cell migration	biological_process	1	566	19	18684	0.442758716212816	0.648157398787127	1.73740003719546	CCL5
GO:0019934	cGMP-mediated signaling	biological_process	1	566	19	18684	0.442758716212816	0.648157398787127	1.73740003719546	APOE
GO:0030515	snoRNA binding	molecular_function	1	566	19	18684	0.442758716212816	0.648157398787127	1.73740003719546	NOP58
GO:0031683	G-protein beta/gamma-subunit complex binding	molecular_function	1	566	19	18684	0.442758716212816	0.648157398787127	1.73740003719546	ADORA1
GO:0032793	positive regulation of CREB transcription factor activity	biological_process	1	566	19	18684	0.442758716212816	0.648157398787127	1.73740003719546	ADCY8
GO:0042730	fibrinolysis	biological_process	1	566	19	18684	0.442758716212816	0.648157398787127	1.73740003719546	SERPINE1
GO:0043277	apoptotic cell clearance	biological_process	1	566	19	18684	0.442758716212816	0.648157398787127	1.73740003719546	TGM2
GO:0046827	positive regulation of protein export from nucleus	biological_process	1	566	19	18684	0.442758716212816	0.648157398787127	1.73740003719546	IL1B
GO:0046907	intracellular transport	biological_process	1	566	19	18684	0.442758716212816	0.648157398787127	1.73740003719546	APOE
GO:0050775	positive regulation of dendrite morphogenesis	biological_process	1	566	19	18684	0.442758716212816	0.648157398787127	1.73740003719546	IL1RAPL1
GO:0060997	dendritic spine morphogenesis	biological_process	1	566	19	18684	0.442758716212816	0.648157398787127	1.73740003719546	SHANK2
GO:0070935	3'-UTR-mediated mRNA stabilization	biological_process	1	566	19	18684	0.442758716212816	0.648157398787127	1.73740003719546	ZFP36
GO:0071011	precatalytic spliceosome	cellular_component	1	566	19	18684	0.442758716212816	0.648157398787127	1.73740003719546	PRPF38B
GO:0080111	DNA demethylation	biological_process	1	566	19	18684	0.442758716212816	0.648157398787127	1.73740003719546	APOBEC3A
GO:1904706	negative regulation of vascular associated smooth muscle cell proliferation	biological_process	1	566	19	18684	0.442758716212816	0.648157398787127	1.73740003719546	CDKN1A
GO:2000042	negative regulation of double-strand break repair via homologous recombination	biological_process	1	566	19	18684	0.442758716212816	0.648157398787127	1.73740003719546	PARPBP
GO:2000114	regulation of establishment of cell polarity	biological_process	1	566	19	18684	0.442758716212816	0.648157398787127	1.73740003719546	ROCK1
GO:2000249	regulation of actin cytoskeleton reorganization	biological_process	1	566	19	18684	0.442758716212816	0.648157398787127	1.73740003719546	CD2AP
GO:2000251	positive regulation of actin cytoskeleton reorganization	biological_process	1	566	19	18684	0.442758716212816	0.648157398787127	1.73740003719546	CSF3
GO:0007052	mitotic spindle organization	biological_process	2	566	50	18684	0.449924469264854	0.657251952453637	1.32042402826855	NDC80;NUF2
GO:0043195	terminal bouton	cellular_component	2	566	50	18684	0.449924469264854	0.657251952453637	1.32042402826855	ADORA1;CALB2
GO:0071005	U2-type precatalytic spliceosome	cellular_component	2	566	50	18684	0.449924469264854	0.657251952453637	1.32042402826855	CWC22;CWC27
GO:0071902	positive regulation of protein serine/threonine kinase activity	biological_process	2	566	50	18684	0.449924469264854	0.657251952453637	1.32042402826855	DBF4;ETAA1
GO:0007268	chemical synaptic transmission	biological_process	8	566	242	18684	0.451518278462397	0.659231028056797	1.09125952749467	AKAP9;CACNA1G;CBLN1;CHRM1;CHRM4;CPNE6;GABRE;GABRP
GO:0001678	cellular glucose homeostasis	biological_process	1	566	20	18684	0.459656576733767	0.663040187568896	1.65053003533569	STXBP3
GO:0002639	positive regulation of immunoglobulin production	biological_process	1	566	20	18684	0.459656576733767	0.663040187568896	1.65053003533569	IL6
GO:0002756	MyD88-independent toll-like receptor signaling pathway	biological_process	1	566	20	18684	0.459656576733767	0.663040187568896	1.65053003533569	BIRC3
GO:0004467	long-chain fatty acid-CoA ligase activity	molecular_function	1	566	20	18684	0.459656576733767	0.663040187568896	1.65053003533569	SLC27A6
GO:0005721	pericentric heterochromatin	cellular_component	1	566	20	18684	0.459656576733767	0.663040187568896	1.65053003533569	CENPC
GO:0006693	prostaglandin metabolic process	biological_process	1	566	20	18684	0.459656576733767	0.663040187568896	1.65053003533569	ATP6V1B1
GO:0008154	actin polymerization or depolymerization	biological_process	1	566	20	18684	0.459656576733767	0.663040187568896	1.65053003533569	AVIL
GO:0010824	regulation of centrosome duplication	biological_process	1	566	20	18684	0.459656576733767	0.663040187568896	1.65053003533569	GEN1
GO:0019222	regulation of metabolic process	biological_process	1	566	20	18684	0.459656576733767	0.663040187568896	1.65053003533569	GPR12
GO:0030506	ankyrin binding	molecular_function	1	566	20	18684	0.459656576733767	0.663040187568896	1.65053003533569	FLNC
GO:0030520	intracellular estrogen receptor signaling pathway	biological_process	1	566	20	18684	0.459656576733767	0.663040187568896	1.65053003533569	PADI2
GO:0031681	G-protein beta-subunit binding	molecular_function	1	566	20	18684	0.459656576733767	0.663040187568896	1.65053003533569	RASD2
GO:0032331	negative regulation of chondrocyte differentiation	biological_process	1	566	20	18684	0.459656576733767	0.663040187568896	1.65053003533569	GREM1
GO:0035145	exon-exon junction complex	cellular_component	1	566	20	18684	0.459656576733767	0.663040187568896	1.65053003533569	PNN
GO:0035904	aorta development	biological_process	1	566	20	18684	0.459656576733767	0.663040187568896	1.65053003533569	CNTRL
GO:0042157	lipoprotein metabolic process	biological_process	1	566	20	18684	0.459656576733767	0.663040187568896	1.65053003533569	APOLD1
GO:0042288	MHC class I protein binding	molecular_function	1	566	20	18684	0.459656576733767	0.663040187568896	1.65053003533569	CD8B
GO:0045453	bone resorption	biological_process	1	566	20	18684	0.459656576733767	0.663040187568896	1.65053003533569	ZNF675
GO:0046697	decidualization	biological_process	1	566	20	18684	0.459656576733767	0.663040187568896	1.65053003533569	JUNB
GO:0051262	protein tetramerization	biological_process	1	566	20	18684	0.459656576733767	0.663040187568896	1.65053003533569	TRPM3
GO:0061608	nuclear import signal receptor activity	molecular_function	1	566	20	18684	0.459656576733767	0.663040187568896	1.65053003533569	KPNA5
GO:0097746	blood vessel diameter maintenance	biological_process	1	566	20	18684	0.459656576733767	0.663040187568896	1.65053003533569	ROCK1
GO:1901214	regulation of neuron death	biological_process	1	566	20	18684	0.459656576733767	0.663040187568896	1.65053003533569	CCL5
GO:0050877	nervous system process	biological_process	2	566	51	18684	0.460103897588055	0.663338499502277	1.2945333610476	GABRE;GABRP
GO:0004843	thiol-dependent ubiquitin-specific protease activity	molecular_function	4	566	115	18684	0.461765474862429	0.66538619627512	1.14819480719004	TNFAIP3;USP16;USP44;USP6
GO:0016323	basolateral plasma membrane	cellular_component	7	566	212	18684	0.462569413769537	0.666196576071219	1.08997266484432	ABCB11;ADCY8;ADORA1;ATP6V1B1;C5AR1;NAIP;STXBP3
GO:0043565	sequence-specific DNA binding	molecular_function	8	566	246	18684	0.469776796705545	0.670544598636219	1.07351547013703	CSRNP1;EGR1;EGR2;FOXI1;SPDEF;ZNF224;ZNF300;ZNF711
GO:0002244	hematopoietic progenitor cell differentiation	biological_process	2	566	52	18684	0.470172632208318	0.670544598636219	1.26963848871976	KIT;SFRP1
GO:0003678	DNA helicase activity	molecular_function	2	566	52	18684	0.470172632208318	0.670544598636219	1.26963848871976	BLM;CHD1
GO:0004722	protein serine/threonine phosphatase activity	molecular_function	2	566	52	18684	0.470172632208318	0.670544598636219	1.26963848871976	DUSP1;LRRC39
GO:0004879	nuclear receptor activity	molecular_function	2	566	52	18684	0.470172632208318	0.670544598636219	1.26963848871976	NR4A1;NR4A2
GO:0008047	enzyme activator activity	molecular_function	2	566	52	18684	0.470172632208318	0.670544598636219	1.26963848871976	ALOX5AP;DBF4
GO:0031295	T cell costimulation	biological_process	2	566	52	18684	0.470172632208318	0.670544598636219	1.26963848871976	CTLA4;MAP3K8
GO:0042475	odontogenesis of dentin-containing tooth	biological_process	2	566	52	18684	0.470172632208318	0.670544598636219	1.26963848871976	EDAR;FGF10
GO:0045747	positive regulation of Notch signaling pathway	biological_process	2	566	52	18684	0.470172632208318	0.670544598636219	1.26963848871976	FGF10;KIT
GO:0051496	positive regulation of stress fiber assembly	biological_process	2	566	52	18684	0.470172632208318	0.670544598636219	1.26963848871976	MYOC;SFRP1
GO:0043123	positive regulation of I-kappaB kinase/NF-kappaB signaling	biological_process	6	566	182	18684	0.475133531003034	0.670544598636219	1.0882615617598	BIRC3;CARD16;CD74;EDAR;S100A12;TGM2
GO:0002052	positive regulation of neuroblast proliferation	biological_process	1	566	21	18684	0.476042902150006	0.670544598636219	1.57193336698637	CX3CR1
GO:0005243	gap junction channel activity	molecular_function	1	566	21	18684	0.476042902150006	0.670544598636219	1.57193336698637	GJD3
GO:0005248	voltage-gated sodium channel activity	molecular_function	1	566	21	18684	0.476042902150006	0.670544598636219	1.57193336698637	CACNA1G
GO:0005868	cytoplasmic dynein complex	cellular_component	1	566	21	18684	0.476042902150006	0.670544598636219	1.57193336698637	TOPORS
GO:0005922	connexin complex	cellular_component	1	566	21	18684	0.476042902150006	0.670544598636219	1.57193336698637	GJD3
GO:0006376	mRNA splice site selection	biological_process	1	566	21	18684	0.476042902150006	0.670544598636219	1.57193336698637	LUC7L3
GO:0006672	ceramide metabolic process	biological_process	1	566	21	18684	0.476042902150006	0.670544598636219	1.57193336698637	FUT7
GO:0007130	synaptonemal complex assembly	biological_process	1	566	21	18684	0.476042902150006	0.670544598636219	1.57193336698637	SYCP2
GO:0007342	fusion of sperm to egg plasma membrane involved in single fertilization	biological_process	1	566	21	18684	0.476042902150006	0.670544598636219	1.57193336698637	SERPINA5
GO:0009792	embryo development ending in birth or egg hatching	biological_process	1	566	21	18684	0.476042902150006	0.670544598636219	1.57193336698637	FOXI1
GO:0010529	negative regulation of transposition	biological_process	1	566	21	18684	0.476042902150006	0.670544598636219	1.57193336698637	APOBEC3A
GO:0010875	positive regulation of cholesterol efflux	biological_process	1	566	21	18684	0.476042902150006	0.670544598636219	1.57193336698637	APOE
GO:0031293	membrane protein intracellular domain proteolysis	biological_process	1	566	21	18684	0.476042902150006	0.670544598636219	1.57193336698637	MMP7
GO:0032094	response to food	biological_process	1	566	21	18684	0.476042902150006	0.670544598636219	1.57193336698637	SLC25A25
GO:0034067	protein localization to Golgi apparatus	biological_process	1	566	21	18684	0.476042902150006	0.670544598636219	1.57193336698637	GBP5
GO:0035024	negative regulation of Rho protein signal transduction	biological_process	1	566	21	18684	0.476042902150006	0.670544598636219	1.57193336698637	MYOC
GO:0035567	non-canonical Wnt signaling pathway	biological_process	1	566	21	18684	0.476042902150006	0.670544598636219	1.57193336698637	SFRP1
GO:0036158	outer dynein arm assembly	biological_process	1	566	21	18684	0.476042902150006	0.670544598636219	1.57193336698637	LRRC49
GO:0042276	error-prone translesion synthesis	biological_process	1	566	21	18684	0.476042902150006	0.670544598636219	1.57193336698637	POLI
GO:0043254	regulation of protein-containing complex assembly	biological_process	1	566	21	18684	0.476042902150006	0.670544598636219	1.57193336698637	APOE
GO:0043296	apical junction complex	cellular_component	1	566	21	18684	0.476042902150006	0.670544598636219	1.57193336698637	CLDN3
GO:0043537	negative regulation of blood vessel endothelial cell migration	biological_process	1	566	21	18684	0.476042902150006	0.670544598636219	1.57193336698637	APOE
GO:0046686	response to cadmium ion	biological_process	1	566	21	18684	0.476042902150006	0.670544598636219	1.57193336698637	KIT
GO:0048025	negative regulation of mRNA splicing, via spliceosome	biological_process	1	566	21	18684	0.476042902150006	0.670544598636219	1.57193336698637	SRSF7
GO:0048278	vesicle docking	biological_process	1	566	21	18684	0.476042902150006	0.670544598636219	1.57193336698637	CEP83
GO:0048754	branching morphogenesis of an epithelial tube	biological_process	1	566	21	18684	0.476042902150006	0.670544598636219	1.57193336698637	FGF10
GO:0048844	artery morphogenesis	biological_process	1	566	21	18684	0.476042902150006	0.670544598636219	1.57193336698637	APOE
GO:0050908	detection of light stimulus involved in visual perception	biological_process	1	566	21	18684	0.476042902150006	0.670544598636219	1.57193336698637	CCDC66
GO:0051899	membrane depolarization	biological_process	1	566	21	18684	0.476042902150006	0.670544598636219	1.57193336698637	JUN
GO:0070300	phosphatidic acid binding	molecular_function	1	566	21	18684	0.476042902150006	0.670544598636219	1.57193336698637	JPH2
GO:0070509	calcium ion import	biological_process	1	566	21	18684	0.476042902150006	0.670544598636219	1.57193336698637	CACNA1G
GO:0099060	integral component of postsynaptic specialization membrane	cellular_component	1	566	21	18684	0.476042902150006	0.670544598636219	1.57193336698637	SLITRK3
GO:0008013	beta-catenin binding	molecular_function	3	566	85	18684	0.477808538373276	0.672688080057935	1.16508002494284	CD2AP;KLF4;NR4A2
GO:0009898	cytoplasmic side of plasma membrane	cellular_component	2	566	53	18684	0.48012803115319	0.674232744358705	1.24568304553637	KIT;RGS2
GO:0015293	symporter activity	molecular_function	2	566	53	18684	0.48012803115319	0.674232744358705	1.24568304553637	MFSD12;SLC6A17
GO:0045111	intermediate filament cytoskeleton	cellular_component	2	566	53	18684	0.48012803115319	0.674232744358705	1.24568304553637	DDX60;KRT8
GO:0045860	positive regulation of protein kinase activity	biological_process	2	566	53	18684	0.48012803115319	0.674232744358705	1.24568304553637	CDKN1A;EREG
GO:0071345	cellular response to cytokine stimulus	biological_process	2	566	53	18684	0.48012803115319	0.674232744358705	1.24568304553637	CSF3;IL1RAPL1
GO:0003714	transcription corepressor activity	molecular_function	6	566	183	18684	0.480415169579819	0.674292640051472	1.0823147772693	AASS;BTG2;CASP8AP2;CCAR1;CIR1;RBBP8
GO:0031410	cytoplasmic vesicle	cellular_component	9	566	283	18684	0.488691702982783	0.679735286029796	1.04980708961281	ADD2;GBP3;GBP5;IFT74;MYOC;RNASE6;RND1;RND3;STARD4
GO:0012507	ER to Golgi transport vesicle membrane	cellular_component	2	566	54	18684	0.489967713377461	0.679735286029796	1.2226148409894	CD74;HLA-DPA1
GO:0030374	nuclear receptor coactivator activity	molecular_function	2	566	54	18684	0.489967713377461	0.679735286029796	1.2226148409894	CCAR1;TMF1
GO:0036297	interstrand cross-link repair	biological_process	2	566	54	18684	0.489967713377461	0.679735286029796	1.2226148409894	FANCM;SLX1B
GO:0046854	phosphatidylinositol phosphorylation	biological_process	2	566	54	18684	0.489967713377461	0.679735286029796	1.2226148409894	PIK3R6;SOCS3
GO:0000289	nuclear-transcribed mRNA poly(A) tail shortening	biological_process	1	566	22	18684	0.491933151165871	0.679735286029796	1.50048185030517	ZFP36
GO:0001835	blastocyst hatching	biological_process	1	566	22	18684	0.491933151165871	0.679735286029796	1.50048185030517	HS3ST6
GO:0001836	release of cytochrome c from mitochondria	biological_process	1	566	22	18684	0.491933151165871	0.679735286029796	1.50048185030517	JUN
GO:0004540	ribonuclease activity	molecular_function	1	566	22	18684	0.491933151165871	0.679735286029796	1.50048185030517	RNASE6
GO:0004602	glutathione peroxidase activity	molecular_function	1	566	22	18684	0.491933151165871	0.679735286029796	1.50048185030517	ALOX5AP
GO:0006261	DNA-dependent DNA replication	biological_process	1	566	22	18684	0.491933151165871	0.679735286029796	1.50048185030517	BAZ1A
GO:0006401	RNA catabolic process	biological_process	1	566	22	18684	0.491933151165871	0.679735286029796	1.50048185030517	RNASE6
GO:0008361	regulation of cell size	biological_process	1	566	22	18684	0.491933151165871	0.679735286029796	1.50048185030517	IL7R
GO:0014032	neural crest cell development	biological_process	1	566	22	18684	0.491933151165871	0.679735286029796	1.50048185030517	ALDH1A2
GO:0033627	cell adhesion mediated by integrin	biological_process	1	566	22	18684	0.491933151165871	0.679735286029796	1.50048185030517	ITGB8
GO:0035255	ionotropic glutamate receptor binding	molecular_function	1	566	22	18684	0.491933151165871	0.679735286029796	1.50048185030517	SHANK2
GO:0035970	peptidyl-threonine dephosphorylation	biological_process	1	566	22	18684	0.491933151165871	0.679735286029796	1.50048185030517	DUSP1
GO:0043409	negative regulation of MAPK cascade	biological_process	1	566	22	18684	0.491933151165871	0.679735286029796	1.50048185030517	DUSP1
GO:0044782	cilium organization	biological_process	1	566	22	18684	0.491933151165871	0.679735286029796	1.50048185030517	FAM161A
GO:0045807	positive regulation of endocytosis	biological_process	1	566	22	18684	0.491933151165871	0.679735286029796	1.50048185030517	APOE
GO:0045948	positive regulation of translational initiation	biological_process	1	566	22	18684	0.491933151165871	0.679735286029796	1.50048185030517	CCL5
GO:0046961	proton-transporting ATPase activity, rotational mechanism	molecular_function	1	566	22	18684	0.491933151165871	0.679735286029796	1.50048185030517	ATP6V0A4
GO:0050321	tau-protein kinase activity	molecular_function	1	566	22	18684	0.491933151165871	0.679735286029796	1.50048185030517	ROCK1
GO:0051443	positive regulation of ubiquitin-protein transferase activity	biological_process	1	566	22	18684	0.491933151165871	0.679735286029796	1.50048185030517	TOPORS
GO:0060976	coronary vasculature development	biological_process	1	566	22	18684	0.491933151165871	0.679735286029796	1.50048185030517	CNTRL
GO:0070423	nucleotide-binding oligomerization domain containing signaling pathway	biological_process	1	566	22	18684	0.491933151165871	0.679735286029796	1.50048185030517	TNFAIP3
GO:0070530	K63-linked polyubiquitin modification-dependent protein binding	molecular_function	1	566	22	18684	0.491933151165871	0.679735286029796	1.50048185030517	TNFAIP3
GO:0090103	cochlea morphogenesis	biological_process	1	566	22	18684	0.491933151165871	0.679735286029796	1.50048185030517	TIFAB
GO:0099560	synaptic membrane adhesion	biological_process	1	566	22	18684	0.491933151165871	0.679735286029796	1.50048185030517	SLITRK3
GO:2000311	regulation of AMPA receptor activity	biological_process	1	566	22	18684	0.491933151165871	0.679735286029796	1.50048185030517	SHANK2
GO:2001243	negative regulation of intrinsic apoptotic signaling pathway	biological_process	1	566	22	18684	0.491933151165871	0.679735286029796	1.50048185030517	MMP9
GO:0030198	extracellular matrix organization	biological_process	8	566	251	18684	0.492405542104845	0.680047313532881	1.05213069981558	ADAMTS4;BCAN;BGN;COL8A2;ITGB8;MMP7;MMP9;SERPINE1
GO:0016301	kinase activity	molecular_function	3	566	87	18684	0.493240288307771	0.680347996732331	1.13829657609358	CCL3;NEK1;WEE1
GO:0016525	negative regulation of angiogenesis	biological_process	3	566	87	18684	0.493240288307771	0.680347996732331	1.13829657609358	CCR2;KLF4;ROCK1
[truncated: 759 more rows]
