# Supplementary material for: Transcriptomic identification of IL-17/FOS-associated signaling in dartos fascia remodeling of pediatric concealed penis
Source: Front Pediatr. 2026 Jul 10;14:1867230. doi: 10.3389/fped.2026.1867230 (PMC13396118; doi:10.3389/fped.2026.1867230)
Supplement: Supplementary Table S1 — Complete list of differentially expressed genes identified from RNA-seq analysis. [file Datasheet1.zip › Supplementary File/Table S7. Full KEGG pathway enrichment results..xls]

id	Term	Classification_level1	Classification_level2	ListHits	ListTotal	PopHits	PopTotal	p-value	q-value	Enrichment_score	geneID	hyperlink_only_excel
hsa00140	Steroid hormone biosynthesis	Metabolism	Lipid metabolism	1	250	61	7820	0.863270376331949	0.999999551339974	0.512786885245902	HSD17B3	=HYPERLINK("../../3.KEGG_map/case-vs-con/hsa00140.html","hsa00140")
hsa00190	Oxidative phosphorylation	Metabolism	Energy metabolism	3	250	120	7820	0.743879951836711	0.999999551339974	0.782	ATP6V0A4;ATP6V1B1;COX6B2	=HYPERLINK("../../3.KEGG_map/case-vs-con/hsa00190.html","hsa00190")
hsa00230	Purine metabolism	Metabolism	Nucleotide metabolism	3	250	130	7820	0.791019610231185	0.999999551339974	0.721846153846154	ADCY8;AK6;GMPR	=HYPERLINK("../../3.KEGG_map/case-vs-con/hsa00230.html","hsa00230")
hsa00232	Caffeine metabolism	Metabolism	Biosynthesis of other secondary metabolites	1	250	6	7820	0.177175462939725	0.647797786373369	5.21333333333333	NAT1	=HYPERLINK("../../3.KEGG_map/case-vs-con/hsa00232.html","hsa00232")
hsa00310	Lysine degradation	Metabolism	Amino acid metabolism	1	250	63	7820	0.871940011171179	0.999999551339974	0.496507936507937	AASS	=HYPERLINK("../../3.KEGG_map/case-vs-con/hsa00310.html","hsa00310")
hsa00330	Arginine and proline metabolism	Metabolism	Amino acid metabolism	2	250	51	7820	0.488750846770156	0.977501693540311	1.22666666666667	AOC1;LOC102724788	=HYPERLINK("../../3.KEGG_map/case-vs-con/hsa00330.html","hsa00330")
hsa00340	Histidine metabolism	Metabolism	Amino acid metabolism	1	250	22	7820	0.511194240085897	0.99524339934898	1.42181818181818	AOC1	=HYPERLINK("../../3.KEGG_map/case-vs-con/hsa00340.html","hsa00340")
hsa00350	Tyrosine metabolism	Metabolism	Amino acid metabolism	2	250	36	7820	0.320529747474066	0.875340838861545	1.73777777777778	TYR;TYRP1	=HYPERLINK("../../3.KEGG_map/case-vs-con/hsa00350.html","hsa00350")
hsa00380	Tryptophan metabolism	Metabolism	Amino acid metabolism	1	250	42	7820	0.745458585651556	0.999999551339974	0.744761904761905	AOC1	=HYPERLINK("../../3.KEGG_map/case-vs-con/hsa00380.html","hsa00380")
hsa00430	Taurine and hypotaurine metabolism	Metabolism	Metabolism of other amino acids	1	250	11	7820	0.300674404589294	0.84768446595054	2.84363636363636	CSAD	=HYPERLINK("../../3.KEGG_map/case-vs-con/hsa00430.html","hsa00430")
hsa00534	Glycosaminoglycan biosynthesis - heparan sulfate / heparin	Metabolism	Glycan biosynthesis and metabolism	1	250	24	7820	0.542035524134231	0.999999551339974	1.30333333333333	HS3ST2	=HYPERLINK("../../3.KEGG_map/case-vs-con/hsa00534.html","hsa00534")
hsa00590	Arachidonic acid metabolism	Metabolism	Lipid metabolism	1	250	61	7820	0.863270376331949	0.999999551339974	0.512786885245902	PTGS2	=HYPERLINK("../../3.KEGG_map/case-vs-con/hsa00590.html","hsa00590")
hsa00601	Glycosphingolipid biosynthesis - lacto and neolacto series	Metabolism	Glycan biosynthesis and metabolism	2	250	27	7820	0.213111383652682	0.692611996871218	2.31703703703704	B3GNT5;FUT7	=HYPERLINK("../../3.KEGG_map/case-vs-con/hsa00601.html","hsa00601")
hsa00760	Nicotinate and nicotinamide metabolism	Metabolism	Metabolism of cofactors and vitamins	1	250	35	7820	0.680092173213523	0.999999551339974	0.893714285714286	NAMPT	=HYPERLINK("../../3.KEGG_map/case-vs-con/hsa00760.html","hsa00760")
hsa00770	Pantothenate and CoA biosynthesis	Metabolism	Metabolism of cofactors and vitamins	2	250	21	7820	0.143852036784011	0.584501466833533	2.97904761904762	VNN1;VNN2	=HYPERLINK("../../3.KEGG_map/case-vs-con/hsa00770.html","hsa00770")
hsa00830	Retinol metabolism	Metabolism	Metabolism of cofactors and vitamins	1	250	67	7820	0.887670773891511	0.999999551339974	0.466865671641791	ALDH1A2	=HYPERLINK("../../3.KEGG_map/case-vs-con/hsa00830.html","hsa00830")
hsa00910	Nitrogen metabolism	Metabolism	Energy metabolism	2	250	17	7820	0.101087176885225	0.482742844717198	3.68	CA14;CA6	=HYPERLINK("../../3.KEGG_map/case-vs-con/hsa00910.html","hsa00910")
hsa00983	Drug metabolism - other enzymes	Metabolism	Xenobiotics biodegradation and metabolism	1	250	79	7820	0.924220557483818	0.999999551339974	0.395949367088608	NAT1	=HYPERLINK("../../3.KEGG_map/case-vs-con/hsa00983.html","hsa00983")
hsa01521	EGFR tyrosine kinase inhibitor resistance	Human Diseases	Drug resistance: antineoplastic	2	250	79	7820	0.724454942201569	0.999999551339974	0.791898734177215	IL6;SHC4	=HYPERLINK("../../3.KEGG_map/case-vs-con/hsa01521.html","hsa01521")
hsa01522	Endocrine resistance	Human Diseases	Drug resistance: antineoplastic	8	250	97	7820	0.0121699287539219	0.113910533136709	2.57979381443299	ABCB11;ADCY8;CDKN1A;FOS;HBEGF;JUN;MMP9;SHC4	=HYPERLINK("../../3.KEGG_map/case-vs-con/hsa01522.html","hsa01522")
hsa01523	Antifolate resistance	Human Diseases	Drug resistance: antineoplastic	2	250	31	7820	0.260830660179476	0.782491980538429	2.01806451612903	IL1B;IL6	=HYPERLINK("../../3.KEGG_map/case-vs-con/hsa01523.html","hsa01523")
hsa01524	Platinum drug resistance	Human Diseases	Drug resistance: antineoplastic	2	250	72	7820	0.675795004340281	0.999999551339974	0.868888888888889	BIRC3;CDKN1A	=HYPERLINK("../../3.KEGG_map/case-vs-con/hsa01524.html","hsa01524")
hsa02010	ABC transporters	Environmental Information Processing	Membrane transport	1	250	45	7820	0.769225454842671	0.999999551339974	0.695111111111111	ABCB11	=HYPERLINK("../../3.KEGG_map/case-vs-con/hsa02010.html","hsa02010")
hsa03008	Ribosome biogenesis in eukaryotes	Genetic Information Processing	Translation	3	250	80	7820	0.473851158451936	0.975190628514284	1.173	AK6;MPHOSPH10;NOP58	=HYPERLINK("../../3.KEGG_map/case-vs-con/hsa03008.html","hsa03008")
hsa03010	Ribosome	Genetic Information Processing	Translation	2	250	134	7820	0.93187194599226	0.999999551339974	0.466865671641791	MRPL23;RPL36A	=HYPERLINK("../../3.KEGG_map/case-vs-con/hsa03010.html","hsa03010")
hsa03013	RNA transport	Genetic Information Processing	Translation	2	250	166	7820	0.971690049635227	0.999999551339974	0.376867469879518	PNN;THOC1	=HYPERLINK("../../3.KEGG_map/case-vs-con/hsa03013.html","hsa03013")
hsa03015	mRNA surveillance pathway	Genetic Information Processing	Translation	1	250	97	7820	0.958059497503855	0.999999551339974	0.322474226804124	PNN	=HYPERLINK("../../3.KEGG_map/case-vs-con/hsa03015.html","hsa03015")
hsa03018	RNA degradation	Genetic Information Processing	Folding, sorting and degradation	2	250	79	7820	0.724454942201569	0.999999551339974	0.791898734177215	BTG2;TTC37	=HYPERLINK("../../3.KEGG_map/case-vs-con/hsa03018.html","hsa03018")
hsa03040	Spliceosome	Genetic Information Processing	Transcription	8	250	136	7820	0.069600366203981	0.41081786577661	1.84	PRPF38B;PRPF40A;RBM25;SRSF7;THOC1;U2AF1;U2AF1L5;U2SURP	=HYPERLINK("../../3.KEGG_map/case-vs-con/hsa03040.html","hsa03040")
hsa03320	PPAR signaling pathway	Organismal Systems	Endocrine system	1	250	76	7820	0.916379648943693	0.999999551339974	0.411578947368421	SLC27A6	=HYPERLINK("../../3.KEGG_map/case-vs-con/hsa03320.html","hsa03320")
hsa03440	Homologous recombination	Genetic Information Processing	Replication and repair	2	250	41	7820	0.379014145142366	0.916590585138112	1.52585365853659	BLM;RBBP8	=HYPERLINK("../../3.KEGG_map/case-vs-con/hsa03440.html","hsa03440")
hsa03450	Non-homologous end-joining	Genetic Information Processing	Replication and repair	1	250	13	7820	0.344737326846811	0.875340838861545	2.40615384615385	LIG4	=HYPERLINK("../../3.KEGG_map/case-vs-con/hsa03450.html","hsa03450")
hsa03460	Fanconi anemia pathway	Genetic Information Processing	Replication and repair	4	250	54	7820	0.0932981954031075	0.464505909028237	2.31703703703704	BLM;FANCM;POLI;SLX1B	=HYPERLINK("../../3.KEGG_map/case-vs-con/hsa03460.html","hsa03460")
hsa04010	MAPK signaling pathway	Environmental Information Processing	Signal transduction	14	250	294	7820	0.0881940874813791	0.456958879117118	1.48952380952381	CACNA1G;DUSP1;EREG;FGF10;FGF7;FLNC;FOS;GADD45B;IL1B;JUN;KIT;MAP3K8;NR4A1;RASA2	=HYPERLINK("../../3.KEGG_map/case-vs-con/hsa04010.html","hsa04010")
hsa04012	ErbB signaling pathway	Environmental Information Processing	Signal transduction	5	250	85	7820	0.135451463230476	0.584501466833533	1.84	CDKN1A;EREG;HBEGF;JUN;SHC4	=HYPERLINK("../../3.KEGG_map/case-vs-con/hsa04012.html","hsa04012")
hsa04014	Ras signaling pathway	Environmental Information Processing	Signal transduction	5	250	232	7820	0.869766431342232	0.999999551339974	0.674137931034483	FGF10;FGF7;KIT;RASA2;SHC4	=HYPERLINK("../../3.KEGG_map/case-vs-con/hsa04014.html","hsa04014")
hsa04015	Rap1 signaling pathway	Environmental Information Processing	Signal transduction	5	250	210	7820	0.807514946099059	0.999999551339974	0.744761904761905	ADCY8;FGF10;FGF7;KIT;LPAR4	=HYPERLINK("../../3.KEGG_map/case-vs-con/hsa04015.html","hsa04015")
hsa04020	Calcium signaling pathway	Environmental Information Processing	Signal transduction	5	250	240	7820	0.887768755580672	0.999999551339974	0.651666666666667	ADCY8;CACNA1G;CHRM1;FGF10;FGF7	=HYPERLINK("../../3.KEGG_map/case-vs-con/hsa04020.html","hsa04020")
hsa04022	cGMP-PKG signaling pathway	Environmental Information Processing	Signal transduction	5	250	167	7820	0.622701922125146	0.999999551339974	0.936526946107785	ADCY8;ADORA1;PIK3R6;RGS2;ROCK1	=HYPERLINK("../../3.KEGG_map/case-vs-con/hsa04022.html","hsa04022")
hsa04024	cAMP signaling pathway	Environmental Information Processing	Signal transduction	6	250	216	7820	0.69459349440648	0.999999551339974	0.868888888888889	ADCY8;ADORA1;CHRM1;FOS;JUN;ROCK1	=HYPERLINK("../../3.KEGG_map/case-vs-con/hsa04024.html","hsa04024")
hsa04060	Cytokine-cytokine receptor interaction	Environmental Information Processing	Signaling molecules and interaction	21	250	295	7820	0.000471625453569824	0.0100327596486672	2.22671186440678	CCL2;CCL3;CCL3L3;CCL4;CCL4L2;CCL5;CCL8;CCR2;CCR5;CSF3;CX3CR1;CXCL2;CXCL8;CXCR3;EDAR;GDF10;IL15;IL1B;IL6;IL7R;TNFSF15	=HYPERLINK("../../3.KEGG_map/case-vs-con/hsa04060.html","hsa04060")
hsa04061	Viral protein interaction with cytokine and cytokine receptor	Environmental Information Processing	Signaling molecules and interaction	14	250	100	7820	3.07374599918178e-06	0.000179814140952134	4.3792	CCL2;CCL3;CCL3L3;CCL4;CCL4L2;CCL5;CCL8;CCR2;CCR5;CX3CR1;CXCL2;CXCL8;CXCR3;IL6	=HYPERLINK("../../3.KEGG_map/case-vs-con/hsa04061.html","hsa04061")
hsa04062	Chemokine signaling pathway	Organismal Systems	Immune system	17	250	192	7820	0.000131287707271599	0.00438876050022201	2.76958333333333	ADCY8;CCL2;CCL3;CCL3L3;CCL4;CCL4L2;CCL5;CCL8;CCR2;CCR5;CX3CR1;CXCL2;CXCL8;CXCR3;PIK3R6;ROCK1;SHC4	=HYPERLINK("../../3.KEGG_map/case-vs-con/hsa04062.html","hsa04062")
hsa04064	NF-kappa B signaling pathway	Environmental Information Processing	Signal transduction	10	250	104	7820	0.00173517127764435	0.0305607984137909	3.00769230769231	BIRC3;CCL4;CCL4L2;CXCL2;CXCL8;EDAR;GADD45B;IL1B;PTGS2;TNFAIP3	=HYPERLINK("../../3.KEGG_map/case-vs-con/hsa04064.html","hsa04064")
hsa04066	HIF-1 signaling pathway	Environmental Information Processing	Signal transduction	3	250	109	7820	0.682716871144409	0.999999551339974	0.860917431192661	CDKN1A;IL6;SERPINE1	=HYPERLINK("../../3.KEGG_map/case-vs-con/hsa04066.html","hsa04066")
hsa04068	FoxO signaling pathway	Environmental Information Processing	Signal transduction	6	250	131	7820	0.241531242498485	0.743661983482178	1.43267175572519	CDKN1A;GADD45B;IL6;IL7R;KLF2;SGK2	=HYPERLINK("../../3.KEGG_map/case-vs-con/hsa04068.html","hsa04068")
hsa04071	Sphingolipid signaling pathway	Environmental Information Processing	Signal transduction	3	250	119	7820	0.738732005581588	0.999999551339974	0.788571428571429	ADORA1;MS4A2;ROCK1	=HYPERLINK("../../3.KEGG_map/case-vs-con/hsa04071.html","hsa04071")
hsa04072	Phospholipase D signaling pathway	Environmental Information Processing	Signal transduction	7	250	148	7820	0.195106365439645	0.681364929226125	1.47945945945946	ADCY8;CXCL8;KIT;LPAR4;MS4A2;PIK3R6;SHC4	=HYPERLINK("../../3.KEGG_map/case-vs-con/hsa04072.html","hsa04072")
hsa04080	Neuroactive ligand-receptor interaction	Environmental Information Processing	Signaling molecules and interaction	13	250	341	7820	0.295804847604909	0.844126028531082	1.1924926686217	ADORA1;C3;C5;C5AR1;CHRM1;CHRM4;CTSG;F2RL2;FPR3;GABRE;GABRP;LPAR4;MCHR1	=HYPERLINK("../../3.KEGG_map/case-vs-con/hsa04080.html","hsa04080")
hsa04110	Cell cycle	Cellular Processes	Cell growth and death	4	250	124	7820	0.564088772421392	0.999999551339974	1.00903225806452	CDKN1A;DBF4;GADD45B;WEE1	=HYPERLINK("../../3.KEGG_map/case-vs-con/hsa04110.html","hsa04110")
hsa04114	Oocyte meiosis	Cellular Processes	Cell growth and death	1	250	129	7820	0.985398944018849	0.999999551339974	0.242480620155039	ADCY8	=HYPERLINK("../../3.KEGG_map/case-vs-con/hsa04114.html","hsa04114")
hsa04115	p53 signaling pathway	Cellular Processes	Cell growth and death	4	250	73	7820	0.20460784372712	0.683974791887802	1.71397260273973	CDKN1A;GADD45B;GORAB;SERPINE1	=HYPERLINK("../../3.KEGG_map/case-vs-con/hsa04115.html","hsa04115")
hsa04120	Ubiquitin mediated proteolysis	Genetic Information Processing	Folding, sorting and degradation	3	250	139	7820	0.827085530082655	0.999999551339974	0.675107913669065	BIRC3;SOCS3;UBA6	=HYPERLINK("../../3.KEGG_map/case-vs-con/hsa04120.html","hsa04120")
hsa04137	Mitophagy - animal	Cellular Processes	Transport and catabolism	2	250	68	7820	0.644988646029111	0.999999551339974	0.92	JUN;TAX1BP1	=HYPERLINK("../../3.KEGG_map/case-vs-con/hsa04137.html","hsa04137")
hsa04140	Autophagy - animal	Cellular Processes	Transport and catabolism	2	250	137	7820	0.937155701090138	0.999999551339974	0.456642335766423	RB1CC1;VMP1	=HYPERLINK("../../3.KEGG_map/case-vs-con/hsa04140.html","hsa04140")
hsa04141	Protein processing in endoplasmic reticulum	Genetic Information Processing	Folding, sorting and degradation	3	250	170	7820	0.91342801397244	0.999999551339974	0.552	PPP1R15A;UBXN4;UGGT2	=HYPERLINK("../../3.KEGG_map/case-vs-con/hsa04141.html","hsa04141")
hsa04142	Lysosome	Cellular Processes	Transport and catabolism	3	250	128	7820	0.782207793912773	0.999999551339974	0.733125	AP3B2;ATP6V0A4;CTSG	=HYPERLINK("../../3.KEGG_map/case-vs-con/hsa04142.html","hsa04142")
hsa04144	Endocytosis	Cellular Processes	Transport and catabolism	2	250	251	7820	0.997599141605213	0.999999551339974	0.249243027888446	ARAP2;CCR5	=HYPERLINK("../../3.KEGG_map/case-vs-con/hsa04144.html","hsa04144")
hsa04145	Phagosome	Cellular Processes	Transport and catabolism	6	250	151	7820	0.352906082739014	0.878510886818397	1.24291390728477	ATP6V0A4;ATP6V1B1;C3;HLA-DOA;HLA-DPA1;TUBB1	=HYPERLINK("../../3.KEGG_map/case-vs-con/hsa04145.html","hsa04145")
hsa04150	mTOR signaling pathway	Environmental Information Processing	Signal transduction	1	250	155	7820	0.9938251400257	0.999999551339974	0.201806451612903	ATP6V1B1	=HYPERLINK("../../3.KEGG_map/case-vs-con/hsa04150.html","hsa04150")
hsa04151	PI3K-Akt signaling pathway	Environmental Information Processing	Signal transduction	15	250	354	7820	0.161542856858104	0.619688991881908	1.32542372881356	CDKN1A;CHRM1;COL6A5;CSF3;EREG;FGF10;FGF7;IL6;IL7R;ITGB8;KIT;LPAR4;NR4A1;PIK3R6;SGK2	=HYPERLINK("../../3.KEGG_map/case-vs-con/hsa04151.html","hsa04151")
hsa04210	Apoptosis	Cellular Processes	Cell growth and death	4	250	135	7820	0.631551113078433	0.999999551339974	0.926814814814815	BIRC3;FOS;GADD45B;JUN	=HYPERLINK("../../3.KEGG_map/case-vs-con/hsa04210.html","hsa04210")
hsa04211	Longevity regulating pathway	Organismal Systems	Aging	2	250	89	7820	0.783179272927166	0.999999551339974	0.702921348314607	ADCY8;RB1CC1	=HYPERLINK("../../3.KEGG_map/case-vs-con/hsa04211.html","hsa04211")
hsa04213	Longevity regulating pathway - multiple species	Organismal Systems	Aging	1	250	62	7820	0.867675893269313	0.999999551339974	0.504516129032258	ADCY8	=HYPERLINK("../../3.KEGG_map/case-vs-con/hsa04213.html","hsa04213")
hsa04215	Apoptosis - multiple species	Cellular Processes	Cell growth and death	1	250	32	7820	0.647190846418313	0.999999551339974	0.9775	BIRC3	=HYPERLINK("../../3.KEGG_map/case-vs-con/hsa04215.html","hsa04215")
hsa04217	Necroptosis	Cellular Processes	Cell growth and death	3	250	159	7820	0.888634700296088	0.999999551339974	0.590188679245283	BIRC3;IL1B;TNFAIP3	=HYPERLINK("../../3.KEGG_map/case-vs-con/hsa04217.html","hsa04217")
hsa04218	Cellular senescence	Cellular Processes	Cell growth and death	5	250	156	7820	0.561808636420516	0.999999551339974	1.0025641025641	CDKN1A;CXCL8;GADD45B;IL6;SERPINE1	=HYPERLINK("../../3.KEGG_map/case-vs-con/hsa04218.html","hsa04218")
hsa04260	Cardiac muscle contraction	Organismal Systems	Circulatory system	1	250	83	7820	0.933547536297863	0.999999551339974	0.376867469879518	COX6B2	=HYPERLINK("../../3.KEGG_map/case-vs-con/hsa04260.html","hsa04260")
hsa04261	Adrenergic signaling in cardiomyocytes	Organismal Systems	Circulatory system	2	250	150	7820	0.955884574103013	0.999999551339974	0.417066666666667	ADCY8;PIK3R6	=HYPERLINK("../../3.KEGG_map/case-vs-con/hsa04261.html","hsa04261")
hsa04270	Vascular smooth muscle contraction	Organismal Systems	Circulatory system	2	250	133	7820	0.930019503247032	0.999999551339974	0.470375939849624	ADCY8;ROCK1	=HYPERLINK("../../3.KEGG_map/case-vs-con/hsa04270.html","hsa04270")
hsa04310	Wnt signaling pathway	Environmental Information Processing	Signal transduction	8	250	160	7820	0.14012923971369	0.584501466833533	1.564	BAMBI;JUN;MMP7;NOTUM;RSPO1;RSPO4;SFRP1;WIF1	=HYPERLINK("../../3.KEGG_map/case-vs-con/hsa04310.html","hsa04310")
hsa04330	Notch signaling pathway	Environmental Information Processing	Signal transduction	2	250	53	7820	0.50923100791029	0.99524339934898	1.18037735849057	CIR1;PTCRA	=HYPERLINK("../../3.KEGG_map/case-vs-con/hsa04330.html","hsa04330")
hsa04350	TGF-beta signaling pathway	Environmental Information Processing	Signal transduction	3	250	94	7820	0.582948438631575	0.999999551339974	0.998297872340426	BAMBI;GREM1;ROCK1	=HYPERLINK("../../3.KEGG_map/case-vs-con/hsa04350.html","hsa04350")
hsa04360	Axon guidance	Organismal Systems	Development and regeneration	5	250	182	7820	0.69712162598104	0.999999551339974	0.859340659340659	NTN1;PLXNA4;RND1;ROCK1;SEMA3D	=HYPERLINK("../../3.KEGG_map/case-vs-con/hsa04360.html","hsa04360")
hsa04370	VEGF signaling pathway	Environmental Information Processing	Signal transduction	1	250	59	7820	0.854016314322253	0.999999551339974	0.530169491525424	PTGS2	=HYPERLINK("../../3.KEGG_map/case-vs-con/hsa04370.html","hsa04370")
hsa04371	Apelin signaling pathway	Environmental Information Processing	Signal transduction	5	250	137	7820	0.446716300566715	0.975190628514284	1.14160583941606	ADCY8;EGR1;KLF2;PIK3R6;SERPINE1	=HYPERLINK("../../3.KEGG_map/case-vs-con/hsa04371.html","hsa04371")
hsa04380	Osteoclast differentiation	Organismal Systems	Development and regeneration	6	250	127	7820	0.220595714988498	0.707115031606965	1.47779527559055	FOS;FOSB;IL1B;JUN;JUNB;SOCS3	=HYPERLINK("../../3.KEGG_map/case-vs-con/hsa04380.html","hsa04380")
hsa04390	Hippo signaling pathway	Environmental Information Processing	Signal transduction	3	250	157	7820	0.883499605729834	0.999999551339974	0.597707006369427	BIRC3;RASSF6;SERPINE1	=HYPERLINK("../../3.KEGG_map/case-vs-con/hsa04390.html","hsa04390")
hsa04392	Hippo signaling pathway - multiple species	Environmental Information Processing	Signal transduction	1	250	29	7820	0.610920651311441	0.999999551339974	1.07862068965517	RASSF6	=HYPERLINK("../../3.KEGG_map/case-vs-con/hsa04392.html","hsa04392")
hsa04510	Focal adhesion	Cellular Processes	Cellular community - eukaryotes	7	250	201	7820	0.463677810788694	0.975190628514284	1.08935323383085	BIRC3;COL6A5;FLNC;ITGB8;JUN;ROCK1;SHC4	=HYPERLINK("../../3.KEGG_map/case-vs-con/hsa04510.html","hsa04510")
hsa04512	ECM-receptor interaction	Environmental Information Processing	Signaling molecules and interaction	3	250	88	7820	0.537918613872945	0.999999551339974	1.06636363636364	COL6A5;HMMR;ITGB8	=HYPERLINK("../../3.KEGG_map/case-vs-con/hsa04512.html","hsa04512")
hsa04514	Cell adhesion molecules	Environmental Information Processing	Signaling molecules and interaction	12	250	149	7820	0.00286396021768744	0.044677779395924	2.51919463087248	CD8B;CDH4;CLDN10;CLDN3;CTLA4;HLA-DOA;HLA-DPA1;ITGB8;SELE;SELPLG;SPN;VTCN1	=HYPERLINK("../../3.KEGG_map/case-vs-con/hsa04514.html","hsa04514")
hsa04530	Tight junction	Cellular Processes	Cellular community - eukaryotes	5	250	169	7820	0.633221640239487	0.999999551339974	0.925443786982248	CD1E;CLDN10;CLDN3;JUN;ROCK1	=HYPERLINK("../../3.KEGG_map/case-vs-con/hsa04530.html","hsa04530")
hsa04540	Gap junction	Cellular Processes	Cellular community - eukaryotes	2	250	88	7820	0.777840727347827	0.999999551339974	0.710909090909091	ADCY8;TUBB1	=HYPERLINK("../../3.KEGG_map/case-vs-con/hsa04540.html","hsa04540")
hsa04550	Signaling pathways regulating pluripotency of stem cells	Cellular Processes	Cellular community - eukaryotes	1	250	143	7820	0.990810533034523	0.999999551339974	0.218741258741259	KLF4	=HYPERLINK("../../3.KEGG_map/case-vs-con/hsa04550.html","hsa04550")
hsa04610	Complement and coagulation cascades	Organismal Systems	Immune system	8	250	85	7820	0.00561437172795691	0.0729868324634398	2.944	C3;C5;C5AR1;C7;F2RL2;MASP2;SERPINA5;SERPINE1	=HYPERLINK("../../3.KEGG_map/case-vs-con/hsa04610.html","hsa04610")
hsa04611	Platelet activation	Organismal Systems	Immune system	3	250	124	7820	0.763670498150902	0.999999551339974	0.756774193548387	ADCY8;PIK3R6;ROCK1	=HYPERLINK("../../3.KEGG_map/case-vs-con/hsa04611.html","hsa04611")
hsa04612	Antigen processing and presentation	Organismal Systems	Immune system	4	250	78	7820	0.23867926500315	0.743661983482178	1.60410256410256	CD74;CD8B;HLA-DOA;HLA-DPA1	=HYPERLINK("../../3.KEGG_map/case-vs-con/hsa04612.html","hsa04612")
hsa04614	Renin-angiotensin system	Organismal Systems	Endocrine system	3	250	23	7820	0.0356604714441053	0.287743114411057	4.08	CMA1;CPA3;CTSG	=HYPERLINK("../../3.KEGG_map/case-vs-con/hsa04614.html","hsa04614")
hsa04620	Toll-like receptor signaling pathway	Organismal Systems	Immune system	11	250	104	7820	0.000460630733323901	0.0100327596486672	3.30846153846154	CCL3;CCL3L3;CCL4;CCL4L2;CCL5;CXCL8;FOS;IL1B;IL6;JUN;MAP3K8	=HYPERLINK("../../3.KEGG_map/case-vs-con/hsa04620.html","hsa04620")
hsa04621	NOD-like receptor signaling pathway	Organismal Systems	Immune system	14	250	180	7820	0.00182842383672253	0.0305607984137909	2.43288888888889	BIRC3;CARD16;CCL2;CCL5;CXCL2;CXCL8;GBP3;GBP5;IL1B;IL6;JUN;NAIP;NAMPT;TNFAIP3	=HYPERLINK("../../3.KEGG_map/case-vs-con/hsa04621.html","hsa04621")
hsa04622	RIG-I-like receptor signaling pathway	Organismal Systems	Immune system	1	250	70	7820	0.898191824708966	0.999999551339974	0.446857142857143	CXCL8	=HYPERLINK("../../3.KEGG_map/case-vs-con/hsa04622.html","hsa04622")
hsa04623	Cytosolic DNA-sensing pathway	Organismal Systems	Immune system	5	250	63	7820	0.0502570034745294	0.350394415426935	2.48253968253968	CCL4;CCL4L2;CCL5;IL1B;IL6	=HYPERLINK("../../3.KEGG_map/case-vs-con/hsa04623.html","hsa04623")
hsa04625	C-type lectin receptor signaling pathway	Organismal Systems	Immune system	6	250	104	7820	0.115399334288552	0.529479298500414	1.80461538461538	EGR2;EGR3;IL1B;IL6;JUN;PTGS2	=HYPERLINK("../../3.KEGG_map/case-vs-con/hsa04625.html","hsa04625")
hsa04630	JAK-STAT signaling pathway	Environmental Information Processing	Signal transduction	6	250	162	7820	0.416187286090368	0.953058650442764	1.15851851851852	CDKN1A;CSF3;IL15;IL6;IL7R;SOCS3	=HYPERLINK("../../3.KEGG_map/case-vs-con/hsa04630.html","hsa04630")
hsa04640	Hematopoietic cell lineage	Organismal Systems	Immune system	9	250	99	7820	0.00426330723004032	0.0586831701076138	2.84363636363636	CD1E;CD8B;CSF3;HLA-DOA;HLA-DPA1;IL1B;IL6;IL7R;KIT	=HYPERLINK("../../3.KEGG_map/case-vs-con/hsa04640.html","hsa04640")
hsa04650	Natural killer cell mediated cytotoxicity	Organismal Systems	Immune system	3	250	132	7820	0.799534448970133	0.999999551339974	0.710909090909091	HCST;MICB;SHC4	=HYPERLINK("../../3.KEGG_map/case-vs-con/hsa04650.html","hsa04650")
hsa04657	IL-17 signaling pathway	Organismal Systems	Immune system	13	250	94	7820	7.99720675216544e-06	0.000374269276001342	4.32595744680851	CCL2;CSF3;CXCL2;CXCL8;FOS;FOSB;IL1B;IL6;JUN;MMP9;PTGS2;S100A7A;TNFAIP3	=HYPERLINK("../../3.KEGG_map/case-vs-con/hsa04657.html","hsa04657")
hsa04658	Th1 and Th2 cell differentiation	Organismal Systems	Immune system	5	250	92	7820	0.171011161787512	0.635184315210757	1.7	FOS;HLA-DOA;HLA-DPA1;JUN;RUNX3	=HYPERLINK("../../3.KEGG_map/case-vs-con/hsa04658.html","hsa04658")
hsa04659	Th17 cell differentiation	Organismal Systems	Immune system	6	250	107	7820	0.127371584436469	0.573172129964111	1.75401869158879	FOS;HLA-DOA;HLA-DPA1;IL1B;IL6;JUN	=HYPERLINK("../../3.KEGG_map/case-vs-con/hsa04659.html","hsa04659")
hsa04660	T cell receptor signaling pathway	Organismal Systems	Immune system	5	250	104	7820	0.23901640129652	0.743661983482178	1.50384615384615	CD8B;CTLA4;FOS;JUN;MAP3K8	=HYPERLINK("../../3.KEGG_map/case-vs-con/hsa04660.html","hsa04660")
hsa04662	B cell receptor signaling pathway	Organismal Systems	Immune system	2	250	82	7820	0.743352210472184	0.999999551339974	0.762926829268293	FOS;JUN	=HYPERLINK("../../3.KEGG_map/case-vs-con/hsa04662.html","hsa04662")
hsa04664	Fc epsilon RI signaling pathway	Organismal Systems	Immune system	2	250	68	7820	0.644988646029111	0.999999551339974	0.92	ALOX5AP;MS4A2	=HYPERLINK("../../3.KEGG_map/case-vs-con/hsa04664.html","hsa04664")
hsa04668	TNF signaling pathway	Environmental Information Processing	Signal transduction	16	250	112	7820	4.50779395581327e-07	3.51607928553435e-05	4.46857142857143	BIRC3;CCL2;CCL5;CXCL2;FOS;IL15;IL1B;IL6;JUN;JUNB;MAP3K8;MMP9;PTGS2;SELE;SOCS3;TNFAIP3	=HYPERLINK("../../3.KEGG_map/case-vs-con/hsa04668.html","hsa04668")
hsa04670	Leukocyte transendothelial migration	Organismal Systems	Immune system	4	250	114	7820	0.497375508998482	0.986320924624109	1.09754385964912	CLDN10;CLDN3;MMP9;ROCK1	=HYPERLINK("../../3.KEGG_map/case-vs-con/hsa04670.html","hsa04670")
hsa04672	Intestinal immune network for IgA production	Organismal Systems	Immune system	4	250	49	7820	0.0705230505476833	0.41081786577661	2.5534693877551	HLA-DOA;HLA-DPA1;IL15;IL6	=HYPERLINK("../../3.KEGG_map/case-vs-con/hsa04672.html","hsa04672")
hsa04713	Circadian entrainment	Organismal Systems	Environmental adaptation	6	250	97	7820	0.0898295232452454	0.456958879117118	1.93484536082474	ADCY8;CACNA1G;FOS;KCNJ5;NOS1AP;RASD1	=HYPERLINK("../../3.KEGG_map/case-vs-con/hsa04713.html","hsa04713")
hsa04714	Thermogenesis	Organismal Systems	Environmental adaptation	2	250	218	7820	0.993624584223863	0.999999551339974	0.28697247706422	ADCY8;COX6B2	=HYPERLINK("../../3.KEGG_map/case-vs-con/hsa04714.html","hsa04714")
hsa04720	Long-term potentiation	Organismal Systems	Nervous system	1	250	67	7820	0.887670773891511	0.999999551339974	0.466865671641791	ADCY8	=HYPERLINK("../../3.KEGG_map/case-vs-con/hsa04720.html","hsa04720")
hsa04721	Synaptic vesicle cycle	Organismal Systems	Nervous system	2	250	78	7820	0.717900558481385	0.999999551339974	0.802051282051282	ATP6V0A4;ATP6V1B1	=HYPERLINK("../../3.KEGG_map/case-vs-con/hsa04721.html","hsa04721")
hsa04722	Neurotrophin signaling pathway	Organismal Systems	Nervous system	2	250	119	7820	0.898588191511833	0.999999551339974	0.525714285714286	JUN;SHC4	=HYPERLINK("../../3.KEGG_map/case-vs-con/hsa04722.html","hsa04722")
hsa04723	Retrograde endocannabinoid signaling	Organismal Systems	Nervous system	5	250	141	7820	0.471746948881198	0.975190628514284	1.10921985815603	ADCY8;GABRE;GABRP;KCNJ5;PTGS2	=HYPERLINK("../../3.KEGG_map/case-vs-con/hsa04723.html","hsa04723")
hsa04724	Glutamatergic synapse	Organismal Systems	Nervous system	2	250	114	7820	0.884482222850563	0.999999551339974	0.548771929824561	ADCY8;SHANK2	=HYPERLINK("../../3.KEGG_map/case-vs-con/hsa04724.html","hsa04724")
hsa04725	Cholinergic synapse	Organismal Systems	Nervous system	5	250	113	7820	0.294127520864763	0.844126028531082	1.38407079646018	ADCY8;CHRM1;CHRM4;FOS;PIK3R6	=HYPERLINK("../../3.KEGG_map/case-vs-con/hsa04725.html","hsa04725")
hsa04726	Serotonergic synapse	Organismal Systems	Nervous system	3	250	114	7820	0.711764998838679	0.999999551339974	0.823157894736842	DUSP1;KCNJ5;PTGS2	=HYPERLINK("../../3.KEGG_map/case-vs-con/hsa04726.html","hsa04726")
hsa04727	GABAergic synapse	Organismal Systems	Nervous system	3	250	89	7820	0.545613994646583	0.999999551339974	1.05438202247191	ADCY8;GABRE;GABRP	=HYPERLINK("../../3.KEGG_map/case-vs-con/hsa04727.html","hsa04727")
hsa04728	Dopaminergic synapse	Organismal Systems	Nervous system	2	250	132	7820	0.928119696584422	0.999999551339974	0.473939393939394	FOS;KCNJ5	=HYPERLINK("../../3.KEGG_map/case-vs-con/hsa04728.html","hsa04728")
hsa04740	Olfactory transduction	Organismal Systems	Sensory system	1	250	437	7820	0.999999551339974	0.999999551339974	0.071578947368421	RGS2	=HYPERLINK("../../3.KEGG_map/case-vs-con/hsa04740.html","hsa04740")
hsa04742	Taste transduction	Organismal Systems	Sensory system	1	250	86	7820	0.939784101426065	0.999999551339974	0.363720930232558	ADCY8	=HYPERLINK("../../3.KEGG_map/case-vs-con/hsa04742.html","hsa04742")
hsa04750	Inflammatory mediator regulation of TRP channels	Organismal Systems	Sensory system	3	250	98	7820	0.611385726080199	0.999999551339974	0.957551020408163	ADCY8;ASIC3;IL1B	=HYPERLINK("../../3.KEGG_map/case-vs-con/hsa04750.html","hsa04750")
hsa04810	Regulation of actin cytoskeleton	Cellular Processes	Cell motility	7	250	218	7820	0.550086088387301	0.999999551339974	1.00440366972477	CHRM1;CHRM4;FGF10;FGF7;ITGB8;LPAR4;ROCK1	=HYPERLINK("../../3.KEGG_map/case-vs-con/hsa04810.html","hsa04810")
hsa04910	Insulin signaling pathway	Organismal Systems	Endocrine system	2	250	137	7820	0.937155701090138	0.999999551339974	0.456642335766423	SHC4;SOCS3	=HYPERLINK("../../3.KEGG_map/case-vs-con/hsa04910.html","hsa04910")
hsa04911	Insulin secretion	Organismal Systems	Endocrine system	1	250	86	7820	0.939784101426065	0.999999551339974	0.363720930232558	ADCY8	=HYPERLINK("../../3.KEGG_map/case-vs-con/hsa04911.html","hsa04911")
hsa04912	GnRH signaling pathway	Organismal Systems	Endocrine system	4	250	93	7820	0.346550561996366	0.875340838861545	1.34537634408602	ADCY8;EGR1;HBEGF;JUN	=HYPERLINK("../../3.KEGG_map/case-vs-con/hsa04912.html","hsa04912")
hsa04913	Ovarian steroidogenesis	Organismal Systems	Endocrine system	2	250	51	7820	0.488750846770156	0.977501693540311	1.22666666666667	ADCY8;PTGS2	=HYPERLINK("../../3.KEGG_map/case-vs-con/hsa04913.html","hsa04913")
hsa04914	Progesterone-mediated oocyte maturation	Organismal Systems	Endocrine system	1	250	100	7820	0.962002517222891	0.999999551339974	0.3128	ADCY8	=HYPERLINK("../../3.KEGG_map/case-vs-con/hsa04914.html","hsa04914")
hsa04915	Estrogen signaling pathway	Organismal Systems	Endocrine system	7	250	138	7820	0.152776665146828	0.605927790582336	1.58666666666667	ADCY8;FOS;HBEGF;JUN;KCNJ5;MMP9;SHC4	=HYPERLINK("../../3.KEGG_map/case-vs-con/hsa04915.html","hsa04915")
hsa04916	Melanogenesis	Organismal Systems	Endocrine system	4	250	101	7820	0.405009888367817	0.938339741367021	1.23881188118812	ADCY8;KIT;TYR;TYRP1	=HYPERLINK("../../3.KEGG_map/case-vs-con/hsa04916.html","hsa04916")
hsa04917	Prolactin signaling pathway	Organismal Systems	Endocrine system	3	250	70	7820	0.388687359006664	0.928090224566931	1.34057142857143	FOS;SHC4;SOCS3	=HYPERLINK("../../3.KEGG_map/case-vs-con/hsa04917.html","hsa04917")
hsa04918	Thyroid hormone synthesis	Organismal Systems	Endocrine system	2	250	75	7820	0.697451281315512	0.999999551339974	0.834133333333333	ADCY8;TG	=HYPERLINK("../../3.KEGG_map/case-vs-con/hsa04918.html","hsa04918")
hsa04920	Adipocytokine signaling pathway	Organismal Systems	Endocrine system	1	250	69	7820	0.894798671286388	0.999999551339974	0.453333333333333	SOCS3	=HYPERLINK("../../3.KEGG_map/case-vs-con/hsa04920.html","hsa04920")
hsa04921	Oxytocin signaling pathway	Organismal Systems	Endocrine system	9	250	154	7820	0.0582261573999325	0.36824110355633	1.82805194805195	ADCY8;CDKN1A;FOS;JUN;KCNJ5;PIK3R6;PTGS2;RGS2;ROCK1	=HYPERLINK("../../3.KEGG_map/case-vs-con/hsa04921.html","hsa04921")
hsa04923	Regulation of lipolysis in adipocytes	Organismal Systems	Endocrine system	3	250	57	7820	0.274326415645451	0.812561788114375	1.64631578947368	ADCY8;ADORA1;PTGS2	=HYPERLINK("../../3.KEGG_map/case-vs-con/hsa04923.html","hsa04923")
hsa04924	Renin secretion	Organismal Systems	Endocrine system	1	250	69	7820	0.894798671286388	0.999999551339974	0.453333333333333	ADORA1	=HYPERLINK("../../3.KEGG_map/case-vs-con/hsa04924.html","hsa04924")
hsa04925	Aldosterone synthesis and secretion	Organismal Systems	Endocrine system	5	250	98	7820	0.204050551180714	0.683974791887802	1.59591836734694	ADCY8;CACNA1G;KCNJ5;NR4A1;NR4A2	=HYPERLINK("../../3.KEGG_map/case-vs-con/hsa04925.html","hsa04925")
hsa04926	Relaxin signaling pathway	Organismal Systems	Endocrine system	5	250	129	7820	0.395909035797938	0.935784993704217	1.21240310077519	ADCY8;FOS;JUN;MMP9;SHC4	=HYPERLINK("../../3.KEGG_map/case-vs-con/hsa04926.html","hsa04926")
hsa04927	Cortisol synthesis and secretion	Organismal Systems	Endocrine system	3	250	65	7820	0.344800631673394	0.875340838861545	1.44369230769231	ADCY8;CACNA1G;NR4A1	=HYPERLINK("../../3.KEGG_map/case-vs-con/hsa04927.html","hsa04927")
hsa04928	Parathyroid hormone synthesis, secretion and action	Organismal Systems	Endocrine system	7	250	106	7820	0.0528073717191852	0.353054999493981	2.06566037735849	ADCY8;CDKN1A;EGR1;FOS;HBEGF;NR4A2;SLC34A2	=HYPERLINK("../../3.KEGG_map/case-vs-con/hsa04928.html","hsa04928")
hsa04929	GnRH secretion	Organismal Systems	Endocrine system	2	250	64	7820	0.611923919376163	0.999999551339974	0.9775	CACNA1G;KCNJ5	=HYPERLINK("../../3.KEGG_map/case-vs-con/hsa04929.html","hsa04929")
hsa04930	Type II diabetes mellitus	Human Diseases	Endocrine and metabolic disease	2	250	46	7820	0.435307302685765	0.970113417413991	1.36	CACNA1G;SOCS3	=HYPERLINK("../../3.KEGG_map/case-vs-con/hsa04930.html","hsa04930")
hsa04931	Insulin resistance	Human Diseases	Endocrine and metabolic disease	3	250	108	7820	0.676654465831621	0.999999551339974	0.868888888888889	IL6;SLC27A6;SOCS3	=HYPERLINK("../../3.KEGG_map/case-vs-con/hsa04931.html","hsa04931")
hsa04932	Non-alcoholic fatty liver disease	Human Diseases	Endocrine and metabolic disease	7	250	146	7820	0.186284879863848	0.670625567509855	1.49972602739726	COX6B2;CXCL8;FOS;IL1B;IL6;JUN;SOCS3	=HYPERLINK("../../3.KEGG_map/case-vs-con/hsa04932.html","hsa04932")
hsa04933	AGE-RAGE signaling pathway in diabetic complications	Human Diseases	Endocrine and metabolic disease	8	250	100	7820	0.0144478351781735	0.12521457154417	2.5024	CCL2;CXCL8;EGR1;IL1B;IL6;JUN;SELE;SERPINE1	=HYPERLINK("../../3.KEGG_map/case-vs-con/hsa04933.html","hsa04933")
hsa04934	Cushing syndrome	Human Diseases	Endocrine and metabolic disease	5	250	155	7820	0.556034539794484	0.999999551339974	1.00903225806452	ADCY8;CACNA1G;CDKN1A;NR4A1;RASD1	=HYPERLINK("../../3.KEGG_map/case-vs-con/hsa04934.html","hsa04934")
hsa04935	Growth hormone synthesis, secretion and action	Organismal Systems	Endocrine system	5	250	119	7820	0.332010950061839	0.875340838861545	1.31428571428571	ADCY8;FOS;JUNB;SHC4;SOCS3	=HYPERLINK("../../3.KEGG_map/case-vs-con/hsa04935.html","hsa04935")
hsa04940	Type I diabetes mellitus	Human Diseases	Endocrine and metabolic disease	3	250	43	7820	0.157505509166222	0.614271485748266	2.18232558139535	HLA-DOA;HLA-DPA1;IL1B	=HYPERLINK("../../3.KEGG_map/case-vs-con/hsa04940.html","hsa04940")
hsa04966	Collecting duct acid secretion	Organismal Systems	Excretory system	2	250	27	7820	0.213111383652682	0.692611996871218	2.31703703703704	ATP6V0A4;ATP6V1B1	=HYPERLINK("../../3.KEGG_map/case-vs-con/hsa04966.html","hsa04966")
hsa04970	Salivary secretion	Organismal Systems	Digestive system	3	250	92	7820	0.568247634499801	0.999999551339974	1.02	ADCY8;AQP5;MUC7	=HYPERLINK("../../3.KEGG_map/case-vs-con/hsa04970.html","hsa04970")
hsa04971	Gastric acid secretion	Organismal Systems	Digestive system	1	250	76	7820	0.916379648943693	0.999999551339974	0.411578947368421	ADCY8	=HYPERLINK("../../3.KEGG_map/case-vs-con/hsa04971.html","hsa04971")
hsa04972	Pancreatic secretion	Organismal Systems	Digestive system	2	250	101	7820	0.838953674032771	0.999999551339974	0.619405940594059	ADCY8;CPA3	=HYPERLINK("../../3.KEGG_map/case-vs-con/hsa04972.html","hsa04972")
hsa04974	Protein digestion and absorption	Organismal Systems	Digestive system	4	250	103	7820	0.419508722203439	0.953058650442764	1.2147572815534	COL6A5;COL8A2;CPA3;PGA3	=HYPERLINK("../../3.KEGG_map/case-vs-con/hsa04974.html","hsa04974")
hsa04976	Bile secretion	Organismal Systems	Digestive system	2	250	90	7820	0.788405284431539	0.999999551339974	0.695111111111111	ABCB11;ADCY8	=HYPERLINK("../../3.KEGG_map/case-vs-con/hsa04976.html","hsa04976")
hsa04978	Mineral absorption	Organismal Systems	Digestive system	6	250	59	7820	0.0109860300903773	0.107113793381179	3.18101694915254	MT1A;MT1E;MT1G;MT1M;MT2A;SLC34A2	=HYPERLINK("../../3.KEGG_map/case-vs-con/hsa04978.html","hsa04978")
hsa04979	Cholesterol metabolism	Organismal Systems	Digestive system	2	250	50	7820	0.478312958964035	0.975190628514284	1.2512	ABCB11;APOE	=HYPERLINK("../../3.KEGG_map/case-vs-con/hsa04979.html","hsa04979")
hsa05010	Alzheimer disease	Human Diseases	Neurodegenerative disease	8	250	355	7820	0.887528254868635	0.999999551339974	0.704901408450704	APOE;CHRM1;COX6B2;IL1B;IL6;PTGS2;RB1CC1;TUBB1	=HYPERLINK("../../3.KEGG_map/case-vs-con/hsa05010.html","hsa05010")
hsa05012	Parkinson disease	Human Diseases	Neurodegenerative disease	3	250	236	7820	0.982939181808805	0.999999551339974	0.397627118644068	COX6B2;DUSP1;TUBB1	=HYPERLINK("../../3.KEGG_map/case-vs-con/hsa05012.html","hsa05012")
hsa05014	Amyotrophic lateral sclerosis	Human Diseases	Neurodegenerative disease	5	250	350	7820	0.989079165772599	0.999999551339974	0.446857142857143	COX6B2;DNAH14;RB1CC1;SRSF7;TUBB1	=HYPERLINK("../../3.KEGG_map/case-vs-con/hsa05014.html","hsa05014")
hsa05016	Huntington disease	Human Diseases	Neurodegenerative disease	5	250	293	7820	0.961235858991716	0.999999551339974	0.533788395904437	COX6B2;DNAH14;RB1CC1;TGM2;TUBB1	=HYPERLINK("../../3.KEGG_map/case-vs-con/hsa05016.html","hsa05016")
hsa05017	Spinocerebellar ataxia	Human Diseases	Neurodegenerative disease	1	250	142	7820	0.990501248335901	0.999999551339974	0.220281690140845	RB1CC1	=HYPERLINK("../../3.KEGG_map/case-vs-con/hsa05017.html","hsa05017")
hsa05020	Prion disease	Human Diseases	Neurodegenerative disease	8	250	259	7820	0.59107228913125	0.999999551339974	0.966177606177606	C5;C7;CCL5;COX6B2;EGR1;IL1B;IL6;TUBB1	=HYPERLINK("../../3.KEGG_map/case-vs-con/hsa05020.html","hsa05020")
hsa05022	Pathways of neurodegeneration - multiple diseases	Human Diseases	Neurodegenerative disease	8	250	461	7820	0.983079271871171	0.999999551339974	0.542819956616052	CHRM1;COX6B2;DNAH14;IL1B;IL6;PTGS2;RB1CC1;TUBB1	=HYPERLINK("../../3.KEGG_map/case-vs-con/hsa05022.html","hsa05022")
hsa05030	Cocaine addiction	Human Diseases	Substance dependence	2	250	49	7820	0.467746574958653	0.975190628514284	1.27673469387755	FOSB;JUN	=HYPERLINK("../../3.KEGG_map/case-vs-con/hsa05030.html","hsa05030")
hsa05031	Amphetamine addiction	Human Diseases	Substance dependence	3	250	69	7820	0.379954216916226	0.916590585138112	1.36	FOS;FOSB;JUN	=HYPERLINK("../../3.KEGG_map/case-vs-con/hsa05031.html","hsa05031")
hsa05032	Morphine addiction	Human Diseases	Substance dependence	5	250	91	7820	0.165721463660512	0.62546487897677	1.71868131868132	ADCY8;ADORA1;GABRE;GABRP;KCNJ5	=HYPERLINK("../../3.KEGG_map/case-vs-con/hsa05032.html","hsa05032")
hsa05033	Nicotine addiction	Human Diseases	Substance dependence	2	250	40	7820	0.367466414356159	0.905127799572012	1.564	GABRE;GABRP	=HYPERLINK("../../3.KEGG_map/case-vs-con/hsa05033.html","hsa05033")
hsa05034	Alcoholism	Human Diseases	Substance dependence	2	250	187	7820	0.984367686132151	0.999999551339974	0.334545454545455	FOSB;SHC4	=HYPERLINK("../../3.KEGG_map/case-vs-con/hsa05034.html","hsa05034")
hsa05100	Bacterial invasion of epithelial cells	Human Diseases	Infectious disease: bacterial	2	250	77	7820	0.711216081011121	0.999999551339974	0.812467532467532	CD2AP;SHC4	=HYPERLINK("../../3.KEGG_map/case-vs-con/hsa05100.html","hsa05100")
hsa05110	Vibrio cholerae infection	Human Diseases	Infectious disease: bacterial	2	250	50	7820	0.478312958964035	0.975190628514284	1.2512	ATP6V0A4;ATP6V1B1	=HYPERLINK("../../3.KEGG_map/case-vs-con/hsa05110.html","hsa05110")
hsa05120	Epithelial cell signaling in Helicobacter pylori infection	Human Diseases	Infectious disease: bacterial	7	250	70	7820	0.00676717734398691	0.0833431314996283	3.128	ATP6V0A4;ATP6V1B1;CCL5;CXCL2;CXCL8;HBEGF;JUN	=HYPERLINK("../../3.KEGG_map/case-vs-con/hsa05120.html","hsa05120")
hsa05130	Pathogenic Escherichia coli infection	Human Diseases	Infectious disease: bacterial	11	250	197	7820	0.0509120090791273	0.350394415426935	1.74659898477157	CLDN10;CLDN3;CXCL8;FOS;IL1B;IL6;JUN;LPAR4;NAIP;ROCK1;TUBB1	=HYPERLINK("../../3.KEGG_map/case-vs-con/hsa05130.html","hsa05130")
hsa05131	Shigellosis	Human Diseases	Infectious disease: bacterial	10	250	245	7820	0.258124105641874	0.782491980538429	1.27673469387755	C3;CCL5;CXCL8;GLMN;IL1B;JUN;NAIP;ROCK1;U2AF1;U2AF1L5	=HYPERLINK("../../3.KEGG_map/case-vs-con/hsa05131.html","hsa05131")
hsa05132	Salmonella infection	Human Diseases	Infectious disease: bacterial	9	250	249	7820	0.401639071968184	0.938339741367021	1.13060240963855	BIRC3;CXCL8;FLNC;FOS;IL1B;IL6;JUN;NAIP;TUBB1	=HYPERLINK("../../3.KEGG_map/case-vs-con/hsa05132.html","hsa05132")
hsa05133	Pertussis	Human Diseases	Infectious disease: bacterial	7	250	76	7820	0.0105063011863012	0.107113793381179	2.88105263157895	C3;C5;CXCL8;FOS;IL1B;IL6;JUN	=HYPERLINK("../../3.KEGG_map/case-vs-con/hsa05133.html","hsa05133")
hsa05134	Legionellosis	Human Diseases	Infectious disease: bacterial	8	250	57	7820	0.000415047667590324	0.0100327596486672	4.39017543859649	C3;CLK1;CLK4;CXCL2;CXCL8;IL1B;IL6;NAIP	=HYPERLINK("../../3.KEGG_map/case-vs-con/hsa05134.html","hsa05134")
hsa05135	Yersinia infection	Human Diseases	Infectious disease: bacterial	8	250	137	7820	0.0719809081061581	0.41081786577661	1.82656934306569	CCL2;CD8B;CXCL8;FOS;IL1B;IL6;JUN;ROCK1	=HYPERLINK("../../3.KEGG_map/case-vs-con/hsa05135.html","hsa05135")
hsa05140	Leishmaniasis	Human Diseases	Infectious disease: parasitic	7	250	76	7820	0.0105063011863012	0.107113793381179	2.88105263157895	C3;FOS;HLA-DOA;HLA-DPA1;IL1B;JUN;PTGS2	=HYPERLINK("../../3.KEGG_map/case-vs-con/hsa05140.html","hsa05140")
hsa05142	Chagas disease	Human Diseases	Infectious disease: parasitic	11	250	102	7820	0.000389199612087159	0.0100327596486672	3.37333333333333	C3;CCL2;CCL3;CCL3L3;CCL5;CXCL8;FOS;IL1B;IL6;JUN;SERPINE1	=HYPERLINK("../../3.KEGG_map/case-vs-con/hsa05142.html","hsa05142")
hsa05143	African trypanosomiasis	Human Diseases	Infectious disease: parasitic	6	250	37	7820	0.00101590685043001	0.0198101835833852	5.07243243243243	HBA1;HBA2;HBB;IL1B;IL6;SELE	=HYPERLINK("../../3.KEGG_map/case-vs-con/hsa05143.html","hsa05143")
hsa05144	Malaria	Human Diseases	Infectious disease: parasitic	9	250	50	7820	2.40284316419246e-05	0.000937108834035059	5.6304	CCL2;CSF3;CXCL8;HBA1;HBA2;HBB;IL1B;IL6;SELE	=HYPERLINK("../../3.KEGG_map/case-vs-con/hsa05144.html","hsa05144")
hsa05145	Toxoplasmosis	Human Diseases	Infectious disease: parasitic	5	250	112	7820	0.287884012847171	0.842060737577976	1.39642857142857	BIRC3;CCR5;HLA-DOA;HLA-DPA1;PIK3R6	=HYPERLINK("../../3.KEGG_map/case-vs-con/hsa05145.html","hsa05145")
hsa05146	Amoebiasis	Human Diseases	Infectious disease: parasitic	6	250	102	7820	0.107749930805646	0.504269676170421	1.84	CD1E;CTSG;CXCL2;CXCL8;IL1B;IL6	=HYPERLINK("../../3.KEGG_map/case-vs-con/hsa05146.html","hsa05146")
hsa05150	Staphylococcus aureus infection	Human Diseases	Infectious disease: bacterial	8	250	95	7820	0.0108059088333242	0.107113793381179	2.63410526315789	C3;C5;C5AR1;FPR3;HLA-DOA;HLA-DPA1;MASP2;SELPLG	=HYPERLINK("../../3.KEGG_map/case-vs-con/hsa05150.html","hsa05150")
hsa05152	Tuberculosis	Human Diseases	Infectious disease: bacterial	7	250	179	7820	0.34789187185523	0.875340838861545	1.22324022346369	ATP6V0A4;C3;CD74;HLA-DOA;HLA-DPA1;IL1B;IL6	=HYPERLINK("../../3.KEGG_map/case-vs-con/hsa05152.html","hsa05152")
hsa05160	Hepatitis C	Human Diseases	Infectious disease: viral	4	250	157	7820	0.74505199272683	0.999999551339974	0.796942675159236	CDKN1A;CLDN10;CLDN3;SOCS3	=HYPERLINK("../../3.KEGG_map/case-vs-con/hsa05160.html","hsa05160")
hsa05161	Hepatitis B	Human Diseases	Infectious disease: viral	8	250	161	7820	0.143653044666083	0.584501466833533	1.55428571428571	CDKN1A;CXCL8;EGR2;EGR3;FOS;IL6;JUN;MMP9	=HYPERLINK("../../3.KEGG_map/case-vs-con/hsa05161.html","hsa05161")
hsa05162	Measles	Human Diseases	Infectious disease: viral	5	250	139	7820	0.459271880998047	0.975190628514284	1.12517985611511	FOS;IL1B;IL6;JUN;TNFAIP3	=HYPERLINK("../../3.KEGG_map/case-vs-con/hsa05162.html","hsa05162")
hsa05163	Human cytomegalovirus infection	Human Diseases	Infectious disease: viral	14	250	225	7820	0.0129716117290285	0.116744505561257	1.94631111111111	ADCY8;CCL2;CCL3;CCL3L3;CCL4;CCL4L2;CCL5;CCR5;CDKN1A;CXCL8;IL1B;IL6;PTGS2;ROCK1	=HYPERLINK("../../3.KEGG_map/case-vs-con/hsa05163.html","hsa05163")
hsa05164	Influenza A	Human Diseases	Infectious disease: viral	13	250	171	7820	0.00321963328908663	0.0470871368528919	2.37801169590643	CCL2;CCL5;CXCL8;HLA-DOA;HLA-DPA1;IL1B;IL6;KPNA5;SOCS3;TMPRSS2;TPSAB1;TPSB2;TPSD1	=HYPERLINK("../../3.KEGG_map/case-vs-con/hsa05164.html","hsa05164")
hsa05165	Human papillomavirus infection	Human Diseases	Infectious disease: viral	6	250	331	7820	0.957674293838866	0.999999551339974	0.567009063444109	ATP6V0A4;ATP6V1B1;CDKN1A;COL6A5;ITGB8;PTGS2	=HYPERLINK("../../3.KEGG_map/case-vs-con/hsa05165.html","hsa05165")
hsa05166	Human T-cell leukemia virus 1 infection	Human Diseases	Infectious disease: viral	12	250	219	7820	0.048001090592662	0.350394415426935	1.71397260273973	ADCY8;CDKN1A;EGR1;EGR2;FOS;HLA-DOA;HLA-DPA1;IL15;IL6;JUN;MMP7;ZFP36	=HYPERLINK("../../3.KEGG_map/case-vs-con/hsa05166.html","hsa05166")
hsa05167	Kaposi sarcoma-associated herpesvirus infection	Human Diseases	Infectious disease: viral	12	250	193	7820	0.0207562996641482	0.173463361478953	1.94487046632124	C3;CCR5;CDKN1A;CXCL2;CXCL8;FOS;IL6;JUN;MICB;PIK3R6;PTGS2;ZFP36	=HYPERLINK("../../3.KEGG_map/case-vs-con/hsa05167.html","hsa05167")
hsa05168	Herpes simplex virus 1 infection	Human Diseases	Infectious disease: viral	53	250	498	7820	2.08266647417913e-15	4.87343954957916e-13	3.32899598393574	BIRC3;C3;C5;CCL2;CCL5;CD74;HLA-DOA;HLA-DPA1;IL1B;IL6;RBAK;SOCS3;SRSF7;ZFP37;ZFP69;ZNF10;ZNF100;ZNF107;ZNF181;ZNF195;ZNF224;ZNF23;ZNF254;ZNF273;ZNF300;ZNF334;ZNF33A;ZNF33B;ZNF354A;ZNF354B;ZNF37A;ZNF429;ZNF43;ZNF441;ZNF443;ZNF471;ZNF547;ZNF569;ZNF577;ZNF596;ZNF600;ZNF605;ZNF615;ZNF674;ZNF675;ZNF680;ZNF700;ZNF721;ZNF763;ZNF782;ZNF793;ZNF83;ZNF845	=HYPERLINK("../../3.KEGG_map/case-vs-con/hsa05168.html","hsa05168")
hsa05169	Epstein-Barr virus infection	Human Diseases	Infectious disease: viral	9	250	202	7820	0.198003483706737	0.681364929226125	1.39366336633663	CDKN1A;CIR1;GADD45B;HLA-DOA;HLA-DPA1;IL6;JUN;RUNX3;TNFAIP3	=HYPERLINK("../../3.KEGG_map/case-vs-con/hsa05169.html","hsa05169")
hsa05170	Human immunodeficiency virus 1 infection	Human Diseases	Infectious disease: viral	5	250	212	7820	0.814012288965268	0.999999551339974	0.737735849056604	APOBEC3A;CCR5;FOS;JUN;WEE1	=HYPERLINK("../../3.KEGG_map/case-vs-con/hsa05170.html","hsa05170")
hsa05171	Coronavirus disease - COVID-19	Human Diseases	Infectious disease: viral	15	250	232	7820	0.00735198718297024	0.0860182500407518	2.02241379310345	C3;C5;C5AR1;C7;CCL2;CSF3;CXCL8;FOS;HBEGF;IL1B;IL6;JUN;MASP2;RPL36A;TMPRSS2	=HYPERLINK("../../3.KEGG_map/case-vs-con/hsa05171.html","hsa05171")
hsa05200	Pathways in cancer	Human Diseases	Cancer: overview	17	250	529	7820	0.528225760253592	0.999999551339974	1.00521739130435	ADCY8;BIRC3;CDKN1A;CXCL8;FGF10;FGF7;FOS;GADD45B;IL15;IL6;IL7R;JUN;KIT;LPAR4;MMP9;PTGS2;ROCK1	=HYPERLINK("../../3.KEGG_map/case-vs-con/hsa05200.html","hsa05200")
hsa05202	Transcriptional misregulation in cancer	Human Diseases	Cancer: overview	10	250	192	7820	0.0877224429571457	0.456958879117118	1.62916666666667	BIRC3;CDKN1A;CXCL8;GADD45B;IL6;JMJD1C;MMP9;NFKBIZ;PTCRA;TMPRSS2	=HYPERLINK("../../3.KEGG_map/case-vs-con/hsa05202.html","hsa05202")
hsa05203	Viral carcinogenesis	Human Diseases	Cancer: overview	7	250	204	7820	0.479260351620268	0.975190628514284	1.07333333333333	C3;CCR5;CDKN1A;EGR2;EGR3;JUN;RASA2	=HYPERLINK("../../3.KEGG_map/case-vs-con/hsa05203.html","hsa05203")
hsa05204	Chemical carcinogenesis	Human Diseases	Cancer: overview	2	250	82	7820	0.743352210472184	0.999999551339974	0.762926829268293	NAT1;PTGS2	=HYPERLINK("../../3.KEGG_map/case-vs-con/hsa05204.html","hsa05204")
hsa05205	Proteoglycans in cancer	Human Diseases	Cancer: overview	5	250	202	7820	0.779727318567703	0.999999551339974	0.774257425742574	CDKN1A;FLNC;HBEGF;MMP9;ROCK1	=HYPERLINK("../../3.KEGG_map/case-vs-con/hsa05205.html","hsa05205")
hsa05206	MicroRNAs in cancer	Human Diseases	Cancer: overview	5	250	161	7820	0.59010246747314	0.999999551339974	0.971428571428571	CDKN1A;MMP9;PTGS2;ROCK1;SHC4	=HYPERLINK("../../3.KEGG_map/case-vs-con/hsa05206.html","hsa05206")
hsa05210	Colorectal cancer	Human Diseases	Cancer: specific types	5	250	86	7820	0.140313005390733	0.584501466833533	1.81860465116279	CDKN1A;EREG;FOS;GADD45B;JUN	=HYPERLINK("../../3.KEGG_map/case-vs-con/hsa05210.html","hsa05210")
hsa05211	Renal cell carcinoma	Human Diseases	Cancer: specific types	2	250	69	7820	0.652900121525018	0.999999551339974	0.906666666666667	CDKN1A;JUN	=HYPERLINK("../../3.KEGG_map/case-vs-con/hsa05211.html","hsa05211")
hsa05212	Pancreatic cancer	Human Diseases	Cancer: specific types	2	250	76	7820	0.704400106572801	0.999999551339974	0.823157894736842	CDKN1A;GADD45B	=HYPERLINK("../../3.KEGG_map/case-vs-con/hsa05212.html","hsa05212")
hsa05213	Endometrial cancer	Human Diseases	Cancer: specific types	2	250	58	7820	0.55803464391112	0.999999551339974	1.07862068965517	CDKN1A;GADD45B	=HYPERLINK("../../3.KEGG_map/case-vs-con/hsa05213.html","hsa05213")
hsa05214	Glioma	Human Diseases	Cancer: specific types	3	250	75	7820	0.431839688697803	0.970113417413991	1.2512	CDKN1A;GADD45B;SHC4	=HYPERLINK("../../3.KEGG_map/case-vs-con/hsa05214.html","hsa05214")
hsa05215	Prostate cancer	Human Diseases	Cancer: specific types	3	250	97	7820	0.604398781276083	0.999999551339974	0.967422680412371	CDKN1A;MMP9;TMPRSS2	=HYPERLINK("../../3.KEGG_map/case-vs-con/hsa05215.html","hsa05215")
hsa05216	Thyroid cancer	Human Diseases	Cancer: specific types	2	250	37	7820	0.332360306805766	0.875340838861545	1.69081081081081	CDKN1A;GADD45B	=HYPERLINK("../../3.KEGG_map/case-vs-con/hsa05216.html","hsa05216")
hsa05217	Basal cell carcinoma	Human Diseases	Cancer: specific types	2	250	63	7820	0.60330058335366	0.999999551339974	0.993015873015873	CDKN1A;GADD45B	=HYPERLINK("../../3.KEGG_map/case-vs-con/hsa05217.html","hsa05217")
hsa05218	Melanoma	Human Diseases	Cancer: specific types	4	250	72	7820	0.197974200088496	0.681364929226125	1.73777777777778	CDKN1A;FGF10;FGF7;GADD45B	=HYPERLINK("../../3.KEGG_map/case-vs-con/hsa05218.html","hsa05218")
hsa05219	Bladder cancer	Human Diseases	Cancer: specific types	4	250	41	7820	0.0409563194789067	0.319459291935472	3.05170731707317	CDKN1A;CXCL8;HBEGF;MMP9	=HYPERLINK("../../3.KEGG_map/case-vs-con/hsa05219.html","hsa05219")
hsa05220	Chronic myeloid leukemia	Human Diseases	Cancer: specific types	3	250	76	7820	0.440344746795827	0.972081799530411	1.23473684210526	CDKN1A;GADD45B;SHC4	=HYPERLINK("../../3.KEGG_map/case-vs-con/hsa05220.html","hsa05220")
hsa05221	Acute myeloid leukemia	Human Diseases	Cancer: specific types	1	250	67	7820	0.887670773891511	0.999999551339974	0.466865671641791	KIT	=HYPERLINK("../../3.KEGG_map/case-vs-con/hsa05221.html","hsa05221")
hsa05222	Small cell lung cancer	Human Diseases	Cancer: specific types	4	250	92	7820	0.339230794998859	0.875340838861545	1.36	BIRC3;CDKN1A;GADD45B;PTGS2	=HYPERLINK("../../3.KEGG_map/case-vs-con/hsa05222.html","hsa05222")
hsa05223	Non-small cell lung cancer	Human Diseases	Cancer: specific types	2	250	72	7820	0.675795004340281	0.999999551339974	0.868888888888889	CDKN1A;GADD45B	=HYPERLINK("../../3.KEGG_map/case-vs-con/hsa05223.html","hsa05223")
hsa05224	Breast cancer	Human Diseases	Cancer: specific types	8	250	147	7820	0.0984886393540397	0.480132116850944	1.70231292517007	CDKN1A;FGF10;FGF7;FOS;GADD45B;JUN;KIT;SHC4	=HYPERLINK("../../3.KEGG_map/case-vs-con/hsa05224.html","hsa05224")
hsa05225	Hepatocellular carcinoma	Human Diseases	Cancer: specific types	3	250	166	7820	0.905054876674453	0.999999551339974	0.565301204819277	CDKN1A;GADD45B;SHC4	=HYPERLINK("../../3.KEGG_map/case-vs-con/hsa05225.html","hsa05225")
hsa05226	Gastric cancer	Human Diseases	Cancer: specific types	5	250	148	7820	0.514634407355669	0.99524339934898	1.05675675675676	CDKN1A;FGF10;FGF7;GADD45B;SHC4	=HYPERLINK("../../3.KEGG_map/case-vs-con/hsa05226.html","hsa05226")
hsa05230	Central carbon metabolism in cancer	Human Diseases	Cancer: overview	1	250	70	7820	0.898191824708966	0.999999551339974	0.446857142857143	KIT	=HYPERLINK("../../3.KEGG_map/case-vs-con/hsa05230.html","hsa05230")
hsa05231	Choline metabolism in cancer	Human Diseases	Cancer: overview	2	250	98	7820	0.826367514397354	0.999999551339974	0.638367346938776	FOS;JUN	=HYPERLINK("../../3.KEGG_map/case-vs-con/hsa05231.html","hsa05231")
hsa05235	PD-L1 expression and PD-1 checkpoint pathway in cancer	Human Diseases	Cancer: overview	2	250	89	7820	0.783179272927166	0.999999551339974	0.702921348314607	FOS;JUN	=HYPERLINK("../../3.KEGG_map/case-vs-con/hsa05235.html","hsa05235")
hsa05310	Asthma	Human Diseases	Immune disease	3	250	31	7820	0.0752640532246396	0.419328296537278	3.02709677419355	HLA-DOA;HLA-DPA1;MS4A2	=HYPERLINK("../../3.KEGG_map/case-vs-con/hsa05310.html","hsa05310")
hsa05320	Autoimmune thyroid disease	Human Diseases	Immune disease	4	250	53	7820	0.0884916025285168	0.456958879117118	2.36075471698113	CTLA4;HLA-DOA;HLA-DPA1;TG	=HYPERLINK("../../3.KEGG_map/case-vs-con/hsa05320.html","hsa05320")
hsa05321	Inflammatory bowel disease	Human Diseases	Immune disease	5	250	65	7820	0.0561540186656413	0.365001121326669	2.40615384615385	HLA-DOA;HLA-DPA1;IL1B;IL6;JUN	=HYPERLINK("../../3.KEGG_map/case-vs-con/hsa05321.html","hsa05321")
hsa05322	Systemic lupus erythematosus	Human Diseases	Immune disease	7	250	136	7820	0.144876431950192	0.584501466833533	1.61	C3;C5;C7;CTSG;HLA-DOA;HLA-DPA1;SSB	=HYPERLINK("../../3.KEGG_map/case-vs-con/hsa05322.html","hsa05322")
hsa05323	Rheumatoid arthritis	Human Diseases	Immune disease	16	250	93	7820	3.10816427232606e-08	3.63655219862148e-06	5.38150537634409	ATP6V0A4;ATP6V1B1;CCL2;CCL3;CCL3L3;CCL5;CTLA4;CXCL2;CXCL8;FOS;HLA-DOA;HLA-DPA1;IL15;IL1B;IL6;JUN	=HYPERLINK("../../3.KEGG_map/case-vs-con/hsa05323.html","hsa05323")
hsa05330	Allograft rejection	Human Diseases	Immune disease	2	250	38	7820	0.344132048596569	0.875340838861545	1.64631578947368	HLA-DOA;HLA-DPA1	=HYPERLINK("../../3.KEGG_map/case-vs-con/hsa05330.html","hsa05330")
hsa05332	Graft-versus-host disease	Human Diseases	Immune disease	4	250	42	7820	0.0441737443539437	0.333440521897511	2.97904761904762	HLA-DOA;HLA-DPA1;IL1B;IL6	=HYPERLINK("../../3.KEGG_map/case-vs-con/hsa05332.html","hsa05332")
hsa05340	Primary immunodeficiency	Human Diseases	Immune disease	2	250	38	7820	0.344132048596569	0.875340838861545	1.64631578947368	CD8B;IL7R	=HYPERLINK("../../3.KEGG_map/case-vs-con/hsa05340.html","hsa05340")
hsa05410	Hypertrophic cardiomyopathy	Human Diseases	Cardiovascular disease	2	250	90	7820	0.788405284431539	0.999999551339974	0.695111111111111	IL6;ITGB8	=HYPERLINK("../../3.KEGG_map/case-vs-con/hsa05410.html","hsa05410")
hsa05412	Arrhythmogenic right ventricular cardiomyopathy	Human Diseases	Cardiovascular disease	1	250	77	7820	0.919079169574385	0.999999551339974	0.406233766233766	ITGB8	=HYPERLINK("../../3.KEGG_map/case-vs-con/hsa05412.html","hsa05412")
hsa05414	Dilated cardiomyopathy	Human Diseases	Cardiovascular disease	2	250	96	7820	0.817493917566718	0.999999551339974	0.651666666666667	ADCY8;ITGB8	=HYPERLINK("../../3.KEGG_map/case-vs-con/hsa05414.html","hsa05414")
hsa05416	Viral myocarditis	Human Diseases	Cardiovascular disease	2	250	60	7820	0.576570190917182	0.999999551339974	1.04266666666667	HLA-DOA;HLA-DPA1	=HYPERLINK("../../3.KEGG_map/case-vs-con/hsa05416.html","hsa05416")
hsa05418	Fluid shear stress and atherosclerosis	Human Diseases	Cardiovascular disease	8	250	137	7820	0.0719809081061581	0.41081786577661	1.82656934306569	CCL2;DUSP1;FOS;IL1B;JUN;KLF2;MMP9;SELE	=HYPERLINK("../../3.KEGG_map/case-vs-con/hsa05418.html","hsa05418")
