# Supplementary material for: Transcriptomic identification of IL-17/FOS-associated signaling in dartos fascia remodeling of pediatric concealed penis
Source: Front Pediatr. 2026 Jul 10;14:1867230. doi: 10.3389/fped.2026.1867230 (PMC13396118; doi:10.3389/fped.2026.1867230)
Supplement: Supplementary Table S1 — Complete list of differentially expressed genes identified from RNA-seq analysis. [file Datasheet1.zip › Supplementary File/Table S8. GSEA results for the IL-17 signaling pathway.xlsx]

## Sheet: 4_IL-17 signaling pathway(hsa04
IL-17 signaling pathway(hsa04657)
id	case1	case2	case3	case4	case5	con1	con2	con3	con4	con5
CXCL2	13.878987224606197	16.300234137130467	20.26284370351595	5.255124780562045	18.09394182614617	1.8448419605592543	1.6721287800979208	1.9172279539212302	2.2253965539935683	1.065251131541184
PTGS2	8.363743898957186	7.57584161112996	9.690921490906643	1.5480020417681468	7.620885771977591	0.6026999994703995	0.7012996614595434	0.84528781432196	0.519615574072408	0.5964336544497089
FOS	2395.859425827753	3071.6739734719604	3007.5307082659388	280.8420310976049	2726.314698511886	142.91309047641633	129.21716241605378	184.69576823361362	124.66535173695907	83.96439608500629
IL6	4.5394149246711315	2.0411906043115984	4.1837879174849775	7.987861740779128	3.0182577817988827	0.0216581002004039	0.0392609512621963	0.3991398880657553	0.22352012769589488	0.1853807502307468
JUN	564.6238968160227	607.6542464000768	708.7270564859585	115.82737296532785	592.53696339353	98.65907103610847	88.60489265780137	147.2177353557194	91.80187786066497	133.04297555977053
FOSB	555.4013138615434	1046.153330822288	1255.8644156049131	17.34914368915541	1206.4223532622716	16.82379793694608	13.123284234431704	67.51008214420946	30.87496170846088	6.6906651083624284
CCL2	85.62454798783025	49.00390446159499	57.27885286029481	93.48806661222936	42.08768252175344	20.621541612742543	33.652719800238266	27.743099062214196	26.184239654422743	17.96200108952362
IL1B	0.5910275368345986	1.3173709634039925	4.544389710356935	2.777486150704305	2.1357658291043045	0.2571950009476364	0.10596206662107739	0.2041097322284059	0.0438736422680675	0.022236783140345603
CXCL8	1.2723109420819716	1.0999923569636616	1.405110967862287	0.2530845600287955	0.5501503124615862	0.022370363824534202	0.202760534910734	0.3254733896394902	0.0209882792731833	0.0425505223063129
MAP3K7	5.714425507106991	9.116398663867297	10.291443928868892	7.909922639637097	8.379050245861166	5.477531891825671	6.296728315952841	4.434663042945571	4.122437064509537	3.564690887906423
HSP90B1	47.94935652177014	76.33987746539549	81.35244233070412	69.11640812353252	64.58662096740163	44.56179307510151	54.200308034464896	34.60394287777982	24.58969635109836	23.846013732506872
HSP90AA1	37.21329894157168	76.85436135204309	71.72371803793774	81.5503749028254	61.87995503548606	44.43130793307755	47.52919974362162	33.41075754823589	27.67701100626486	24.21236581444652
CSF2	0.0981920832505451	1e-08	0.2209742646508835	0.1054733173977873	0.1091789798624515	1e-08	0.0422503630334296	1e-08	1e-08	1e-08
TNFAIP3	9.45554155392238	25.653482168831612	22.11378017181609	3.4181867624141464	13.219709229150117	4.040842250680386	5.118596522358802	6.670227910943446	4.533197862079972	3.713754328149911
CSF3	1.2089899118973364	0.0500384473258624	0.549937932312671	2.984109169834208	1.3442660764314351	0.0244229627791789	0.044272986316944804	0.2368915389751963	1e-08	0.023227384071464702
MAPK8	5.511651940947263	8.074611735691292	8.140287964929604	4.961567855256353	6.253288042809154	3.917381740833186	6.048440029736318	3.782436886456623	2.9803207016037336	3.6692505525729913
CEBPB	81.57814215700054	121.99048192417365	88.71592192750404	51.35419285339043	84.99230614566494	52.0139379250651	46.00726726259384	53.66244921125036	57.187219192491256	52.30152336132456
SRSF1	27.24818519207297	38.48426154754942	34.319777402458804	41.28658714924018	41.37904625189017	29.63486290410905	28.65035847435755	23.66662192897449	23.35856165832265	19.953265557650553
USP25	3.5683404114161634	6.667054787115108	6.512542036769494	6.796559530507056	5.140166674161279	4.092342490009393	4.991353602403176	3.094201326150951	2.332106062073556	2.851187785086168
TBK1	4.360291459465803	7.226159727241181	6.6648707450512825	6.642224770140986	6.6992931935271525	4.817327351624283	5.701571362854328	3.713038944719424	3.2081823081874488	2.3930179026273444
IKBKB	18.13114124404197	20.18627282646236	29.041061457859175	20.49506280678675	23.86793638270016	16.63270487618991	16.646639105171268	14.178559328157277	15.957363260829519	13.89622170661545
MAPK11	16.60786129263934	20.464023956566958	18.039285379130067	22.75466652939627	23.9810839808794	16.43678863706193	10.836149693953505	17.54901852770993	16.3619617106861	12.757111690262795
IL17C	0.0729956267183297	0.212993811145558	1e-08	0.0392042393535172	0.08116324419963379	1e-08	1e-08	1e-08	1e-08	0.0329565860410216
MAPK15	2.1261265535928886	1.7127114588609438	1.6291449953172186	1.2049418670015601	1.2182694592810848	1.2384396923966676	0.7408484120777502	1.141168643175187	1.0341145396845814	1.3544863955025415
TAB3	1.4623649480362575	2.4416908131365003	3.0029900147468713	2.491469125761216	2.9493683136698103	2.1675191186408505	2.128896105959534	1.425289084963071	1.100028611066399	1.210437882653231
TRAF5	5.6896776314876565	4.870720276717938	8.368296859359512	10.060079508167476	7.090438926082303	5.76626521477404	5.464828928051267	5.048431853933868	4.299537432306494	4.315033283385321
CASP3	7.17297076387239	10.186464211420272	8.562148729334872	8.832766777071242	8.627563118066117	6.551446332108528	9.49392389297043	5.852264534627143	4.6646779967048815	4.790029817809258
IL13	0.024626156951441602	1e-08	0.1385484764742968	0.026452258959088603	0.21905291452351838	1e-08	1e-08	1e-08	0.0438736422680675	1e-08
ANAPC5	64.5244471152929	53.39512432224298	95.44965800857732	59.5965068024397	65.8752896654493	54.4290304387213	52.04332983234553	47.24226763088049	55.00680454006324	48.2305439207001
MAPK10	0.2532963092259065	0.6846334273279688	0.7740342944166648	0.6415335880633442	0.8567727586118479	0.4278241620055542	0.5185583057282849	0.4763560593333349	0.4180180605717299	0.3779899055718003
JUND	530.7171099572442	390.2560242765558	337.9422624720037	225.40460489823298	427.8236513856281	237.18781697498162	173.6117601534191	313.3238132755773	222.1765741886977	377.6092385031171
CASP8	3.4189109883887467	8.575889956899447	8.677460774031372	4.9011799122353885	5.8879747009741	4.856938265812056	3.93767676606709	3.764072612857977	4.808754169986101	4.445086634961451
S100A7A	0.316371199281546	9.758898235384097	1.190008326693508	0.8544323731065617	0.4120740939154306	0.1802277063966328	0.038894026577502905	0.241407975602387	0.152988800837564	1e-08
IL4	0.3241984194473305	1e-08	1e-08	0.2321591335459677	1e-08	0.0513018549439736	1e-08	1e-08	1e-08	1e-08
IL17A	1e-08	0.080446626502509	0.11633332952491729	1e-08	1e-08	1e-08	1e-08	0.0190424931415657	1e-08	1e-08
S100A7	301.9262054404733	4058.2203766446637	719.5452275780532	60.73639840844893	327.888114675234	100.60662507145702	66.43134297254826	292.50239521656516	504.0075038131743	23.61503841328684
DEFB4A	1.1480022907333758	3.1264372098022566	0.129174871027371	0.1233130162751579	1e-08	0.6539843597902403	0.0987931203570995	1e-08	1e-08	1e-08
CHUK	2.207195344502189	2.804930869894377	2.4775250722087536	3.2592189105859863	2.2809978439891543	2.4066575755893664	2.8930583313706864	2.1612504769057446	1.5403944690775393	1.5275126057936048
CCL7	1e-08	0.13936632432980958	1e-08	1e-08	1e-08	1e-08	1e-08	1e-08	1e-08	1e-08
IL17F	1e-08	0.042760129169373405	1e-08	1e-08	1e-08	1e-08	1e-08	1e-08	1e-08	1e-08
CCL20	1e-08	6.000772609020937	0.6785552452049314	0.1494837622112526	0.4126284428614477	0.08808663105488039	0.5987999774522038	0.3844800742935561	0.16528892197394268	0.0418872649202433
MAPK6	3.538560447339544	11.074841832450344	5.824625218566543	5.710841135342999	4.392222756375022	4.11645911913361	6.369214424951197	5.2914391742206055	3.1989410650356565	2.333149506949846
S100A9	160.55723486999952	4100.171560924341	388.672503497613	89.5676381368575	315.8297991849835	102.37556232217555	105.74828326728344	308.6558539277388	569.026117993719	30.727262111492852
S100A8	334.8372840856475	4633.803254826777	999.4021959743056	137.3322834345985	777.1939892324734	171.54024175781387	460.6691135561705	765.0527582467439	1059.8162251334688	99.97937715801515
IKBKE	4.345355019717963	8.127759562261055	7.728494503278909	2.6291309093989157	2.865369819383393	3.0610100916570966	4.33332245004737	3.6343438953345175	5.109859735187758	3.1740452766486733
IFNG	0.031946894278046804	0.062145187322953904	0.28757674437637687	0.0686316914446378	1e-08	0.12132823784437699	1e-08	1e-08	0.028458092697412903	1e-08
NFKBIA	99.56058985296835	192.513242624196	116.69013971920484	81.32702373228082	126.42826667096391	107.5810547849555	110.25862431836336	95.59586707976796	107.14617819884576	86.71870830729249
LCN2	11.65348316194701	112.24426989986931	19.85480627118024	0.7601795791718579	6.085262983894497	4.255550611328159	8.201514881279502	22.463325912705546	16.685008600472102	6.645974905296756
FOSL1	11.547203209320275	18.59336604693881	20.180194676951103	2.2462963945799044	11.979922275353704	1.2517409129573085	7.022495233462379	23.57090200092896	3.968681958723352	0.4720806938308506
TAB2	8.068094646459189	8.674891528070221	8.97501621262499	11.01378311398256	9.147815672196703	9.926971945703144	9.89842876310975	7.559778438718835	5.551118274747669	7.318445750349906
IL25	1e-08	1e-08	0.031844873325694203	0.1215990827570686	1e-08	1e-08	0.048710000037077504	1e-08	1e-08	1e-08
CCL11	1e-08	0.037441706387113	0.043315361409178105	0.1240492133275469	0.2996175213240213	1e-08	1e-08	0.035451239808825405	0.1714564186893883	0.0347601797547094
CXCL3	0.7197707422923678	0.4550472316722155	1.700782319750149	0.38657194595096017	1.0804147833923348	0.4442024032451229	0.4955278714376563	0.7622838956102318	1.3143928137295344	0.3574638952449417
TRAF3	3.0984729193140903	4.716754149852803	4.572920011071031	3.0650712175679597	4.278416576060787	3.6089018198136382	4.557749957830463	3.692913482816985	3.4084026838363037	2.953999386789208
GSK3B	5.212655418601568	7.1613747471831415	5.382684741851704	5.640016735886624	5.059345811743911	5.500796232531574	6.495109720115948	5.235512262335353	4.3773723640551845	4.80495315967204
IL17RC	54.599026558040244	41.77869289528695	60.045905900973224	36.68066027171492	59.47764288295306	46.02175357600869	36.84069631598019	46.89902277792528	56.92352769487694	48.88148872756009
TNF	2.2594710066329244	1.8388380310142927	3.735755466457845	0.4953097014747106	1.3586860938305803	1.400986745823987	2.44044888807636	1.4862896506739374	1.827880638751173	1.124215988896352
HSP90AB1	213.71690401262498	242.2690135716476	252.2443554801828	318.9198168547525	261.45786720533096	248.9835889629401	240.42036744614293	253.20426453621772	232.86481820063418	235.5474341526019
MAPK14	14.18010574835678	11.845813971400354	14.174592645875643	11.009869552206828	11.768606313987664	12.606994751127795	12.495902322910712	11.44710195199884	12.003695742384632	11.202386445608164
TRAF2	9.594543871457265	9.811388538818596	10.84751159156872	7.855714447687883	10.757314949905247	9.58844403467521	8.92753090252148	9.025883119326947	10.40519413484499	8.487661015883264
ELAVL1	10.435575879432976	10.442114344324684	8.844445276675849	12.129221295716016	10.70083751800524	10.642243187852424	10.283850392547166	9.963499634491761	9.221941833164626	10.14435420902924
IL17RB	0.4121190710994915	0.1503152092105802	0.6376181322749196	0.652951409139538	0.33221809512606437	0.5869313705307883	0.673845320909729	0.15181246681116178	0.1652008852698288	0.4000428158454771
CXCL5	0.1746980582216184	1e-08	0.0714810086309097	0.0170593216234516	0.07063468015731679	1e-08	0.1503391151288045	0.058503271014564	1e-08	0.0717035621417958
MAPK13	3.4034042580700605	17.70540183722289	7.066448552841577	3.288955660462482	8.997170379221528	6.20445311985792	10.136418489555215	8.310115151878906	9.652041573490955	4.348453562079265
MAPK12	5.52681099010211	5.0581036453782975	1.8607573444392727	7.455859466466987	5.104884419755371	6.404363060486164	3.801201063228085	6.632749645576387	4.0897850206443485	4.0474679201898125
TRAF4	8.325315914809408	11.3971280113728	11.058428269128731	6.202005672701256	11.726045384792236	6.639416112861509	11.04354465643018	14.70741116505606	9.874155321656858	6.5703852969276655
MAPK9	4.230578570259926	4.313369052450306	5.270796354957647	5.793054164515763	4.89941828554254	5.852802048278389	5.192619182460343	5.170360769057584	4.031261376309076	4.34754340524436
CXCL10	0.3951081992158104	2.88221399996968	1.8894709346616398	0.7780788427864008	3.221662344528444	0.2813524260161416	3.9385239831554157	1.4554615640236062	2.522379142429589	1.189241562458994
IL17D	9.54812373801362	3.6431004157661087	7.3148497707833	10.774408169053265	5.364711322046686	7.69120223683516	7.397292210479781	5.57754769687357	7.351749204377613	9.160565324139439
IL17RE	6.9558937180432485	10.026237405599137	8.290835263159448	4.525381628146957	12.578044687193485	8.527707429333859	7.945337483598889	9.608794647386501	9.070822654694204	8.288319263467688
TRADD	34.47322981979235	33.06922118010635	37.35114033377364	31.485266898637423	33.96040589879415	33.69733743279551	32.25413671459745	37.00216688301383	38.93403588427344	32.64637278326711
NFKB1	10.654511601154462	14.700505119190995	11.588337918344463	9.81363013330317	11.296779117718938	12.69437059309106	13.910154140658923	11.889479064790281	10.503444984475136	11.320831479395126
IL17B	2.803454854979332	0.4362771679020126	1.135615527379758	5.757680858939158	2.8178933991107646	2.2571622267349722	2.9143681298502737	2.4371949914658577	2.9967598488319185	3.807296516350605
MMP1	0.019628460969413803	1e-08	0.0220862241888503	0.0843358458492708	1e-08	0.0745451565852565	0.0168915768139738	1e-08	0.10490941075058459	1e-08
MAPK1	22.954306557189426	17.70371598275909	18.555296475524212	20.07777461797098	18.271938175919537	23.98068086679068	25.80352247523341	17.55351816980548	18.83804335800015	19.204779442238692
TRAF3IP2	4.198462944951071	5.79339831290778	3.028686090805868	4.011777674204788	3.673014614949807	4.664881552551995	5.369704831311903	3.35647854730928	5.231361060211245	4.791210359079552
TRAF6	1.9479791239350768	2.0051907866156182	2.1188308784703622	2.2493596331196652	2.17947932634997	2.396662052325456	2.7904468026239044	2.388188673283188	2.1545989752107384	2.2060474560607077
MAPK7	14.924061224072814	11.908405152775622	16.361876777453475	11.83737050954865	13.506972551014671	13.876803481642071	15.424573491090781	16.663198969124572	16.39277894691532	15.762069231972921
IL17RA	7.41144966309747	4.094109201916097	6.982590402294169	4.633019082445185	5.805170489737527	6.908177327136936	6.416904316824134	6.750529161251722	6.686559757792956	6.892179594390168
MAPK4	0.7925953145976123	0.42523187458898587	0.6728469603674176	1.242210426815294	1.009865681369897	1.513097731903989	0.9733599220973577	0.846812960004773	0.9020212257055684	1.2607404189183478
RELA	53.85841070525012	43.384617383849424	44.569638025240124	47.15348263839245	50.04066483334515	55.6892227590035	49.93330361291738	63.33009384214473	54.65842300606504	64.24686132248412
IKBKG	2.6456988965279735	2.8820888549916077	2.26250350593896	1.3803443104110587	2.2020958874836167	3.330149313373723	2.6280743337394257	2.812408827307403	2.612649951552954	2.935054202946008
CCL17	0.3907846247546946	0.07601799963444149	0.8354612576346031	0.12592874671129758	0.5648633268035121	1.0759914326431008	1.0761463757484455	0.215930227926482	1.009514561768126	0.4940157559078397
MAPK3	68.1230405559549	45.68932647518426	44.61786564674809	56.85846362087816	55.66019670423696	71.85073774017665	54.39948330040242	63.95351873047079	68.98154366454392	81.8978063651284
CXCL6	0.025170912316665402	0.048964102217369604	0.08496798950466629	1e-08	0.0559746542756095	1e-08	0.5198690253339108	0.1390832342987749	0.2017987369480179	0.045457356263478105
MUC5B	0.0086399914327987	1e-08	0.0097218408673382	0.0092806717418855	0.0288201858422015	0.053321161553627004	1e-08	0.08354623356264419	0.015392891758279	0.042909247523121204
MMP9	0.513406680668732	0.5960057806142114	1.3044670355289743	0.2846334559912892	0.4787797048933878	0.8648401871805154	1.8670460044070512	1.4946882051503483	2.5965076785769705	0.5981844381418313
CXCL1	0.2965835634467061	0.4166744250746437	1.0382402047651393	0.6371522212990699	0.4030508237852344	1.626976407746191	1.1059947710079716	1.5780930847949024	0.4990345487492675	0.862934547905456
FADD	17.962135695331856	19.2991338889734	11.67308145035751	20.461945150214543	15.287484831056322	21.634961196044774	26.022556440976164	20.52601299743772	22.013376659827085	26.56863456147795
MMP3	1e-08	1e-08	1e-08	1e-08	1e-08	0.1008016592312984	0.2558210279279887	0.0195546126113444	1e-08	0.076693688602597
