# Supplementary material for: Transcriptomic identification of IL-17/FOS-associated signaling in dartos fascia remodeling of pediatric concealed penis
Source: Front Pediatr. 2026 Jul 10;14:1867230. doi: 10.3389/fped.2026.1867230 (PMC13396118; doi:10.3389/fped.2026.1867230)
Supplement: Supplementary Table S1 — Complete list of differentially expressed genes identified from RNA-seq analysis. [file Datasheet1.zip › Supplementary File/Table S9. Protein–protein interaction pairs and hub-gene ranking information derived from the PPI network..txt]

gene1	gene_type	gene2	gene_type	combined_score
ATF3	Up	JUN	Up	999
BLM	Up	FANCM	Up	999
CCL5	Down	CCR5	Down	999
FOS	Up	JUN	Up	999
FOS	Up	JUNB	Up	999
HBA1	Up	HBB	Up	999
MPHOSPH10	Up	NOP58	Up	999
NCAPG	Up	SMC4	Up	999
NDC80	Up	NUF2	Up	999
CENPQ	Up	ITGB3BP	Up	998
ATP6V0A4	Down	ATP6V1B1	Down	997
CCL2	Up	CCR2	Down	997
CCL4	Up	CCR5	Down	997
CENPJ	Up	CEP152	Up	997
FOSB	Up	JUN	Up	997
CENPJ	Up	CEP135	Up	996
CEP135	Up	CEP152	Up	996
EGR1	Up	FOS	Up	996
CD74	Down	HLA-DPA1	Down	995
PRPF40A	Up	RBM25	Up	995
SELE	Up	SELPLG	Down	994
ASPM	Up	NCAPG	Up	993
CCL3L3	Up	CCR5	Down	993
CCL5	Down	CXCL8	Up	993
CEP83	Up	SCLT1	Up	993
EGR1	Up	JUN	Up	993
SRSF11	Up	SRSF7	Up	993
CENPK	Up	CENPQ	Up	992
CXCL8	Up	IL1B	Up	992
FOSB	Up	JUNB	Up	992
IL6	Up	SOCS3	Up	992
CCL4	Up	CXCL8	Up	991
CENPC	Up	NUF2	Up	991
CENPJ	Up	SASS6	Up	991
CWC22	Up	CWC27	Up	991
CENPK	Up	ITGB3BP	Up	990
ESF1	Up	MPHOSPH10	Up	990
PNISR	Up	PNN	Up	990
CENPC	Up	NDC80	Up	989
CCL5	Down	CCR2	Down	988
IFT74	Up	IFT80	Up	988
C5	Up	C5AR1	Up	987
CEBPZ	Up	NOP58	Up	987
ESF1	Up	NOP58	Up	987
NCAPG	Up	NDC80	Up	987
CCL3	Up	CCR5	Down	986
KIF15	Up	NCAPG	Up	986
NDC80	Up	SPDL1	Up	986
PNISR	Up	SRSF11	Up	986
CXCL8	Up	IL6	Up	985
IL1B	Up	IL6	Up	984
IL6	Up	JUN	Up	984
NOC3L	Up	NOP58	Up	984
CCL3	Up	CCL4	Up	983
CCL5	Down	CXCR3	Down	983
CXCL2	Up	CXCL8	Up	983
FOS	Up	FOSB	Up	983
PRPF40A	Up	U2SURP	Up	983
CCL2	Up	IL6	Up	982
EREG	Up	HBEGF	Up	982
FOS	Up	IL6	Up	982
JUN	Up	JUNB	Up	982
NDC80	Up	SMC4	Up	982
CCL5	Down	CXCL2	Up	981
CDKN1A	Up	JUN	Up	981
CENPC	Up	CENPQ	Up	981
EGR2	Up	JUN	Up	981
MLANA	Down	PMEL	Down	981
RND3	Up	ROCK1	Up	981
ASPM	Up	NDC80	Up	980
CCL2	Up	CXCL8	Up	980
PMEL	Down	TYR	Down	980
CCL4	Up	CCR2	Down	979
CCL2	Up	JUN	Up	978
CCL4	Up	CXCL2	Up	978
CENPK	Up	NUF2	Up	978
CEP162	Up	CEP290	Up	978
SCGB1D2	Down	SCGB2A2	Down	978
ADAMTS4	Up	BCAN	Down	976
CENPC	Up	CENPK	Up	976
CEP290	Up	OFD1	Up	976
NOS1AP	Down	RASD1	Up	976
BIRC3	Up	TNFAIP3	Up	975
C3	Down	C5AR1	Up	975
CENPK	Up	NDC80	Up	975
CEP135	Up	CEP290	Up	975
CEP135	Up	OFD1	Up	975
LUC7L3	Up	PNISR	Up	975
LUC7L3	Up	RBM25	Up	975
MLANA	Down	TYR	Down	975
RBM25	Up	SRSF11	Up	975
CCL4	Up	CXCR3	Down	974
IL1B	Up	PTGS2	Up	974
ASPM	Up	KIF15	Up	973
TAX1BP1	Up	TNFAIP3	Up	973
CEBPZ	Up	NOC3L	Up	972
NCAPG	Up	NUF2	Up	972
BLM	Up	GEN1	Up	971
CXCL8	Up	JUN	Up	971
CCL2	Up	FOS	Up	970
APOE	Down	IL6	Up	969
OFD1	Up	SCLT1	Up	969
C5	Up	C7	Down	968
CEP290	Up	RPGR	Up	968
HBEGF	Up	MMP9	Down	968
SELE	Up	SPN	Down	968
SMC4	Up	SMC6	Up	968
CCL2	Up	CCR5	Down	967
CCR2	Down	CXCL8	Up	967
CCR5	Down	CXCL8	Up	967
GATA2	Down	JUN	Up	967
ASPM	Up	SMC4	Up	965
CCL5	Down	CX3CR1	Down	965
CXCL8	Up	CXCR3	Down	965
HCST	Down	MICB	Down	965
CCR2	Down	CXCL2	Up	964
PLXNA4	Down	SEMA3D	Up	964
SREK1	Up	SRSF11	Up	964
IL1B	Up	JUN	Up	963
CCL8	Up	CCR2	Down	962
KCNAB3	Up	KCNH8	Up	962
KIF15	Up	NDC80	Up	962
RBM25	Up	SREK1	Up	962
CEP135	Up	SASS6	Up	961
EGR2	Up	EGR3	Up	961
DUSP1	Up	FOS	Up	960
FOS	Up	FOXA1	Down	960
APOE	Down	C3	Down	959
CENPC	Up	ITGB3BP	Up	959
C3	Down	IL6	Up	958
CXCL8	Up	PTGS2	Up	958
AKAP9	Up	CEP135	Up	957
CTSG	Down	MMP9	Down	957
NUF2	Up	SPDL1	Up	957
AKAP9	Up	CEP152	Up	956
C3	Down	CTSG	Down	956
CCL4	Up	CX3CR1	Down	956
CCR5	Down	CXCL2	Up	956
CENPQ	Up	NDC80	Up	956
CLK1	Up	CLK4	Up	956
BCAN	Down	BGN	Down	955
C5AR1	Up	CXCL8	Up	955
CEP290	Up	SCLT1	Up	955
CEP83	Up	OFD1	Up	955
AKAP9	Up	CENPJ	Up	954
BAMBI	Down	GREM1	Down	954
C3	Down	CXCL8	Up	954
CWC22	Up	PRPF40A	Up	954
CXCL2	Up	CXCR3	Down	954
PRPF40A	Up	SRSF11	Up	954
CCL3	Up	CCL3L3	Up	952
CENPK	Up	SPDL1	Up	952
CEP135	Up	CNTRL	Up	952
PLXNA4	Down	RND1	Up	952
RND1	Up	ROCK1	Up	952
CX3CR1	Down	CXCL8	Up	951
ASPM	Up	HMMR	Up	950
CCL2	Up	IL1B	Up	950
CCR2	Down	CCR5	Down	950
LUC7L3	Up	PRPF39	Up	950
MMP7	Down	MMP9	Down	950
PRPF39	Up	RBM25	Up	950
BLM	Up	RBBP8	Up	948
CEP290	Up	CEP83	Up	948
FOS	Up	GATA2	Down	948
GEN1	Up	RBBP8	Up	948
GOLGA4	Up	TMF1	Up	948
C3	Down	C5	Up	947
CEP152	Up	CEP290	Up	947
CX3CR1	Down	CXCL2	Up	947
BIRC3	Up	TAX1BP1	Up	945
CCL3	Up	IL1B	Up	945
CCL8	Up	CCR5	Down	945
CD74	Down	HLA-DOA	Down	945
CENPJ	Up	CNTRL	Up	945
CEP135	Up	SCLT1	Up	945
CNTRL	Up	SCLT1	Up	945
IL6	Up	PTGS2	Up	945
ITGB3BP	Up	NDC80	Up	945
AKAP9	Up	CEP290	Up	944
CWC27	Up	SRSF11	Up	944
PNN	Up	SRSF11	Up	944
CEBPZ	Up	MPHOSPH10	Up	943
DUSP1	Up	ZFP36	Up	943
ITGB3BP	Up	NUF2	Up	943
C5AR1	Up	CCL5	Down	942
CEP83	Up	CNTRL	Up	942
ADCY8	Down	ADORA1	Down	941
BCAN	Down	MMP7	Down	941
C5AR1	Up	CCL4	Up	940
CEP152	Up	OFD1	Up	940
CEP162	Up	OFD1	Up	940
EGR1	Up	FOSB	Up	940
FOXA1	Down	JUN	Up	940
CEP152	Up	SASS6	Up	939
CEP152	Up	SCLT1	Up	939
SRSF11	Up	U2SURP	Up	939
ATF3	Up	FOS	Up	938
CEP135	Up	CEP162	Up	938
CEP135	Up	CEP83	Up	938
ADORA1	Down	CXCL8	Up	937
ASPM	Up	KIF14	Up	937
CEP152	Up	CEP83	Up	937
KCNAB3	Up	KCNH2	Down	937
CCL4	Up	IL1B	Up	936
CCR5	Down	FPR3	Down	936
CENPQ	Up	NUF2	Up	936
HMMR	Up	NCAPG	Up	936
CENPJ	Up	CEP290	Up	935
CXCL8	Up	FPR3	Down	935
NUF2	Up	SMC4	Up	935
C3	Down	CCL5	Down	934
CCL5	Down	IL6	Up	934
CEP152	Up	CEP162	Up	934
IL6	Up	MELTF	Down	934
CCR2	Down	CX3CR1	Down	933
CENPJ	Up	OFD1	Up	933
CEP152	Up	CNTRL	Up	933
CXCL8	Up	MMP9	Down	933
DNTTIP2	Up	MPHOSPH10	Up	933
EGR1	Up	JUNB	Up	933
CCL4	Up	CCL5	Down	932
CCL4	Up	JUN	Up	932
CXCL2	Up	IL6	Up	932
CCL4	Up	FOS	Up	931
SRSF7	Up	U2SURP	Up	931
C5AR1	Up	CCR5	Down	930
CDKN1A	Up	RUNX3	Down	930
CWC27	Up	PRPF40A	Up	930
SRSF11	Up	THOC1	Up	930
UBA6	Up	UFL1	Up	930
C3	Down	CX3CR1	Down	929
C5AR1	Up	CXCL2	Up	929
CENPQ	Up	SPDL1	Up	929
CEP290	Up	CNTRL	Up	929
CCR5	Down	CXCR3	Down	928
CCR5	Down	JUN	Up	928
IL15	Up	IL7R	Up	927
C5AR1	Up	CCR2	Down	926
CCL2	Up	CX3CR1	Down	926
CCR2	Down	CXCR3	Down	926
CENPJ	Up	SCLT1	Up	926
CEP290	Up	CEP70	Up	926
KIF15	Up	SMC4	Up	926
KRT7	Down	KRT8	Down	926
AKAP9	Up	CNTRL	Up	925
C3	Down	CCR2	Down	925
C5	Up	CXCL8	Up	925
CCL4	Up	FPR3	Down	925
CWC22	Up	U2SURP	Up	925
LUC7L3	Up	PNN	Up	925
CCAR1	Up	SRSF11	Up	924
PNISR	Up	PRPF39	Up	924
AKAP9	Up	CEP70	Up	923
ATF3	Up	JUNB	Up	923
BTG2	Up	FOS	Up	923
C3	Down	CXCL2	Up	923
C3	Down	CXCR3	Down	923
CNTRL	Up	OFD1	Up	923
CWC27	Up	SRSF7	Up	923
IL6	Up	MMP9	Down	923
C3	Down	CCL4	Up	922
C5	Up	CCL5	Down	922
CEP135	Up	CEP70	Up	922
CWC22	Up	SRSF11	Up	922
CCAR1	Up	CWC22	Up	921
CENPJ	Up	CEP83	Up	921
CSF3	Up	IL6	Up	921
ITGB3BP	Up	SPDL1	Up	921
ASPM	Up	NUF2	Up	920
CD248	Down	RASD2	Down	920
CENPJ	Up	HMMR	Up	920
PNN	Up	RBM25	Up	920
PRPF40A	Up	SRSF7	Up	920
ADORA1	Down	CCL4	Up	919
ADORA1	Down	FPR3	Down	919
CCAR1	Up	PRPF40A	Up	919
CCAR1	Up	U2SURP	Up	919
CTLA4	Up	ITGB8	Up	919
CWC27	Up	U2SURP	Up	919
SRSF7	Up	THOC1	Up	919
ADCY8	Down	CHRM4	Down	918
C5AR1	Up	FPR3	Down	918
CENPC	Up	SPDL1	Up	918
CXCL2	Up	FPR3	Down	918
HLA-DOA	Down	HLA-DPA1	Down	918
ADORA1	Down	CCL5	Down	917
ADORA1	Down	CCR5	Down	917
CCR2	Down	FPR3	Down	917
CCR5	Down	CX3CR1	Down	917
CWC22	Up	SRSF7	Up	917
CX3CR1	Down	CXCR3	Down	917
APOE	Down	MELTF	Down	916
C3	Down	CCR5	Down	916
C5	Up	FPR3	Down	916
CCL3	Up	IL6	Up	916
CCL5	Down	FPR3	Down	916
ARL13B	Up	IFT74	Up	915
C5	Up	CXCL2	Up	915
CEP162	Up	SCLT1	Up	915
CRISP3	Down	MMP9	Down	915
VNN1	Up	VNN2	Up	915
ADCY8	Down	MCHR1	Down	914
ATF3	Up	BTG2	Up	914
C3	Down	MELTF	Down	914
CCAR1	Up	CWC27	Up	914
CENPJ	Up	CEP162	Up	914
CHRM1	Down	MCHR1	Down	914
SOCS3	Up	TRIM63	Down	914
ADORA1	Down	C5AR1	Up	913
ADORA1	Down	CCR2	Down	913
ADORA1	Down	CX3CR1	Down	913
CCAR1	Up	SRSF7	Up	913
CEP152	Up	CEP70	Up	913
IL1B	Up	MMP9	Down	913
PRPF39	Up	PRPF40A	Up	913
ADORA1	Down	MCHR1	Down	912
CEP152	Up	HMMR	Up	912
IFI44L	Up	XAF1	Up	912
ADORA1	Down	CHRM4	Down	911
C3	Down	FPR3	Down	911
C5AR1	Up	CX3CR1	Down	911
FGF10	Up	FGF7	Up	911
MLANA	Down	TYRP1	Down	911
RSPO1	Down	RSPO4	Down	911
ADAMTS4	Up	SPON1	Down	910
ADORA1	Down	CXCL2	Up	910
C5AR1	Up	CXCR3	Down	910
CEACAM6	Down	VNN1	Up	910
CEP162	Up	CEP83	Up	910
CEP70	Up	HMMR	Up	910
CLDN10	Down	CLDN3	Down	910
CTSG	Down	PADI2	Down	910
HBB	Up	MMP9	Down	910
CD69	Up	CTLA4	Up	909
CEP152	Up	CEP295	Up	909
DZIP3	Up	UBA6	Up	909
ADCY8	Down	FPR3	Down	908
C5	Up	CCR2	Down	908
C5	Up	CXCR3	Down	908
CCL4	Up	MCHR1	Down	908
CENPJ	Up	CEP70	Up	908
CEP70	Up	CNTRL	Up	908
KRT77	Down	KRT8	Down	908
RNF182	Down	UFL1	Up	908
ADORA1	Down	CXCR3	Down	907
CHRM1	Down	JUN	Up	907
CX3CR1	Down	FPR3	Down	907
GBP5	Up	HLA-DPA1	Down	907
KRT7	Down	KRT77	Down	907
C5	Up	CCL4	Up	906
CCR5	Down	CHRM1	Down	906
CD8B	Down	JUN	Up	906
CXCL2	Up	IL1B	Up	906
RNF182	Down	UBA6	Up	906
ADORA1	Down	C5	Up	905
APOE	Down	NOTUM	Down	905
C5	Up	CCR5	Down	905
CEP290	Up	HAUS3	Up	905
CXCR3	Down	FPR3	Down	905
KIF15	Up	KIF26B	Down	905
ADCY8	Down	CCR2	Down	904
ADCY8	Down	CCR5	Down	904
ADCY8	Down	CXCR3	Down	904
C3	Down	NOTUM	Down	904
C5	Up	CX3CR1	Down	904
CEP70	Up	OFD1	Up	904
CHRM4	Down	MCHR1	Down	904
GBP3	Up	HLA-DPA1	Down	904
IRAG2	Up	VNN1	Up	904
NOC3L	Up	NSUN6	Up	904
ACTA1	Down	CHRM1	Down	903
ADCY8	Down	CXCL8	Up	903
C3	Down	PADI2	Down	903
CCL2	Up	CXCL2	Up	903
CCL3	Up	CCR2	Down	903
CEP135	Up	HAUS3	Up	903
CRISP3	Down	HBB	Up	903
DDX60	Up	IFI44	Up	903
HAUS3	Up	HMMR	Up	903
IFI44	Up	XAF1	Up	903
RBM25	Up	U2SURP	Up	903
ADCY8	Down	C3	Down	902
ADCY8	Down	C5	Up	902
ADCY8	Down	CCL5	Down	902
ADORA1	Down	C3	Down	902
AKAP9	Up	CEP162	Up	902
AOC1	Down	CRISP3	Down	902
C3	Down	CHRM4	Down	902
C5	Up	CHRM4	Down	902
C5AR1	Up	CHRM4	Down	902
CCR5	Down	CHRM4	Down	902
CEACAM6	Down	IRAG2	Up	902
CENPJ	Up	HAUS3	Up	902
CEP135	Up	HMMR	Up	902
CEP152	Up	HAUS3	Up	902
CEP162	Up	CEP70	Up	902
CEP162	Up	CNTRL	Up	902
CEP162	Up	HAUS3	Up	902
CEP290	Up	HMMR	Up	902
CEP70	Up	HAUS3	Up	902
CEP70	Up	SCLT1	Up	902
CEP83	Up	HAUS3	Up	902
CHRM4	Down	CX3CR1	Down	902
CHRM4	Down	CXCR3	Down	902
CXCL8	Up	MCHR1	Down	902
CXCR3	Down	MCHR1	Down	902
DDX60	Up	IFI44L	Up	902
DZIP3	Up	GLMN	Up	902
DZIP3	Up	RNF182	Down	902
DZIP3	Up	UFL1	Up	902
GLMN	Up	UBA6	Up	902
GLMN	Up	UFL1	Up	902
HAUS3	Up	SCLT1	Up	902
MELTF	Down	VNN1	Up	902
MELTF	Down	VNN2	Up	902
TRIM63	Down	UBA6	Up	902
TRIM63	Down	UFL1	Up	902
AKAP9	Up	OFD1	Up	901
C3	Down	MCHR1	Down	901
CARD16	Up	SERPINA5	Down	901
CCR2	Down	CHRM4	Down	901
CCR2	Down	MCHR1	Down	901
CHRM4	Down	CXCL8	Up	901
CNTRL	Up	HMMR	Up	901
DZIP3	Up	TRIM63	Down	901
FPR3	Down	MCHR1	Down	901
HMMR	Up	OFD1	Up	901
RNF182	Down	SOCS3	Up	901
RNF182	Down	TRIM63	Down	901
ADCY8	Down	C5AR1	Up	900
ADCY8	Down	CCL4	Up	900
ADCY8	Down	CX3CR1	Down	900
ADCY8	Down	CXCL2	Up	900
AKAP9	Up	CEP83	Up	900
AKAP9	Up	HAUS3	Up	900
AKAP9	Up	HMMR	Up	900
AKAP9	Up	SCLT1	Up	900
AOC1	Down	CEP290	Up	900
APOE	Down	KTN1	Up	900
B3GNT5	Up	MUC7	Down	900
C3	Down	KTN1	Up	900
C5	Up	MCHR1	Down	900
C5AR1	Up	MCHR1	Down	900
CCL4	Up	CHRM1	Down	900
CCL4	Up	CHRM4	Down	900
CCL5	Down	CHRM4	Down	900
CCL5	Down	MCHR1	Down	900
CCR5	Down	MCHR1	Down	900
CEP290	Up	CRISP3	Down	900
CEP70	Up	CEP83	Up	900
CHRM1	Down	F2RL2	Down	900
CHRM1	Down	LPAR4	Up	900
CHRM4	Down	CXCL2	Up	900
CHRM4	Down	FPR3	Down	900
CNTRL	Up	HAUS3	Up	900
COL6A5	Down	COL8A2	Down	900
CX3CR1	Down	MCHR1	Down	900
CXCL2	Up	MCHR1	Down	900
DZIP3	Up	SOCS3	Up	900
EGR1	Up	XAF1	Up	900
F2RL2	Down	LPAR4	Up	900
F2RL2	Down	MCHR1	Down	900
F2RL2	Down	ROCK1	Up	900
FOS	Up	MS4A2	Down	900
GLMN	Up	RNF182	Down	900
GLMN	Up	SOCS3	Up	900
GLMN	Up	TRIM63	Down	900
HAUS3	Up	OFD1	Up	900
HLA-DOA	Down	KIF15	Up	900
HLA-DPA1	Down	KIF15	Up	900
IL6	Up	KTN1	Up	900
IL6	Up	NOTUM	Down	900
JUN	Up	MS4A2	Down	900
KTN1	Up	MELTF	Down	900
KTN1	Up	NOTUM	Down	900
LPAR4	Up	MCHR1	Down	900
MELTF	Down	NOTUM	Down	900
NEURL2	Down	SOCS3	Up	900
SOCS3	Up	UBA6	Up	900
SOCS3	Up	UFL1	Up	900
SCGB1D2	Down	SCGB2A1	Down	899
CEP135	Up	CEP295	Up	898
CCL5	Down	JUN	Up	897
KIF14	Up	NCAPG	Up	897
NOP58	Up	SSB	Up	897
CCL8	Up	CXCL8	Up	896
IFI44	Up	IFI44L	Up	894
PMEL	Down	TYRP1	Down	894
DNTTIP2	Up	NOP58	Up	893
JUN	Up	MMP9	Down	893
CEBPZ	Up	ESF1	Up	892
IFI44L	Up	SAMD9L	Up	892
KIF15	Up	NUF2	Up	892
TYR	Down	TYRP1	Down	891
APOE	Down	PTGS2	Up	890
CCL3	Up	CXCR3	Down	890
IL6	Up	IL7R	Up	889
CPA3	Down	TPSAB1	Down	888
FOS	Up	ZFP36	Up	887
GEN1	Up	SLX1B	Up	887
CCL2	Up	CSF3	Up	885
IL15	Up	IL6	Up	883
CCL2	Up	CXCR3	Down	882
SAMD9L	Up	XAF1	Up	882
CCL5	Down	IL1B	Up	880
CXCL2	Up	JUN	Up	880
FANCM	Up	SLX1B	Up	880
PNISR	Up	SREK1	Up	876
ATF3	Up	EGR1	Up	874
CWC27	Up	ESF1	Up	873
ESF1	Up	NOC3L	Up	872
MB	Down	TG	Down	871
LUC7L3	Up	SRSF7	Up	870
IL6	Up	NAMPT	Up	869
LUC7L3	Up	SRSF11	Up	869
PNN	Up	PRPF38B	Up	868
FOSB	Up	NR4A2	Up	867
HMMR	Up	KIF15	Up	867
ASPM	Up	CEP152	Up	866
CCL3	Up	CXCL8	Up	866
IFI44	Up	SAMD9L	Up	866
PNISR	Up	TTC14	Up	866
MPHOSPH10	Up	NOC3L	Up	865
PRPF38B	Up	RBM25	Up	864
CSF3	Up	CXCL8	Up	862
NCAPG	Up	PARPBP	Up	861
BTG2	Up	DUSP1	Up	860
KIF14	Up	NDC80	Up	860
LCORL	Up	NCAPG	Up	860
NOP58	Up	NSUN6	Up	860
CCL2	Up	PTGS2	Up	859
CSF3	Up	IL1B	Up	859
ESF1	Up	PNN	Up	859
DNTTIP2	Up	SSB	Up	858
CWC22	Up	ESF1	Up	856
DDX60	Up	SAMD9L	Up	856
ATF3	Up	PPP1R15A	Up	855
DUSP1	Up	FOSB	Up	855
HMMR	Up	NDC80	Up	855
CLK1	Up	PRPF39	Up	854
ADD2	Down	ROCK1	Up	852
ASPM	Up	CENPJ	Up	851
CCL3	Up	CXCL2	Up	851
KIF14	Up	KIF15	Up	851
FUT7	Down	SELPLG	Down	850
SENP6	Up	ZNF638	Up	850
CCL2	Up	MMP9	Down	849
HMMR	Up	KIF14	Up	848
FOSB	Up	NR4A1	Up	847
PTGS2	Up	TGM2	Down	847
EGR2	Up	FOSB	Up	846
CCL3	Up	CX3CR1	Down	844
CMA1	Down	CPA3	Down	843
ARL13B	Up	CEP290	Up	842
KIT	Down	SHC4	Up	840
CTLA4	Up	IL15	Up	839
LUC7L3	Up	PRPF40A	Up	839
ESF1	Up	NOL8	Up	838
HMMR	Up	NUF2	Up	838
KIF14	Up	NUF2	Up	837
CD69	Up	IL15	Up	836
CWC22	Up	MPHOSPH10	Up	836
KRT7	Down	PIP	Down	836
NKTR	Up	PNISR	Up	836
CCDC39	Up	RSPH4A	Up	835
IL1RAPL1	Up	SHANK2	Down	835
DUSP1	Up	EGR1	Up	833
EGR1	Up	EGR2	Up	833
EGR1	Up	IER2	Up	833
CCL4	Up	IL6	Up	829
CCL8	Up	CXCL2	Up	827
SFRP1	Down	WIF1	Down	827
CCL5	Down	CSF3	Up	826
CCL8	Up	CXCR3	Down	825
LMX1B	Down	NR4A2	Up	825
IER2	Up	JUNB	Up	823
DDX60	Up	XAF1	Up	821
NSUN6	Up	NSUN7	Up	821
BTG2	Up	NR4A1	Up	820
CCNL1	Up	CLK1	Up	818
FANCM	Up	GEN1	Up	817
FGF7	Up	KIT	Down	817
FOS	Up	PTGS2	Up	817
DDX60	Up	SAMD9	Up	815
DUSP1	Up	JUN	Up	815
IL6	Up	SERPINE1	Up	815
JUNB	Up	ZFP36	Up	815
AK6	Up	NOP58	Up	814
ASPM	Up	ATAD2	Up	811
CCR5	Down	IL6	Up	811
BLM	Up	SLX1B	Up	810
CCDC14	Up	PIBF1	Up	810
ATP6V1B1	Down	FOXI1	Down	809
BTG2	Up	JUN	Up	808
BTG2	Up	IER2	Up	807
EGR1	Up	NR4A1	Up	807
IL6	Up	SELE	Up	807
BTG2	Up	EGR1	Up	806
FOS	Up	IL1B	Up	806
FOS	Up	NR4A1	Up	806
CTLA4	Up	IL7R	Up	804
EGR1	Up	IL1B	Up	804
SMC4	Up	SPDL1	Up	804
ANKAR	Up	TMF1	Up	802
ASPM	Up	SPDL1	Up	802
CXCL2	Up	PTGS2	Up	802
CXCL8	Up	IL15	Up	802
CCL3L3	Up	CCR2	Down	801
CCL5	Down	MMP9	Down	801
BLM	Up	SMC6	Up	800
SAMD9	Up	SAMD9L	Up	800
IL15	Up	IL1B	Up	799
IL1B	Up	SELE	Up	799
IFI44	Up	SAMD9	Up	798
ATF3	Up	IL6	Up	797
DAND5	Down	GREM1	Down	796
LUC7L3	Up	SREK1	Up	794
CEP295	Up	SASS6	Up	792
CX3CR1	Down	IL6	Up	792
CTLA4	Up	IL6	Up	791
PNISR	Up	RBM25	Up	791
APOE	Down	MMP9	Down	789
ATAD2	Up	NCAPG	Up	789
CLK1	Up	PNISR	Up	789
CXCL8	Up	SELE	Up	789
ATAD2	Up	KIF15	Up	787
PIP	Down	SCGB2A2	Down	787
ADAMTS4	Up	IL1B	Up	786
S100A12	Up	VNN2	Up	786
CCL5	Down	IL15	Up	785
FOS	Up	NR4A2	Up	784
IL1B	Up	SOCS3	Up	783
FOS	Up	IER2	Up	782
BLM	Up	LIG4	Up	780
CEP120	Up	CEP295	Up	777
CLK1	Up	NKTR	Up	775
CTLA4	Up	CXCL8	Up	774
CTSG	Down	F2RL2	Down	774
FGF10	Up	KIT	Down	773
EN1	Down	ZNF224	Up	771
CENPK	Up	NCAPG	Up	770
GATA2	Down	KIT	Down	770
CCDC148	Up	LRRC49	Up	768
CEP120	Up	CEP135	Up	768
BAZ1A	Up	CHD1	Up	767
BLM	Up	NCAPG	Up	766
SRSF7	Up	U2AF1L5	Down	765
CCL3	Up	CSF3	Up	764
EGR2	Up	FOS	Up	763
CCL8	Up	CX3CR1	Down	762
CSF3	Up	IL15	Up	762
CXCL8	Up	NAMPT	Up	762
CCL2	Up	IL15	Up	761
ASPM	Up	CEP120	Up	760
CCL4	Up	CSF3	Up	760
CWC22	Up	EGR1	Up	760
FOSB	Up	ZFP36	Up	760
IL7R	Up	KIT	Down	760
CCL2	Up	SELE	Up	759
CEBPZ	Up	NSUN6	Up	759
CCL2	Up	SOCS3	Up	758
CXCL8	Up	TNFAIP3	Up	757
OFD1	Up	PIBF1	Up	757
PNN	Up	SREK1	Up	756
CCL3L3	Up	CCL4	Up	755
DNTTIP2	Up	ESF1	Up	755
DNAJC2	Up	SSB	Up	754
CCL2	Up	SERPINE1	Up	752
CFAP91	Up	SPEF2	Up	752
CCDC148	Up	CCDC181	Up	751
CD69	Up	IL7R	Up	750
DUSP1	Up	JUNB	Up	750
FLNC	Down	ITGB8	Up	750
NCAPG	Up	SPDL1	Up	750
CXCL8	Up	FOS	Up	749
COL8A2	Down	LOXHD1	Up	747
CCL4	Up	IL15	Up	746
SLX1B	Up	SMC6	Up	746
CSF3	Up	CXCL2	Up	744
HMMR	Up	PARPBP	Up	744
ATAD2	Up	NDC80	Up	743
CACNA1G	Down	RUNX3	Down	743
CSF3	Up	SOCS3	Up	743
CLK4	Up	PRPF39	Up	741
HBEGF	Up	IL6	Up	741
MMP9	Down	PTGS2	Up	741
DUSP1	Up	PTGS2	Up	740
CCL3L3	Up	CX3CR1	Down	738
DUSP1	Up	IL1B	Up	738
CALB2	Down	KRT7	Down	735
LCORL	Up	PLAG1	Up	735
MMP7	Down	SOX18	Down	735
SAMD9	Up	VPS50	Up	735
C5AR1	Up	IL6	Up	734
CCL2	Up	NAMPT	Up	734
PRPF38B	Up	SRSF11	Up	734
CCR5	Down	CTLA4	Up	732
APOE	Down	IL1B	Up	731
CCR5	Down	CD69	Up	731
ASPM	Up	PARPBP	Up	729
SSB	Up	U2AF1L5	Down	729
GEN1	Up	LIG4	Up	727
CENPJ	Up	TOPORS	Up	726
CPA3	Down	TPSB2	Down	726
CCDC181	Up	LRRC49	Up	725
CCL3L3	Up	CXCR3	Down	725
CCL4	Up	RGS1	Up	725
EREG	Up	PTGS2	Up	724
ATF3	Up	PTGS2	Up	723
CD69	Up	SPN	Down	723
ESF1	Up	NSRP1	Up	723
FGF7	Up	IL6	Up	722
GABRE	Up	GABRP	Down	722
CCAR1	Up	ESF1	Up	721
CCDC39	Up	SPEF2	Up	721
CPA3	Down	CTSG	Down	721
FGF7	Up	MMP9	Down	721
CSF3	Up	IL7R	Up	720
U2SURP	Up	ZNF638	Up	719
NAIP	Up	SERF1B	Down	718
ATAD2	Up	HMMR	Up	716
CCDC39	Up	OFD1	Up	716
ESF1	Up	SSB	Up	716
NCAPG	Up	PLAG1	Up	716
NFKBIZ	Up	TNFAIP3	Up	716
RTN1	Down	SYT13	Down	716
USP44	Up	ZNF569	Up	716
USP44	Up	ZNF763	Up	716
ACTA1	Down	FLNC	Down	715
MMP9	Down	SERPINE1	Up	714
COL6A5	Down	MS4A2	Down	712
ATAD2	Up	SMC4	Up	711
CENPJ	Up	CEP295	Up	711
DNAJC2	Up	ESF1	Up	711
JUN	Up	PTGS2	Up	711
MYBPH	Up	ROCK1	Up	711
ASPM	Up	CENPK	Up	710
CXCL8	Up	SERPINE1	Up	710
LUC7L3	Up	PRPF38B	Up	710
CCDC66	Up	CEP290	Up	709
CXCL8	Up	EGR1	Up	709
FANCM	Up	SMC6	Up	709
LIG4	Up	PMS1	Up	709
NKTR	Up	SRSF11	Up	708
CD69	Up	CXCR3	Down	707
CENPJ	Up	CEP120	Up	707
PRPF38B	Up	SREK1	Up	707
ATAD5	Up	SMC4	Up	706
CTLA4	Up	PMEL	Down	706
CDKN1A	Up	KLF4	Up	705
CFAP53	Up	RTN1	Down	705
CCR2	Down	IL6	Up	704
FANCM	Up	LIG4	Up	704
AKAP9	Up	NKTR	Up	703
CTLA4	Up	CXCR3	Down	703
CCDC14	Up	SMC6	Up	702
CCL3	Up	IL15	Up	702
EGR2	Up	NR4A1	Up	701
EN1	Down	NR4A2	Up	701
FOSB	Up	PPP1R15A	Up	701
HMMR	Up	SMC4	Up	701
IFT74	Up	LRRCC1	Up	701
DNAJC2	Up	NOP58	Up	700
FUT7	Down	SELE	Up	700
KIT	Down	KRT7	Down	700
PTGS2	Up	SOCS3	Up	700
ATAD2	Up	KIF14	Up	696
CXCR3	Down	IL7R	Up	696
PNN	Up	PRPF40A	Up	696
ADORA1	Down	IL6	Up	694
NKTR	Up	S100A1	Down	693
CLK1	Up	RSRP1	Up	692
PTGS2	Up	ZFP36	Up	692
CTLA4	Up	SOCS3	Up	691
KCNH2	Down	NOS1AP	Down	690
NCAPG	Up	SMC6	Up	690
CCDC14	Up	CEP135	Up	688
CD69	Up	KLF2	Up	688
IL7R	Up	SPN	Down	688
KCNH2	Down	KCNJ5	Down	688
C3	Down	MASP2	Up	687
EGR3	Up	FOSB	Up	687
IL1B	Up	TNFAIP3	Up	687
KCNAB3	Up	SNPH	Down	687
CDKN1A	Up	IL6	Up	686
CEP120	Up	SASS6	Up	686
IL6	Up	ZFP36	Up	686
CDKN1A	Up	GADD45B	Up	685
CCDC14	Up	OFD1	Up	684
HMMR	Up	SPDL1	Up	684
CCDC14	Up	CEP290	Up	683
APOE	Down	CCL2	Up	682
ACTA1	Down	NEB	Up	681
ADAMTS4	Up	IL6	Up	681
ATF3	Up	KLF4	Up	681
BLM	Up	KIF15	Up	681
ASPM	Up	RBBP8	Up	680
FAM161A	Up	SPEF2	Up	679
KRT7	Down	MLANA	Down	679
CCNL1	Up	PRPF40A	Up	677
CD69	Up	IL6	Up	676
CLK4	Up	PNISR	Up	676
IL1B	Up	NAMPT	Up	676
SELE	Up	SERPINE1	Up	676
CTLA4	Up	VTCN1	Down	675
CWC22	Up	RBM25	Up	675
DUSP1	Up	NR4A1	Up	675
JUN	Up	MMP7	Down	675
MAP3K8	Up	NFKBIZ	Up	675
CSF3	Up	KIT	Down	674
FOXA1	Down	GATA2	Down	674
ASPM	Up	CEP135	Up	673
CCL2	Up	CCL8	Up	673
KIT	Down	SPN	Down	673
NTN1	Down	SEMA3D	Up	673
IL6	Up	KIT	Down	672
ARL13B	Up	OFD1	Up	671
FOXA1	Down	SPDEF	Down	671
GEN1	Up	PMS1	Up	671
IL6	Up	NFKBIZ	Up	671
CALB2	Down	MLANA	Down	670
CCL2	Up	KIT	Down	670
CEP135	Up	PIBF1	Up	670
CD74	Down	SLC34A2	Down	669
KIT	Down	MLANA	Down	669
OFD1	Up	RPGR	Up	669
NOS1AP	Down	PNN	Up	668
HBEGF	Up	MMP7	Down	666
IL6	Up	TGM2	Down	666
MPHOSPH10	Up	NSUN6	Up	666
ATF3	Up	CCL2	Up	665
CDKN1A	Up	EGR1	Up	665
CLK1	Up	TTC14	Up	665
CCL8	Up	IL6	Up	664
CXCL2	Up	MMP9	Down	664
FOXI1	Down	SRSF11	Up	663
CEBPZ	Up	DNTTIP2	Up	662
ARAP2	Up	RPGR	Up	661
ATAD5	Up	FANCM	Up	661
ATF3	Up	DUSP1	Up	661
CCNL1	Up	CDKN1A	Up	661
EGR1	Up	EGR3	Up	661
KIF14	Up	SMC4	Up	661
CXCR3	Down	IL6	Up	660
EGR1	Up	PTGS2	Up	660
ATF3	Up	NR4A1	Up	659
CCL3	Up	RGS1	Up	659
COL8A2	Down	TMEM158	Down	659
PRPF39	Up	SREK1	Up	659
LIG4	Up	SMC6	Up	656
CXCL8	Up	LPAR4	Up	655
APOE	Down	JUN	Up	654
MELTF	Down	SLITRK3	Down	654
NOL8	Up	USP16	Up	653
CXCL2	Up	TNFAIP3	Up	652
ESF1	Up	NSUN6	Up	652
FOS	Up	MMP9	Down	652
JUN	Up	PPP1R15A	Up	652
LUC7L3	Up	RSRP1	Up	652
CLK1	Up	RSRC2	Up	651
NKTR	Up	PNN	Up	651
EREG	Up	KIT	Down	650
FGF7	Up	IL1B	Up	650
TMEM132E	Down	TMEM211	Down	650
APOE	Down	CD2AP	Up	649
CD74	Down	IL6	Up	649
CCL5	Down	NKG7	Down	648
CLK1	Up	PNN	Up	648
DBF4	Up	NUF2	Up	648
USP44	Up	WEE1	Up	646
CXCL8	Up	MMP7	Down	645
ATF3	Up	IL1B	Up	644
IL6	Up	VTCN1	Down	644
MMP9	Down	SELE	Up	644
CMA1	Down	COL6A5	Down	641
CMA1	Down	MS4A2	Down	641
DNAJC2	Up	MPHOSPH10	Up	641
KRT7	Down	TG	Down	641
CSF3	Up	NKG7	Down	640
CEP162	Up	CEP295	Up	639
NEB	Up	TRIM63	Down	638
CARD16	Up	IL1B	Up	637
DMTF1	Up	PNISR	Up	637
EGR3	Up	NR4A1	Up	637
NAMPT	Up	SERPINE1	Up	637
CCL5	Down	SELE	Up	635
DUSP1	Up	RGS2	Up	635
NDC80	Up	PARPBP	Up	635
NOL8	Up	NOP58	Up	633
CEP290	Up	FAM161A	Up	632
NWD1	Down	PRPF38B	Up	632
BGN	Down	IL6	Up	631
AKAP9	Up	KCNH2	Down	630
EREG	Up	IL6	Up	629
C2CD4B	Up	RND1	Up	628
LRRCC1	Up	SASS6	Up	628
CCDC66	Up	PIBF1	Up	627
EGR1	Up	NR4A2	Up	626
NSRP1	Up	PNN	Up	626
JUN	Up	USP6	Up	625
KIF15	Up	PARPBP	Up	625
RGPD5	Up	SPON1	Down	625
CCDC39	Up	CFAP70	Up	624
FLNC	Down	NEB	Up	624
HCST	Down	NKG7	Down	624
CX3CR1	Down	NR4A1	Up	623
MMP9	Down	UFL1	Up	623
NOP58	Up	RBM25	Up	623
APOBR	Down	APOE	Down	622
LIG4	Up	RBBP8	Up	622
MMP9	Down	TGM2	Down	622
SELPLG	Down	SPN	Down	622
FOXA1	Down	KRT8	Down	621
IL6	Up	TNFAIP3	Up	621
CEP135	Up	LRRCC1	Up	620
CWC27	Up	RBM25	Up	620
BGN	Down	CCL2	Up	619
CXCR3	Down	IL15	Up	619
CXCR3	Down	KLF2	Up	619
FOXA1	Down	TMPRSS2	Down	617
CCL3L3	Up	IL1B	Up	616
CEP120	Up	CEP152	Up	615
CLDN3	Down	KRT8	Down	615
EGR3	Up	FOS	Up	615
PNN	Up	U2SURP	Up	615
DBF4	Up	NCAPG	Up	614
FOS	Up	SOCS3	Up	614
CCL3	Up	MMP9	Down	613
GADD45B	Up	ZFP36	Up	612
LUC7L3	Up	TTC14	Up	612
CCR5	Down	IL7R	Up	610
IFT80	Up	NEK1	Up	610
SMC6	Up	USP16	Up	610
ADAMTS4	Up	MMP9	Down	608
CCL8	Up	IL1B	Up	608
TPSAB1	Down	TPSB2	Down	608
CCR5	Down	IL15	Up	607
JUN	Up	NR4A1	Up	607
APOLD1	Up	FAM174B	Down	606
ASPM	Up	BLM	Up	606
ATAD5	Up	BLM	Up	606
CCDC14	Up	CCDC66	Up	606
CSF3	Up	MMP9	Down	606
IFT80	Up	LRRCC1	Up	606
CENPK	Up	KIF15	Up	605
CHRM1	Down	PIK3R6	Down	605
ATAD2	Up	NUF2	Up	604
CENPJ	Up	LRRCC1	Up	604
PIK3R6	Down	RNASE6	Down	604
CCL5	Down	CTLA4	Up	603
COL6A5	Down	ITGB8	Up	603
LPAR4	Up	PIK3R6	Down	600
IL6	Up	MMP7	Down	599
CXCL8	Up	SOCS3	Up	598
FOSB	Up	IER2	Up	598
IFI44L	Up	SAMD9	Up	598
CDKN1A	Up	PPP1R15A	Up	597
EGR1	Up	ZFP36	Up	597
KLF4	Up	PTGS2	Up	597
ATF3	Up	GADD45B	Up	596
CCR2	Down	MMP9	Down	596
IFT80	Up	SMC4	Up	595
PDK4	Up	TRIM63	Down	595
FANCM	Up	PMS1	Up	594
CCL2	Up	CTLA4	Up	593
CXCL8	Up	HBEGF	Up	593
GEN1	Up	SMC4	Up	593
CCR2	Down	IL1B	Up	592
DUSP1	Up	IL6	Up	592
KIT	Down	TYR	Down	592
CXCL2	Up	NFKBIZ	Up	590
GOLGA4	Up	GOLGA8A	Up	590
IER2	Up	JUN	Up	589
IL1B	Up	SERPINE1	Up	589
CCR5	Down	KLF2	Up	588
CWC22	Up	FOS	Up	587
LIG4	Up	SLX1B	Up	587
SASS6	Up	SMC4	Up	587
BAZ2B	Up	JMJD1C	Up	586
MPHOSPH10	Up	NOL8	Up	586
CMA1	Down	KIT	Down	585
CTSG	Down	SELPLG	Down	585
IER2	Up	NR4A1	Up	585
LRRC39	Up	WSCD2	Down	585
PHF3	Up	SRSF11	Up	585
AKAP9	Up	KCNJ5	Down	584
IL15	Up	KLF2	Up	584
LRRC39	Up	TRMT13	Up	584
AASS	Up	DNAJC2	Up	583
CCL5	Down	CD69	Up	583
GADD45B	Up	PPP1R15A	Up	583
NR4A1	Up	NR4A2	Up	583
PPP1R15A	Up	ZFP36	Up	583
FOS	Up	MMP7	Down	582
GATA2	Down	LMX1B	Down	582
IRAG2	Up	SASS6	Up	582
RB1CC1	Up	VMP1	Up	582
CCDC39	Up	IFT74	Up	581
CCL4	Up	CTLA4	Up	581
ASPM	Up	DBF4	Up	580
ATAD5	Up	GEN1	Up	580
CCL4	Up	MMP9	Down	580
CCR2	Down	CTLA4	Up	580
APOBEC3A	Up	COX6B2	Up	579
CD69	Up	CXCL8	Up	579
GBP5	Up	SAMD9L	Up	579
IL1B	Up	ZFP36	Up	578
CCR5	Down	MMP9	Down	577
RSPH4A	Up	SPEF2	Up	577
GADD45B	Up	JUN	Up	576
RASA2	Up	RHPN2	Down	576
ABCB11	Up	IL6	Up	575
BLM	Up	HMMR	Up	575
CCL5	Down	PTGS2	Up	575
FANCM	Up	POLI	Up	575
CLDN10	Down	UGGT2	Up	574
EGR2	Up	IER2	Up	574
SRSF7	Up	SSB	Up	574
BLM	Up	NDC80	Up	573
DUSP1	Up	IER2	Up	573
SELE	Up	TNFSF15	Up	573
APOE	Down	SERPINE1	Up	572
BTG2	Up	JUNB	Up	572
CLK1	Up	LUC7L3	Up	572
CCL8	Up	IL15	Up	571
CDKN1A	Up	WEE1	Up	570
GOLGA4	Up	GOLGA8B	Up	569
RPGR	Up	TOPORS	Up	569
BAZ1A	Up	ZNF471	Up	568
DBF4	Up	NDC80	Up	568
SCGB2A1	Down	SCGB2A2	Down	568
CCDC14	Up	SCLT1	Up	566
CCDC39	Up	RPGR	Up	566
EGR1	Up	KIT	Down	566
APOE	Down	SELE	Up	565
LARP7	Up	SSB	Up	565
ABHD18	Up	ESF1	Up	564
EGR3	Up	NR4A2	Up	564
JUN	Up	ZFP36	Up	564
DMTF1	Up	LUC7L3	Up	563
ATF3	Up	EGR2	Up	562
CTSG	Down	CXCL8	Up	561
GBP5	Up	XAF1	Up	561
ADAMTS4	Up	BGN	Down	560
CTLA4	Up	KIT	Down	560
HCST	Down	TNFAIP8L2	Down	560
PIP	Down	PRR4	Down	560
RSPO1	Down	SPON1	Down	560
ACTA1	Down	TRIM63	Down	559
CCDC14	Up	SASS6	Up	559
CCDC181	Up	ZNF660	Up	559
CCDC66	Up	CEP120	Up	559
CCDC66	Up	CEP295	Up	559
CHD1	Up	TMPRSS2	Down	559
NAIP	Up	XAF1	Up	559
CTLA4	Up	SPN	Down	558
FOS	Up	NUCB2	Up	558
MMP9	Down	RUNX3	Down	558
BTG2	Up	ZFP36	Up	557
CCL2	Up	NR4A1	Up	557
GEN1	Up	SMC6	Up	557
CCDC14	Up	CEP152	Up	556
CCL4	Up	CD69	Up	556
CCR5	Down	IL1B	Up	556
PRR4	Down	SCGB2A1	Down	556
PTGS2	Up	SERPINE1	Up	556
APOE	Down	CCR2	Down	555
CDKN1A	Up	EGR2	Up	555
CLK1	Up	TG	Down	555
ESF1	Up	RBM25	Up	554
GOLGA8A	Up	GOLGA8B	Up	554
CSF3	Up	SELE	Up	553
MAP10	Up	MASP2	Up	553
ATF3	Up	SOCS3	Up	552
CCR2	Down	CD69	Up	552
CD1E	Down	KIT	Down	552
ZNF254	Up	ZNF675	Up	552
CENPK	Up	PARPBP	Up	551
EGR1	Up	RUNX3	Down	551
HCST	Down	IL15	Up	551
CFAP53	Up	SYT13	Down	550
JUN	Up	SOCS3	Up	550
MMP7	Down	PTGS2	Up	550
ADD2	Down	VPS13A	Up	549
CXCL8	Up	FGF7	Up	549
CCL3L3	Up	CXCL2	Up	548
CCL8	Up	CSF3	Up	548
CD1E	Down	IL6	Up	548
CD2AP	Up	LMX1B	Down	548
DUSP1	Up	NR4A2	Up	548
FGF10	Up	RSPO1	Down	548
JUN	Up	SERPINE1	Up	548
NOP58	Up	POLI	Up	548
CDKN1A	Up	KLF2	Up	547
ADAMTS4	Up	MMP7	Down	546
CCR5	Down	SELPLG	Down	546
CTLA4	Up	MLANA	Down	546
FGF7	Up	HBEGF	Up	546
CCDC14	Up	CEP295	Up	545
CCL3	Up	CTLA4	Up	545
AGBL3	Up	KLHDC1	Up	544
CCL3	Up	PTGS2	Up	544
EGR1	Up	IL6	Up	544
HAUS3	Up	PMS1	Up	544
MAP10	Up	TNFSF15	Up	544
PTGS2	Up	SELE	Up	544
TPSB2	Down	TRMT13	Up	544
APOE	Down	KLF4	Up	543
CXCL8	Up	DUSP1	Up	543
EGR2	Up	NR4A2	Up	543
NSRP1	Up	SMC4	Up	543
S100A12	Up	S100A7A	Up	543
ADAMTS4	Up	GORAB	Up	542
CCR2	Down	SELE	Up	542
CEP290	Up	IFT80	Up	542
CXCL8	Up	S100A12	Up	542
FOSB	Up	RTN1	Down	542
IL6	Up	ROCK1	Up	542
KCNH2	Down	MCHR1	Down	542
ATF3	Up	NR4A2	Up	541
CCL3	Up	CD69	Up	541
MAP3K8	Up	TNFAIP3	Up	541
ALOX5AP	Down	TNFAIP8L2	Down	540
CALB2	Down	KIT	Down	540
IL1B	Up	S100A12	Up	540
TG	Down	TGM2	Down	540
BIRC3	Up	XAF1	Up	539
BTG2	Up	EGR2	Up	539
IL15	Up	MICB	Down	539
PNISR	Up	RSRP1	Up	539
ARID4A	Up	CHD1	Up	538
CEP120	Up	IFT80	Up	538
CWC27	Up	NOP58	Up	537
CX3CR1	Down	IL1B	Up	536
DUSP1	Up	GADD45B	Up	536
PRR4	Down	ZG16B	Down	536
ATF3	Up	IER2	Up	535
IL1B	Up	ITGB8	Up	535
KIT	Down	KRT8	Down	535
ACTA1	Down	CCL2	Up	534
APOE	Down	CXCL8	Up	534
RPGR	Up	RSPH4A	Up	534
CD1E	Down	CD69	Up	533
FOS	Up	KLF4	Up	533
CEP120	Up	CEP162	Up	532
CEP290	Up	PIBF1	Up	532
CHD1	Up	PHF3	Up	532
CLHC1	Up	ZNF674	Up	532
CMA1	Down	IL6	Up	532
GATA2	Down	SOX18	Down	532
CCDC39	Up	ZFP69	Up	531
CEBPZ	Up	DNAJC2	Up	531
CXCL2	Up	IL15	Up	531
JUNB	Up	NR4A1	Up	531
BIRC3	Up	CXCL8	Up	530
IL15	Up	PMEL	Down	530
NOC3L	Up	NSUN7	Up	530
PRPF40A	Up	SREK1	Up	530
RNASE6	Down	TNFAIP8L2	Down	530
LMX1B	Down	MYOC	Down	529
ODR4	Up	ZNF326	Up	529
RGS2	Up	VNN2	Up	529
BTG2	Up	IL6	Up	528
CCDC14	Up	CEP120	Up	528
CD1E	Down	MLANA	Down	528
CSF3	Up	CTLA4	Up	528
IFT80	Up	OFD1	Up	528
JUN	Up	TGM2	Down	528
ALDH1A2	Down	GATA2	Down	527
ARL13B	Up	PMEL	Down	527
CD2AP	Up	KIRREL3	Down	527
AKAP9	Up	CCAR1	Up	526
CMA1	Down	IL1B	Up	526
CMA1	Down	MMP9	Down	526
IL7R	Up	PTCRA	Up	526
MMP9	Down	SPDEF	Down	526
PRPF40A	Up	SSB	Up	526
SAMD9L	Up	VPS50	Up	526
C5AR1	Up	MASP2	Up	525
MMP9	Down	SOCS3	Up	525
CD69	Up	KIT	Down	524
GATA2	Down	KLF4	Up	524
NWD1	Down	SPDEF	Down	524
CCL2	Up	MMP7	Down	523
CCR2	Down	SELPLG	Down	523
GMPR	Down	NOP58	Up	523
IL1B	Up	MMP7	Down	523
CCDC39	Up	FAM161A	Up	522
CEP44	Up	PHF20L1	Up	522
FANCM	Up	RBBP8	Up	522
FANCM	Up	SMC4	Up	522
ATAD2	Up	CCR5	Down	521
CCL2	Up	CD69	Up	521
CXCL2	Up	SOCS3	Up	521
GBP3	Up	IFI44	Up	521
IL1B	Up	NFKBIZ	Up	521
CCL3	Up	ZFP36	Up	520
CXCR3	Down	NKG7	Down	519
SASS6	Up	ZMAT1	Up	519
BLM	Up	SMC4	Up	518
CDKN1A	Up	FOS	Up	518
CENPJ	Up	MMP9	Down	518
CTLA4	Up	HCST	Down	518
CXCR3	Down	SELPLG	Down	518
CENPK	Up	KIF14	Up	517
CEP120	Up	CEP83	Up	517
CLK1	Up	SRSF7	Up	517
EGR3	Up	JUN	Up	517
HBEGF	Up	PTGS2	Up	517
IL6	Up	TNFSF15	Up	517
LIG4	Up	POLI	Up	517
BTG2	Up	FOSB	Up	516
CLEC2D	Up	SERPINE1	Up	516
COX6B2	Up	ZNF165	Up	516
APOLD1	Up	PTGS2	Up	515
CSF3	Up	PTGS2	Up	515
MYBPH	Up	SCGB1D2	Down	515
BTG2	Up	PPP1R15A	Up	514
CCDC66	Up	RPGR	Up	514
CENPK	Up	LRRCC1	Up	514
CTLA4	Up	IL1B	Up	514
FOS	Up	GADD45B	Up	514
ARL13B	Up	RPGR	Up	513
CXCL2	Up	SELE	Up	513
AASS	Up	NAMPT	Up	512
ATAD5	Up	SMC6	Up	512
CCL2	Up	CCL4	Up	512
CWC27	Up	SREK1	Up	512
GADD45B	Up	IL6	Up	512
CTLA4	Up	JUN	Up	511
CWC27	Up	DCAF4L1	Up	511
KIT	Down	MMP9	Down	511
OFD1	Up	RSPH4A	Up	511
CIR1	Up	RBM25	Up	510
GORAB	Up	TMF1	Up	510
KIT	Down	KLF4	Up	510
AKAP9	Up	ARID4A	Up	508
CCL5	Down	KLF2	Up	508
DUSP1	Up	PPP1R15A	Up	508
KIT	Down	TYRP1	Down	508
CCL2	Up	NR4A2	Up	507
CCR5	Down	SELE	Up	507
JUN	Up	TAX1BP1	Up	507
CLK4	Up	RSRP1	Up	506
CCL3L3	Up	IL6	Up	505
KIF15	Up	SPDL1	Up	505
ARL13B	Up	IFT80	Up	504
C3	Down	CCL2	Up	504
CCR5	Down	CD1E	Down	504
CCR5	Down	EGR1	Up	504
CD69	Up	CD8B	Down	504
CNTRL	Up	TCAF1	Up	503
EGR1	Up	GADD45B	Up	503
IER2	Up	MCHR1	Down	503
RBBP8	Up	SLX1B	Up	503
EGR1	Up	SERPINE1	Up	502
HBA1	Up	TMEM158	Down	502
NKTR	Up	PRPF39	Up	502
CIR1	Up	PNISR	Up	501
CXCR3	Down	SPN	Down	501
CCR2	Down	IL15	Up	500
NDC80	Up	SMC6	Up	500
CSF3	Up	FGF7	Up	499
FAM161A	Up	RPGR	Up	499
MUC7	Down	SCGB2A1	Down	499
RUNX3	Down	SFRP1	Down	499
ALOX5AP	Down	PTGS2	Up	498
CCL5	Down	IL7R	Up	498
CIR1	Up	PRPF40A	Up	498
JUN	Up	KLF4	Up	498
MMP7	Down	SERPINE1	Up	498
ZNF292	Up	ZNF644	Up	498
LARP7	Up	SREK1	Up	497
CEP120	Up	OFD1	Up	496
FOS	Up	RGS2	Up	496
BIRC3	Up	CSF3	Up	495
CCL3L3	Up	CXCL8	Up	495
CXCR3	Down	SELE	Up	495
C5AR1	Up	CCL2	Up	494
ATF3	Up	CXCL2	Up	493
C7	Down	HBA1	Up	493
CALB2	Down	FOS	Up	493
CCL5	Down	SERPINE1	Up	493
CCR2	Down	CSF3	Up	493
IL6	Up	MB	Down	493
CCL3	Up	EGR2	Up	492
JUN	Up	TNFSF15	Up	492
CCDC14	Up	GEN1	Up	491
CLK4	Up	TG	Down	491
CCL4	Up	GBP5	Up	490
CEP290	Up	SASS6	Up	490
EN1	Down	JUN	Up	490
FAM161A	Up	TOPORS	Up	490
IL6	Up	JUNB	Up	490
KIT	Down	MCHR1	Down	490
DMTF1	Up	RBM25	Up	489
IL1B	Up	IL7R	Up	489
CLK4	Up	SRSF7	Up	488
CNTRL	Up	SASS6	Up	488
LARP7	Up	PRPF40A	Up	488
BGN	Down	MMP9	Down	487
CD1E	Down	SPN	Down	487
FAM161A	Up	NAALAD2	Up	487
JUNB	Up	SOCS3	Up	487
ALOX5AP	Down	CCL3	Up	486
ARID4A	Up	PHF20L1	Up	486
CEP135	Up	FAM161A	Up	486
FAM161A	Up	OFD1	Up	486
GATA2	Down	HBA1	Up	486
PRPF39	Up	TTC14	Up	486
C3	Down	IL1B	Up	485
CCL2	Up	IL7R	Up	485
CTLA4	Up	RUNX3	Down	485
PTGS2	Up	TNFAIP3	Up	485
ROCK1	Up	THOC1	Up	485
SAMD9	Up	XAF1	Up	485
U2AF1L5	Down	ZNF326	Up	485
AGBL3	Up	C3	Down	484
BTG2	Up	CDKN1A	Up	484
CSF3	Up	CTSG	Down	484
CTLA4	Up	TG	Down	484
FGF10	Up	MMP9	Down	484
ATF3	Up	CXCL8	Up	483
CDKN1A	Up	NR4A2	Up	483
CWC22	Up	DMTF1	Up	483
LUC7L3	Up	ZNF638	Up	483
CCL3	Up	SELE	Up	482
CD8B	Down	CTLA4	Up	482
CFAP53	Up	NTN1	Down	482
CFAP91	Up	SPON1	Down	482
FOXA1	Down	KLF4	Up	482
GADD45B	Up	NR4A1	Up	482
PDK4	Up	SLC27A6	Up	482
BIRC3	Up	RUNX3	Down	481
C5AR1	Up	IL1B	Up	481
CEP162	Up	RPGR	Up	481
IL1RAPL1	Up	ZNF711	Up	481
MMP9	Down	S100A12	Up	481
NFKBIZ	Up	SOCS3	Up	481
APOE	Down	CX3CR1	Down	480
DUSP1	Up	KLF2	Up	480
EGR3	Up	IER2	Up	480
FLNC	Down	TRIM63	Down	480
JUNB	Up	NR4A2	Up	480
CCL4	Up	PTGS2	Up	479
CTSG	Down	IL6	Up	479
ESF1	Up	SRSF11	Up	479
FAM161A	Up	IFT74	Up	479
GRAMD1C	Up	TMEM211	Down	479
NTN1	Down	PLXNA4	Down	479
APOE	Down	CCL5	Down	478
CTLA4	Up	TYR	Down	478
CXCL8	Up	KIT	Down	478
PTGS2	Up	TCIM	Up	478
RGS1	Up	ZFP36	Up	478
ALDH1A2	Down	FGF10	Up	477
CCL4	Up	SELE	Up	477
DUSP1	Up	EGR2	Up	477
EGR1	Up	GATA2	Down	477
ADAMTS4	Up	PTGS2	Up	476
ATF3	Up	TNFAIP3	Up	476
BIRC3	Up	IL6	Up	476
CCDC14	Up	SPEF2	Up	476
CCL5	Down	CD74	Down	476
HBB	Up	MB	Down	476
JUN	Up	NR4A2	Up	476
NTN1	Down	PTGS2	Up	476
ADORA1	Down	CCL3	Up	475
CD1E	Down	CTLA4	Up	475
CPA3	Down	KIT	Down	475
FAM174B	Down	RPL36A	Up	475
KCNH8	Up	SNPH	Down	475
CD69	Up	NR4A1	Up	474
CPA3	Down	MS4A2	Down	474
FOXA1	Down	NR4A2	Up	474
IL6	Up	S100A12	Up	474
ATF3	Up	CDKN1A	Up	473
CMA1	Down	CXCL8	Up	473
GRAMD1C	Up	TMEM213	Down	473
PIP	Down	SCGB2A1	Down	473
POLI	Up	TAF1D	Up	473
BIRC3	Up	GLMN	Up	472
CCL2	Up	TNFAIP3	Up	472
CD69	Up	IL1B	Up	472
CEP120	Up	SCLT1	Up	472
EGR2	Up	SFRP1	Down	472
FOXA1	Down	LMX1B	Down	472
CDKN1A	Up	PTGS2	Up	471
DBF4	Up	LCORL	Up	471
IL15	Up	KIT	Down	471
PNISR	Up	U2SURP	Up	471
CCDC181	Up	TCAF1	Up	470
CCL8	Up	FPR3	Down	470
CDKN1A	Up	MMP9	Down	470
CGB7	Up	EREG	Up	470
ADCY8	Down	CBLN1	Down	469
AOC1	Down	SSB	Up	469
FOS	Up	HBEGF	Up	469
MPHOSPH10	Up	PRPF39	Up	469
ARL13B	Up	MCHR1	Down	468
BGN	Down	CD248	Down	468
BIRC3	Up	MMP9	Down	468
CEP120	Up	CEP290	Up	468
CWC27	Up	PRPF38B	Up	468
DMTF1	Up	NKTR	Up	468
GATA2	Down	RUNX3	Down	468
IL1RAPL1	Up	SLITRK3	Down	468
NIPAL1	Up	WSCD2	Down	468
SCGB2A2	Down	SPON1	Down	468
CPA3	Down	CRISP3	Down	467
CCL2	Up	EGR1	Up	466
CEP120	Up	NEK1	Up	466
CXCL2	Up	DUSP1	Up	466
FAM71A	Up	SPEF2	Up	466
SENP6	Up	SENP7	Up	466
ATF3	Up	EGR3	Up	465
C3	Down	MYBPH	Up	465
CEBPZ	Up	SSB	Up	465
CEP290	Up	IFT74	Up	465
CXCR3	Down	IL1B	Up	465
NKTR	Up	RBM25	Up	465
ADCY8	Down	ARL13B	Up	464
CXCL2	Up	FOS	Up	464
DUSP1	Up	SOCS3	Up	464
GATA2	Down	KLF2	Up	464
HBEGF	Up	JUN	Up	464
JUN	Up	MYOC	Down	464
MMP9	Down	NTN1	Down	464
NKTR	Up	RSRC2	Up	464
NKTR	Up	ZNF638	Up	464
TPSAB1	Down	TRMT13	Up	464
CWC22	Up	IL1B	Up	463
JUN	Up	KLF2	Up	463
CDKN1A	Up	SERPINE1	Up	462
CXCL8	Up	FOXA1	Down	462
APOLD1	Up	ITPRID1	Down	461
ASPM	Up	CALB2	Down	461
ASPM	Up	EFCAB13	Up	461
CA14	Down	CDH19	Up	461
CA14	Down	SGK2	Up	461
CEP57L1	Up	NDC80	Up	461
CHD1	Up	FOXA1	Down	461
CTLA4	Up	TNFAIP3	Up	461
EGR2	Up	JUNB	Up	461
GADD45B	Up	RGS1	Up	461
GADD45B	Up	TNFAIP3	Up	461
GBP3	Up	IL1B	Up	461
GBP5	Up	IFI44L	Up	461
RGS2	Up	ZFP36	Up	461
CD69	Up	RGS1	Up	460
BIRC3	Up	JUN	Up	459
CDKN1A	Up	CXCL8	Up	459
CSAD	Up	UGGT2	Up	459
AKAP9	Up	SASS6	Up	458
CCL2	Up	DUSP1	Up	458
CCL2	Up	HBEGF	Up	458
IL6	Up	MAP3K8	Up	458
MXRA5	Down	NKTR	Up	458
BAMBI	Down	NTN1	Down	457
IL6	Up	SOX18	Down	457
CD69	Up	CX3CR1	Down	456
ELAPOR1	Down	SREK1	Up	456
FAM161A	Up	MOSPD2	Up	456
SRSF11	Up	U2AF1L5	Down	456
SRSF7	Up	ZNF326	Up	456
ACTA1	Down	AVIL	Up	455
AVIL	Up	VNN2	Up	455
CXCR3	Down	MMP9	Down	455
DMTF1	Up	PRPF39	Up	455
EGR2	Up	EN1	Down	455
GADD45B	Up	JUNB	Up	455
LARP7	Up	NOP58	Up	455
ALDH1A2	Down	LOC102724788	Up	454
CCL5	Down	GBP5	Up	454
DDX60	Up	GBP3	Up	454
DDX60	Up	TTC37	Up	454
IL15	Up	SOCS3	Up	454
RBM25	Up	SRSF7	Up	454
CCL5	Down	SOCS3	Up	453
FOS	Up	SERPINE1	Up	453
DUSP1	Up	MAP3K8	Up	452
ESF1	Up	PRPF40A	Up	451
KCNT2	Up	LRRC26	Down	451
ACTA1	Down	JPH2	Down	450
ATP6V0A4	Down	SLC13A2	Down	450
BTG2	Up	CSRNP1	Up	450
CCAR1	Up	LUC7L3	Up	450
KIT	Down	PMEL	Down	450
MPHOSPH10	Up	SSB	Up	450
STXBP3	Up	SYT13	Down	450
CA6	Down	MUC7	Down	449
CXCL8	Up	ZFP36	Up	449
JUN	Up	KIT	Down	449
KLF4	Up	SOCS3	Up	449
NOTUM	Down	SFRP1	Down	449
SOCS3	Up	TNFAIP3	Up	449
CCL5	Down	SELPLG	Down	448
CD1E	Down	CXCL8	Up	448
CEP70	Up	PARPBP	Up	448
CHD1	Up	PHF20L1	Up	448
CRISP3	Down	TMPRSS2	Down	448
IER2	Up	ZFP36	Up	448
IL6	Up	KLF4	Up	448
KRCC1	Up	ZNF644	Up	448
NUF2	Up	PARPBP	Up	448
ARL13B	Up	CEP120	Up	447
CCNL1	Up	KRCC1	Up	447
CPA3	Down	GATA2	Down	447
CXCL8	Up	SELPLG	Down	447
EGR2	Up	RGS1	Up	447
LRRC26	Down	LRRC39	Up	447
AKAP9	Up	NOS1AP	Down	446
CEP162	Up	SASS6	Up	446
CLDN3	Down	PTGS2	Up	446
CSRNP1	Up	FOSB	Up	446
CX3CR1	Down	IL15	Up	446
EGR1	Up	NFKBIZ	Up	446
KLF2	Up	SELE	Up	446
CEP70	Up	CTLA4	Up	445
GEN1	Up	POLI	Up	445
ATAD5	Up	LIG4	Up	444
ATF3	Up	CSRNP1	Up	444
BGN	Down	SERPINE1	Up	444
BLM	Up	PMS1	Up	444
CCR2	Down	PTGS2	Up	444
CD74	Down	CXCL8	Up	444
CTLA4	Up	MICB	Down	444
GATA2	Down	IL6	Up	444
NEMF	Up	RBM25	Up	444
CLDN3	Down	HBEGF	Up	443
CXCL8	Up	IL7R	Up	443
CXCL8	Up	MAP3K8	Up	443
IER2	Up	RND1	Up	443
IL1B	Up	MAP3K8	Up	443
KIF14	Up	SPDL1	Up	443
LUC7L3	Up	ZNF711	Up	443
NR4A1	Up	RB1CC1	Up	443
NR4A2	Up	RGS2	Up	443
OFD1	Up	SASS6	Up	443
CHD1	Up	RBM25	Up	442
FOS	Up	KLF2	Up	442
HBEGF	Up	SERPINE1	Up	442
LUC7L3	Up	RSRC2	Up	442
ZNF638	Up	ZNF700	Up	442
APOE	Down	CCR5	Down	441
ATP6V1B1	Down	VAX2	Down	441
CCR5	Down	CD74	Down	441
CD1E	Down	IL15	Up	441
CENPK	Up	HMMR	Up	441
CHRM1	Down	CPNE6	Down	441
GOLGA6L9	Up	PIK3R6	Down	441
KIT	Down	U2AF1L5	Down	441
DBF4	Up	SMC4	Up	440
EGR1	Up	MMP9	Down	440
IL6	Up	SPN	Down	440
JUN	Up	SELE	Up	440
KCNAB3	Up	KCNT2	Up	440
LUC7L3	Up	U2AF1L5	Down	440
LUC7L3	Up	ZNF789	Up	440
TAX1BP1	Up	ZNF711	Up	440
CIR1	Up	MPHOSPH10	Up	439
CTLA4	Up	CX3CR1	Down	439
CWC27	Up	NSRP1	Up	439
FOS	Up	NFKBIZ	Up	439
ALOX5AP	Down	S100A12	Up	438
B3GNT5	Up	TTC14	Up	438
BTG2	Up	GADD45B	Up	438
CCL2	Up	FGF7	Up	438
DBF4	Up	WEE1	Up	438
BIRC3	Up	PTGS2	Up	437
CCL2	Up	NDC80	Up	437
CD69	Up	JUN	Up	437
PIP	Down	SCGB1D2	Down	437
BAZ2B	Up	ZMAT1	Up	436
CCR2	Down	S100A12	Up	436
NUF2	Up	TUBB1	Up	436
CCL8	Up	MMP9	Down	435
CTLA4	Up	SELE	Up	435
CTSG	Down	S100A12	Up	435
SSB	Up	ZNF326	Up	435
CCDC136	Down	FLNC	Down	434
CCL3	Up	SOCS3	Up	434
CX3CR1	Down	SELPLG	Down	434
FOS	Up	PPP1R15A	Up	434
KLF2	Up	WEE1	Up	434
PNN	Up	RSRC2	Up	434
CCL4	Up	TNFAIP3	Up	433
EGR2	Up	SIGLEC12	Down	433
FOSB	Up	KLF4	Up	433
PRPF40A	Up	U2AF1L5	Down	433
ZNF638	Up	ZNF644	Up	433
CCL2	Up	CCL5	Down	432
CHD1	Up	SREK1	Up	432
CXCL2	Up	ZFP36	Up	432
DBF4	Up	DMTF1	Up	432
FOSB	Up	PTGS2	Up	432
GOLGA4	Up	ZMAT1	Up	432
ITGB8	Up	SHC4	Up	432
ANKRD49	Up	FCRLA	Down	431
GATA2	Down	U2AF1L5	Down	431
IL1B	Up	RGS16	Up	431
APOBEC3A	Up	CCL2	Up	430
BGN	Down	FLNC	Down	430
CCR5	Down	NKG7	Down	430
CEBPZ	Up	NOL8	Up	430
CLDN3	Down	FOXA1	Down	430
CPNE6	Down	LGI3	Down	430
CWC27	Up	MPHOSPH10	Up	430
GREM1	Down	RHPN2	Down	430
IL6	Up	TRIM63	Down	430
JUN	Up	MAP3K8	Up	430
MLANA	Down	PIP	Down	430
ATF3	Up	FOSB	Up	429
BGN	Down	CILP	Down	429
CCDC112	Up	CCDC14	Up	429
CCR5	Down	CSF3	Up	429
CWC27	Up	NWD1	Down	429
PCMTD1	Up	ZNF605	Up	429
PNISR	Up	ZNF638	Up	429
CCDC112	Up	CCDC66	Up	428
CCDC66	Up	CFAP53	Up	428
FOSB	Up	IL6	Up	428
HS3ST2	Down	RUNX3	Down	428
KCNH2	Down	KCNT2	Up	428
BLM	Up	JUN	Up	427
CCDC14	Up	CFAP53	Up	427
CEP290	Up	NEK1	Up	427
CHD1	Up	FANCM	Up	427
PRPF40A	Up	TPP2	Up	427
ADORA1	Down	FOS	Up	426
AK6	Up	CDKN1A	Up	426
APOE	Down	BGN	Down	426
APOLD1	Up	ATF3	Up	426
CCR2	Down	KIT	Down	426
CCR2	Down	SPN	Down	426
CEP83	Up	LRRCC1	Up	426
DUSP1	Up	NFKBIZ	Up	426
NOP58	Up	SRSF7	Up	426
RBM25	Up	ZNF789	Up	426
RUNX3	Down	WIF1	Down	426
S100A1	Down	S100A7A	Up	426
FANCM	Up	ROCK1	Up	425
MUC7	Down	PRR4	Down	425
ANKAR	Up	PMS1	Up	424
CEP70	Up	NCAPG	Up	424
CX3CR1	Down	MMP9	Down	424
FOXI1	Down	SREK1	Up	424
HBB	Up	TMEM158	Down	424
AQP5	Down	FGF7	Up	423
EGR3	Up	JUNB	Up	423
IL15	Up	TGM2	Down	423
NWD1	Down	ZNF300	Up	423
PRPF40A	Up	RSRC2	Up	423
RBM25	Up	U2AF1L5	Down	423
AGBL3	Up	BAZ1A	Up	422
ATAD2	Up	BAZ2B	Up	422
CCL5	Down	CTSG	Down	422
FOXA1	Down	SFRP1	Down	422
RPL36A	Up	TTC37	Up	422
CCL2	Up	CMA1	Down	420
CD69	Up	SELPLG	Down	420
CTLA4	Up	EGR2	Up	420
CX3CR1	Down	SELE	Up	420
DCD	Down	IL6	Up	420
GREM1	Down	SFRP1	Down	420
HBEGF	Up	ITGB8	Up	420
KIT	Down	SELE	Up	420
KRT8	Down	MLANA	Down	420
LGI2	Down	NR4A1	Up	420
BTG2	Up	NR4A2	Up	419
CSRNP1	Up	PPP1R15A	Up	419
DNAJC2	Up	SMC6	Up	419
EGR1	Up	HBEGF	Up	419
EGR2	Up	NFKBIZ	Up	419
GBP5	Up	IL1B	Up	419
GDF10	Down	NTN1	Down	419
JUN	Up	TNFAIP3	Up	419
ADAMTS4	Up	CXCL8	Up	418
ATAD2	Up	DBF4	Up	418
CCL2	Up	SELPLG	Down	418
JMJD1C	Up	VPS13A	Up	418
SENP6	Up	U2SURP	Up	418
CTSG	Down	TPSAB1	Down	417
GPR12	Down	LPAR4	Up	417
RBM25	Up	RSRC2	Up	417
CEP152	Up	RBBP8	Up	416
CSF3	Up	SERPINE1	Up	416
CTLA4	Up	MMP9	Down	416
DCD	Down	TRIM63	Down	416
FAM111B	Up	GOLGA8B	Up	416
MMP9	Down	USP6	Up	416
ATF3	Up	MMP9	Down	415
CD69	Up	PTCRA	Up	415
FOSB	Up	GADD45B	Up	415
IL15	Up	RND3	Up	415
BCAN	Down	HMMR	Up	414
CCL2	Up	CD74	Down	414
CCR2	Down	CD1E	Down	414
CXCL2	Up	HBEGF	Up	414
KLF2	Up	NR4A1	Up	414
MSC	Down	MYORG	Down	414
NR4A2	Up	RGS1	Up	414
RND1	Up	SEMA3D	Up	414
ARL13B	Up	CEP162	Up	413
CCR2	Down	RNASE6	Down	413
CEP295	Up	OFD1	Up	412
FGF10	Up	IL6	Up	412
FOXI1	Down	TG	Down	412
HCST	Down	RND3	Up	412
IER2	Up	NR4A2	Up	412
IFT74	Up	TYRP1	Down	412
IL6	Up	NR4A1	Up	412
NR4A1	Up	RGS2	Up	412
ROCK1	Up	TYRP1	Down	412
ASPM	Up	SASS6	Up	411
CCR2	Down	CD74	Down	411
GABRP	Down	SCGB1D2	Down	411
KIF26B	Down	VTCN1	Down	411
LUC7L3	Up	ZNF107	Up	411
CSF3	Up	JUN	Up	410
CSRNP1	Up	EGR1	Up	410
FGF10	Up	GREM1	Down	410
KRT8	Down	TGM2	Down	410
MYBPH	Up	NEB	Up	410
CHD1	Up	PRPF40A	Up	409
EN1	Down	FOXA1	Down	409
BTG2	Up	LGI2	Down	408
C3	Down	SERPINA5	Down	408
CCDC112	Up	LRRC49	Up	408
CCR5	Down	RGS1	Up	408
CTLA4	Up	FOS	Up	408
CXCL2	Up	MMP7	Down	408
KLHDC1	Up	NEMF	Up	408
ATAD2	Up	TYRP1	Down	407
C7	Down	PIP	Down	407
CALB2	Down	FGF10	Up	407
CCR2	Down	HBEGF	Up	407
CMA1	Down	MRGPRX2	Down	407
EN1	Down	LMX1B	Down	407
NEMF	Up	RPL36A	Up	407
PMS1	Up	SLX1B	Up	407
ACTA1	Down	MYBPH	Up	406
AQP5	Down	CHRM1	Down	406
CDKN1A	Up	CX3CR1	Down	406
EGR1	Up	SELE	Up	406
BGN	Down	LRRC39	Up	405
CEP290	Up	PMEL	Down	405
CLHC1	Up	SPDL1	Up	405
IL15	Up	PTGS2	Up	405
KLF4	Up	NR4A1	Up	405
NAMPT	Up	SFRP1	Down	405
CCAR1	Up	DNAJC2	Up	404
CEP290	Up	CFAP53	Up	404
CSAD	Up	NEURL2	Down	404
NKG7	Down	RUNX3	Down	404
STXBP3	Up	TCIM	Up	404
ALOX5AP	Down	CCL4	Up	403
CIR1	Up	NSRP1	Up	403
FOSB	Up	NFKBIZ	Up	403
NOL8	Up	U2SURP	Up	403
PNISR	Up	PRPF38B	Up	403
B3GNT5	Up	SLITRK3	Down	402
CALB2	Down	SYT13	Down	402
CCDC66	Up	LRRC49	Up	402
CEP135	Up	NEK1	Up	402
CEP295	Up	UACA	Up	402
CTSG	Down	SERPINA5	Down	402
FOSB	Up	HBEGF	Up	402
HBEGF	Up	TUBB1	Up	402
KLF4	Up	NR4A2	Up	402
RGS1	Up	TNFAIP3	Up	402
SGK2	Up	SLC13A2	Down	402
ATAD5	Up	NDC80	Up	401
CCNL1	Up	SRSF7	Up	401
CDKN1A	Up	KIT	Down	401
CXCL8	Up	EREG	Up	401
DUSP1	Up	TNFAIP3	Up	401
BAZ2B	Up	USP6	Up	400
CX3CR1	Down	KIT	Down	400
DDX60	Up	PHF20L1	Up	400
IL15	Up	MMP9	Down	400
IL15	Up	SPN	Down	400
LARP7	Up	RBM25	Up	400
RSRP1	Up	SAMD9	Up	400
BGN	Down	MXRA5	Down	399
CEP83	Up	CHD1	Up	399
HBEGF	Up	IL1B	Up	399
IL15	Up	RND1	Up	399
RASA2	Up	SOCS3	Up	399
APOBR	Down	CCSER1	Up	398
APOE	Down	SAMD9	Up	398
BIRC3	Up	CCL2	Up	398
BIRC3	Up	SMC4	Up	398
CALB2	Down	KRT8	Down	398
CCL2	Up	CD1E	Down	398
CCL4	Up	EGR2	Up	398
CCL5	Down	CMA1	Down	398
COL8A2	Down	KRT7	Down	398
CSF3	Up	CXCR3	Down	398
CTLA4	Up	PTGS2	Up	398
CX3CR1	Down	HBEGF	Up	398
GBP5	Up	IFI44	Up	398
IER2	Up	RGS1	Up	398
IL6	Up	SELPLG	Down	398
ARL13B	Up	SASS6	Up	397
BIRC3	Up	IL1B	Up	397
CD69	Up	HCST	Down	397
DNTTIP2	Up	NOC3L	Up	397
KCNH2	Down	S100A1	Down	397
SREK1	Up	TPP2	Up	397
ARL13B	Up	CEP83	Up	396
C3	Down	HBB	Up	396
CCDC14	Up	LRRC49	Up	396
COL6A5	Down	HMMR	Up	396
IL6	Up	PMEL	Down	396
KRT8	Down	PIP	Down	396
DNAJC2	Up	TTC37	Up	395
GADD45B	Up	IL1B	Up	395
IL15	Up	SELE	Up	395
LOC102724788	Up	NOS1AP	Down	395
NDC80	Up	TUBB1	Up	395
NOP58	Up	NWD1	Down	395
ACTA1	Down	S100A1	Down	394
CCL4	Up	CD74	Down	394
CXCL8	Up	NFKBIZ	Up	394
FOSB	Up	RGS2	Up	394
NAMPT	Up	PTGS2	Up	394
RSRP1	Up	SRSF7	Up	394
CCL3	Up	CCL8	Up	393
CD69	Up	RUNX3	Down	393
PRPF38B	Up	ZNF23	Up	393
WEE1	Up	ZFP36	Up	393
AP3B2	Up	CPNE6	Down	392
ATF3	Up	NFKBIZ	Up	392
CCR5	Down	GBP5	Up	392
FOXI1	Down	GATA2	Down	392
SCGB2A1	Down	ZG16B	Down	392
CCL4	Up	IL7R	Up	391
CEBPZ	Up	NSUN7	Up	391
CTLA4	Up	SPDL1	Up	391
JUN	Up	SFRP1	Down	391
CD1E	Down	IL1B	Up	390
CENPJ	Up	RBBP8	Up	390
CEP95	Up	MPHOSPH10	Up	390
HSD17B3	Up	SPATA6L	Up	390
NCAPG	Up	TYRP1	Down	390
NR4A2	Up	SPON1	Down	390
SERPINE1	Up	TGM2	Down	390
SOCS3	Up	ZFP36	Up	390
CCL3	Up	TNFAIP3	Up	389
CCL5	Down	CD1E	Down	389
CD1E	Down	PTCRA	Up	389
CSRNP1	Up	JUNB	Up	389
EGR2	Up	PTGS2	Up	389
BIRC3	Up	NFKBIZ	Up	388
C2CD4B	Up	IL1B	Up	388
CCL2	Up	KLF2	Up	388
CCL3	Up	JUN	Up	388
CCL4	Up	NKG7	Down	388
CFAP53	Up	PIBF1	Up	388
DCD	Down	PIP	Down	388
FOS	Up	MAP3K8	Up	388
HCST	Down	RND1	Up	388
HMMR	Up	RB1CC1	Up	388
MYOC	Down	THOC1	Up	388
PIP	Down	TG	Down	388
SPON1	Down	ZNF83	Up	388
C5AR1	Up	CCL3	Up	387
CCL3	Up	FOS	Up	387
CCL4	Up	SOCS3	Up	387
DDX60	Up	POLI	Up	387
EGR3	Up	NFKBIZ	Up	387
NKTR	Up	NWD1	Down	387
ACTA1	Down	MB	Down	386
AOC1	Down	IL6	Up	386
C5AR1	Up	CMA1	Down	386
CA6	Down	PIP	Down	386
CCDC136	Down	CCDC66	Up	386
CCL8	Up	CTSG	Down	386
CEBPZ	Up	HBA1	Up	386
CTLA4	Up	KLF2	Up	386
IL7R	Up	PMEL	Down	386
NOP58	Up	NSUN7	Up	386
PARPBP	Up	SPDL1	Up	386
ANKRD36	Up	NSUN6	Up	385
CSRNP1	Up	IER2	Up	385
DUSP1	Up	RGS1	Up	385
EGR1	Up	RGS2	Up	385
EGR1	Up	SOCS3	Up	385
ALDH1A2	Down	SOCS3	Up	384
ATAD5	Up	DBF4	Up	384
BLM	Up	SENP6	Up	384
CCL5	Down	FOS	Up	384
CEP120	Up	CNTRL	Up	384
FGF10	Up	MSC	Down	384
JUNB	Up	PPP1R15A	Up	384
ATF3	Up	ZFP36	Up	383
BCAN	Down	LGI3	Down	383
C3	Down	C7	Down	383
JUNB	Up	NFKBIZ	Up	383
MXRA5	Down	ZNF518A	Up	383
PNN	Up	PRPF39	Up	383
CARD16	Up	TNFAIP3	Up	382
IL1B	Up	ZNF675	Up	382
NSRP1	Up	USP16	Up	382
PHF3	Up	RB1CC1	Up	382
TMPRSS2	Down	USP6	Up	382
CCL4	Up	S100A12	Up	381
CCR5	Down	RNASE6	Down	381
DMTF1	Up	NWD1	Down	381
FOXA1	Down	PLAG1	Up	381
KPNA5	Up	NOP58	Up	381
ATP6V0A4	Down	TMEM213	Down	380
CHRM1	Down	KCNH2	Down	380
CXCL8	Up	GADD45B	Up	380
KPNA5	Up	SENP7	Up	380
BIRC3	Up	CCL5	Down	379
CCDC39	Up	DPY19L2	Up	379
DBF4	Up	SPDL1	Up	379
KRT8	Down	PNN	Up	379
PRPF39	Up	SRSF11	Up	379
BGN	Down	RBM25	Up	378
CLK4	Up	SRSF11	Up	378
CNTRL	Up	RBM25	Up	378
CSF3	Up	HBEGF	Up	378
KPNA5	Up	RGPD5	Up	378
LRRC15	Down	RBM25	Up	378
LRRC26	Down	RBM25	Up	378
LRRC39	Up	RBM25	Up	378
LRRC49	Up	RBM25	Up	378
LRRCC1	Up	RBM25	Up	378
MXRA5	Down	RBM25	Up	378
MYOC	Down	SFRP1	Down	378
RSPO1	Down	WIF1	Down	378
CD69	Up	CSF3	Up	377
CEBPZ	Up	CHD1	Up	377
CEP83	Up	SASS6	Up	377
CXCL2	Up	FOSB	Up	377
DNTTIP2	Up	NOL8	Up	377
FCRLA	Down	MS4A2	Down	377
PIBF1	Up	SMC4	Up	377
RBM25	Up	ZNF107	Up	377
TOPORS	Up	UBXN4	Up	377
ARID4A	Up	NKTR	Up	376
CD69	Up	TNFAIP3	Up	376
FOS	Up	KIT	Down	376
KCNJ5	Down	KCNT2	Up	376
KIT	Down	PTGS2	Up	376
NR4A2	Up	PTGS2	Up	376
RB1CC1	Up	ZNF292	Up	376
BLM	Up	DDX60	Up	375
C5	Up	IL6	Up	375
CCL5	Down	KIT	Down	375
CCR5	Down	HLA-DPA1	Down	375
BCAN	Down	CALB2	Down	374
CHRM1	Down	LGI3	Down	374
DUSP1	Up	KLF4	Up	374
CBLN1	Down	LGI3	Down	373
CEBPZ	Up	VAX2	Down	373
CIR1	Up	JPH2	Down	373
CSRNP1	Up	GADD45B	Up	373
CXCL2	Up	MAP3K8	Up	373
EGR3	Up	PTGS2	Up	373
GDF10	Down	ITGB3BP	Up	373
BLM	Up	WEE1	Up	372
CCR5	Down	HBB	Up	372
RGPD5	Up	ZNF165	Up	372
CCDC136	Down	DPY19L2	Up	371
SCGB2A2	Down	SPDEF	Down	371
BLM	Up	KIF14	Up	370
C3	Down	HBA1	Up	370
CCL2	Up	S100A12	Up	370
CCL5	Down	TNFAIP3	Up	370
CCL8	Up	SELE	Up	370
CXCL8	Up	TNFSF15	Up	370
HLA-DPA1	Down	RNASE6	Down	370
IL1B	Up	NAIP	Up	370
NFKBIZ	Up	SELE	Up	370
NOP58	Up	THOC1	Up	370
AP3B2	Up	ATP6V0A4	Down	369
APOLD1	Up	RPL36A	Up	369
BIRC3	Up	CDKN1A	Up	369
BTG2	Up	SLC25A25	Up	369
C3	Down	MMP9	Down	369
CACNA1G	Down	KCNH2	Down	369
CCL3	Up	SERPINE1	Up	369
CD69	Up	EGR2	Up	369
FOSB	Up	KLF2	Up	369
FOSB	Up	RGS1	Up	369
GABRP	Down	VTCN1	Down	369
IRAG2	Up	RGS1	Up	369
NFKBIZ	Up	PTGS2	Up	369
PHF3	Up	ZNF292	Up	369
PIP	Down	ZG16B	Down	369
BAZ2B	Up	PNISR	Up	368
C3	Down	SELE	Up	368
CCL5	Down	MMP7	Down	368
CEP290	Up	MCHR1	Down	368
[truncated: 6,111 more rows]
